# Supplementary material for: N-acetyl ornithine deacetylase is a moonlighting protein and is involved in the adaptation of Entamoeba histolytica to nitrosative stress
Source: Sci Rep. 2016 Nov 3;6:36323. doi: 10.1038/srep36323 (PMC5093748; doi:10.1038/srep36323)
Supplement: Supplementary Information [file srep36323-s2.xml]

<?xml version="1.0"?>
<?mso-application progid="Excel.Sheet"?>
<Workbook xmlns="urn:schemas-microsoft-com:office:spreadsheet"
 xmlns:o="urn:schemas-microsoft-com:office:office"
 xmlns:x="urn:schemas-microsoft-com:office:excel"
 xmlns:ss="urn:schemas-microsoft-com:office:spreadsheet"
 xmlns:html="http://www.w3.org/TR/REC-html40">
 <DocumentProperties xmlns="urn:schemas-microsoft-com:office:office">
  <Author>ANKRI</Author>
  <LastAuthor>Serge</LastAuthor>
  <Created>2014-12-28T09:33:42Z</Created>
  <LastSaved>2016-08-12T12:12:49Z</LastSaved>
  <Version>14.00</Version>
 </DocumentProperties>
 <OfficeDocumentSettings xmlns="urn:schemas-microsoft-com:office:office">
  <AllowPNG/>
 </OfficeDocumentSettings>
 <ExcelWorkbook xmlns="urn:schemas-microsoft-com:office:excel">
  <WindowHeight>11760</WindowHeight>
  <WindowWidth>20730</WindowWidth>
  <WindowTopX>0</WindowTopX>
  <WindowTopY>0</WindowTopY>
  <ProtectStructure>False</ProtectStructure>
  <ProtectWindows>False</ProtectWindows>
 </ExcelWorkbook>
 <Styles>
  <Style ss:ID="Default" ss:Name="Normal">
   <Alignment ss:Vertical="Bottom"/>
   <Borders/>
   <Font ss:FontName="Calibri" x:CharSet="177" x:Family="Swiss" ss:Size="11"
    ss:Color="#000000"/>
   <Interior/>
   <NumberFormat/>
   <Protection/>
  </Style>
  <Style ss:ID="s62">
   <Borders>
    <Border ss:Position="Right" ss:LineStyle="Continuous" ss:Weight="1"/>
   </Borders>
  </Style>
  <Style ss:ID="s63">
   <NumberFormat ss:Format="0.0"/>
  </Style>
  <Style ss:ID="s65">
   <Alignment ss:Horizontal="Center" ss:Vertical="Center" ss:WrapText="1"/>
  </Style>
  <Style ss:ID="s67">
   <Alignment ss:Horizontal="Center" ss:Vertical="Center" ss:WrapText="1"/>
   <Borders>
    <Border ss:Position="Bottom" ss:LineStyle="Continuous" ss:Weight="2"/>
    <Border ss:Position="Left" ss:LineStyle="Continuous" ss:Weight="2"/>
    <Border ss:Position="Right" ss:LineStyle="Continuous" ss:Weight="1"/>
    <Border ss:Position="Top" ss:LineStyle="Continuous" ss:Weight="1"/>
   </Borders>
   <Interior ss:Color="#FFFFFF" ss:Pattern="Solid"/>
  </Style>
  <Style ss:ID="s68">
   <Alignment ss:Horizontal="Center" ss:Vertical="Center" ss:WrapText="1"/>
   <Borders>
    <Border ss:Position="Bottom" ss:LineStyle="Continuous" ss:Weight="2"/>
    <Border ss:Position="Left" ss:LineStyle="Continuous" ss:Weight="1"/>
    <Border ss:Position="Right" ss:LineStyle="Continuous" ss:Weight="1"/>
    <Border ss:Position="Top" ss:LineStyle="Continuous" ss:Weight="1"/>
   </Borders>
   <Interior ss:Color="#FFFFFF" ss:Pattern="Solid"/>
  </Style>
  <Style ss:ID="s69">
   <Alignment ss:Horizontal="Center" ss:Vertical="Center" ss:WrapText="1"/>
   <Borders>
    <Border ss:Position="Bottom" ss:LineStyle="Continuous" ss:Weight="2"/>
    <Border ss:Position="Left" ss:LineStyle="Continuous" ss:Weight="1"/>
    <Border ss:Position="Right" ss:LineStyle="Continuous" ss:Weight="1"/>
    <Border ss:Position="Top" ss:LineStyle="Continuous" ss:Weight="1"/>
   </Borders>
   <Interior ss:Color="#FFFFFF" ss:Pattern="Solid"/>
   <NumberFormat ss:Format="0.0"/>
  </Style>
  <Style ss:ID="s70">
   <Alignment ss:Horizontal="Center" ss:Vertical="Center"/>
   <Borders>
    <Border ss:Position="Left" ss:LineStyle="Continuous" ss:Weight="2"/>
    <Border ss:Position="Right" ss:LineStyle="Continuous" ss:Weight="1"/>
   </Borders>
  </Style>
  <Style ss:ID="s71">
   <Alignment ss:Horizontal="Center" ss:Vertical="Center"/>
   <Borders/>
   <NumberFormat ss:Format="0.0"/>
  </Style>
  <Style ss:ID="s72">
   <Alignment ss:Horizontal="Center" ss:Vertical="Center"/>
   <Borders/>
   <NumberFormat ss:Format="0.0E+00"/>
  </Style>
  <Style ss:ID="s73">
   <Alignment ss:Horizontal="Center" ss:Vertical="Center"/>
  </Style>
  <Style ss:ID="s74">
   <Alignment ss:Horizontal="Center" ss:Vertical="Center"/>
   <Borders>
    <Border ss:Position="Right" ss:LineStyle="Continuous" ss:Weight="1"/>
   </Borders>
  </Style>
  <Style ss:ID="s75">
   <Alignment ss:Horizontal="Center" ss:Vertical="Center"/>
   <NumberFormat ss:Format="0.0"/>
  </Style>
  <Style ss:ID="s77">
   <Alignment ss:Vertical="Center"/>
   <Font ss:FontName="Times New Roman" x:Family="Roman" ss:Size="12"
    ss:Color="#000000"/>
  </Style>
 </Styles>
 <Worksheet ss:Name="comparison2">
  <Names>
   <NamedRange ss:Name="_FilterDatabase" ss:RefersTo="=comparison2!R10C1:R343C4"
    ss:Hidden="1"/>
  </Names>
  <Table ss:ExpandedColumnCount="34" ss:ExpandedRowCount="24662" x:FullColumns="1"
   x:FullRows="1" ss:DefaultRowHeight="15">
   <Column ss:StyleID="s62" ss:AutoFitWidth="0" ss:Width="84.75"/>
   <Column ss:AutoFitWidth="0" ss:Width="406.5"/>
   <Column ss:StyleID="s63" ss:AutoFitWidth="0" ss:Width="90"/>
   <Column ss:AutoFitWidth="0" ss:Width="87"/>
   <Row ss:AutoFitHeight="0">
    <Cell ss:Index="2" ss:StyleID="s77"><Data ss:Type="String">N-acetyl ornithine deacetylase is a moonlighting protein and is involved in the adaptation</Data></Cell>
   </Row>
   <Row ss:AutoFitHeight="0">
    <Cell ss:Index="2" ss:StyleID="s77"><ss:Data ss:Type="String"
      xmlns="http://www.w3.org/TR/REC-html40"><Font html:Color="#000000">of </Font><I><Font
        html:Color="#000000">Entamoeba histolytica </Font></I><Font
       html:Color="#000000">to nitrosative stress</Font></ss:Data></Cell>
   </Row>
   <Row ss:AutoFitHeight="0">
    <Cell ss:Index="2" ss:StyleID="s77"><Data ss:Type="String">Preeti Shahi, Meirav Trebicz-Geffen, Shruti Nagaraja, Rivka Hertz, Sharon Alterzon-</Data></Cell>
   </Row>
   <Row ss:AutoFitHeight="0">
    <Cell ss:Index="2" ss:StyleID="s77"><Data ss:Type="String">Baumel, Karen Methling, Michael Lalk, Mohit Mazumder, Gourinath Samudrala and</Data></Cell>
   </Row>
   <Row ss:AutoFitHeight="0">
    <Cell ss:Index="2" ss:StyleID="s77"><Data ss:Type="String">Serge Ankri</Data></Cell>
   </Row>
   <Row ss:Index="10" ss:AutoFitHeight="0" ss:Height="45.75" ss:StyleID="s65">
    <Cell ss:StyleID="s67"><Data ss:Type="String">Gene ID</Data><NamedCell
      ss:Name="_FilterDatabase"/></Cell>
    <Cell ss:StyleID="s68"><Data ss:Type="String">Gene name</Data><NamedCell
      ss:Name="_FilterDatabase"/></Cell>
    <Cell ss:StyleID="s69"><Data ss:Type="String">FoldChange NAT vs control trophozoites  </Data><NamedCell
      ss:Name="_FilterDatabase"/></Cell>
    <Cell ss:StyleID="s68"><Data ss:Type="String">pvalue</Data><NamedCell
      ss:Name="_FilterDatabase"/></Cell>
   </Row>
   <Row ss:AutoFitHeight="0">
    <Cell ss:StyleID="s70"><Data ss:Type="String">EHI_201510</Data><NamedCell
      ss:Name="_FilterDatabase"/></Cell>
    <Cell><Data ss:Type="String">clathrin heavy chain, putative</Data><NamedCell
      ss:Name="_FilterDatabase"/></Cell>
    <Cell ss:StyleID="s71"><Data ss:Type="Number">11.630759942683301</Data><NamedCell
      ss:Name="_FilterDatabase"/></Cell>
    <Cell ss:StyleID="s72"><Data ss:Type="Number">1.3912638383329299E-9</Data><NamedCell
      ss:Name="_FilterDatabase"/></Cell>
    <Cell ss:StyleID="s73"/>
    <Cell ss:StyleID="s73"/>
    <Cell ss:StyleID="s73"/>
    <Cell ss:StyleID="s73"/>
    <Cell ss:StyleID="s73"/>
    <Cell ss:StyleID="s73"/>
    <Cell ss:StyleID="s73"/>
    <Cell ss:StyleID="s73"/>
    <Cell ss:StyleID="s73"/>
    <Cell ss:StyleID="s73"/>
    <Cell ss:StyleID="s73"/>
    <Cell ss:StyleID="s73"/>
    <Cell ss:StyleID="s73"/>
    <Cell ss:StyleID="s73"/>
    <Cell ss:StyleID="s73"/>
    <Cell ss:StyleID="s73"/>
    <Cell ss:StyleID="s73"/>
    <Cell ss:StyleID="s73"/>
    <Cell ss:StyleID="s73"/>
    <Cell ss:StyleID="s73"/>
    <Cell ss:StyleID="s73"/>
    <Cell ss:StyleID="s73"/>
    <Cell ss:StyleID="s73"/>
    <Cell ss:StyleID="s73"/>
    <Cell ss:StyleID="s73"/>
    <Cell ss:StyleID="s73"/>
    <Cell ss:StyleID="s73"/>
    <Cell ss:StyleID="s73"/>
    <Cell ss:StyleID="s73"/>
    <Cell ss:StyleID="s73"/>
   </Row>
   <Row ss:AutoFitHeight="0">
    <Cell ss:StyleID="s70"><Data ss:Type="String">EHI_200560</Data><NamedCell
      ss:Name="_FilterDatabase"/></Cell>
    <Cell><Data ss:Type="String">hypothetical protein, conserved</Data><NamedCell
      ss:Name="_FilterDatabase"/></Cell>
    <Cell ss:StyleID="s71"><Data ss:Type="Number">9.2552876717390919</Data><NamedCell
      ss:Name="_FilterDatabase"/></Cell>
    <Cell ss:StyleID="s72"><Data ss:Type="Number">1.1191799064420901E-9</Data><NamedCell
      ss:Name="_FilterDatabase"/></Cell>
    <Cell ss:StyleID="s73"/>
    <Cell ss:StyleID="s73"/>
    <Cell ss:StyleID="s73"/>
    <Cell ss:StyleID="s73"/>
    <Cell ss:StyleID="s73"/>
    <Cell ss:StyleID="s73"/>
    <Cell ss:StyleID="s73"/>
    <Cell ss:StyleID="s73"/>
    <Cell ss:StyleID="s73"/>
    <Cell ss:StyleID="s73"/>
    <Cell ss:StyleID="s73"/>
    <Cell ss:StyleID="s73"/>
    <Cell ss:StyleID="s73"/>
    <Cell ss:StyleID="s73"/>
    <Cell ss:StyleID="s73"/>
    <Cell ss:StyleID="s73"/>
    <Cell ss:StyleID="s73"/>
    <Cell ss:StyleID="s73"/>
    <Cell ss:StyleID="s73"/>
    <Cell ss:StyleID="s73"/>
    <Cell ss:StyleID="s73"/>
    <Cell ss:StyleID="s73"/>
    <Cell ss:StyleID="s73"/>
    <Cell ss:StyleID="s73"/>
    <Cell ss:StyleID="s73"/>
    <Cell ss:StyleID="s73"/>
    <Cell ss:StyleID="s73"/>
    <Cell ss:StyleID="s73"/>
    <Cell ss:StyleID="s73"/>
    <Cell ss:StyleID="s73"/>
   </Row>
   <Row ss:AutoFitHeight="0">
    <Cell ss:StyleID="s70"><Data ss:Type="String">EHI_103410</Data><NamedCell
      ss:Name="_FilterDatabase"/></Cell>
    <Cell><Data ss:Type="String">WD domain containing protein</Data><NamedCell
      ss:Name="_FilterDatabase"/></Cell>
    <Cell ss:StyleID="s71"><Data ss:Type="Number">9.1142986218274498</Data><NamedCell
      ss:Name="_FilterDatabase"/></Cell>
    <Cell ss:StyleID="s72"><Data ss:Type="Number">2.7809165103801198E-8</Data><NamedCell
      ss:Name="_FilterDatabase"/></Cell>
    <Cell ss:StyleID="s73"/>
    <Cell ss:StyleID="s73"/>
    <Cell ss:StyleID="s73"/>
    <Cell ss:StyleID="s73"/>
    <Cell ss:StyleID="s73"/>
    <Cell ss:StyleID="s73"/>
    <Cell ss:StyleID="s73"/>
    <Cell ss:StyleID="s73"/>
    <Cell ss:StyleID="s73"/>
    <Cell ss:StyleID="s73"/>
    <Cell ss:StyleID="s73"/>
    <Cell ss:StyleID="s73"/>
    <Cell ss:StyleID="s73"/>
    <Cell ss:StyleID="s73"/>
    <Cell ss:StyleID="s73"/>
    <Cell ss:StyleID="s73"/>
    <Cell ss:StyleID="s73"/>
    <Cell ss:StyleID="s73"/>
    <Cell ss:StyleID="s73"/>
    <Cell ss:StyleID="s73"/>
    <Cell ss:StyleID="s73"/>
    <Cell ss:StyleID="s73"/>
    <Cell ss:StyleID="s73"/>
    <Cell ss:StyleID="s73"/>
    <Cell ss:StyleID="s73"/>
    <Cell ss:StyleID="s73"/>
    <Cell ss:StyleID="s73"/>
    <Cell ss:StyleID="s73"/>
    <Cell ss:StyleID="s73"/>
    <Cell ss:StyleID="s73"/>
   </Row>
   <Row ss:AutoFitHeight="0">
    <Cell ss:StyleID="s70"><Data ss:Type="String">EHI_053170</Data><NamedCell
      ss:Name="_FilterDatabase"/></Cell>
    <Cell><Data ss:Type="String">RNA-binding protein, putative</Data><NamedCell
      ss:Name="_FilterDatabase"/></Cell>
    <Cell ss:StyleID="s71"><Data ss:Type="Number">8.5638671225610086</Data><NamedCell
      ss:Name="_FilterDatabase"/></Cell>
    <Cell ss:StyleID="s72"><Data ss:Type="Number">1.20330648245278E-9</Data><NamedCell
      ss:Name="_FilterDatabase"/></Cell>
    <Cell ss:StyleID="s73"/>
    <Cell ss:StyleID="s73"/>
    <Cell ss:StyleID="s73"/>
    <Cell ss:StyleID="s73"/>
    <Cell ss:StyleID="s73"/>
    <Cell ss:StyleID="s73"/>
    <Cell ss:StyleID="s73"/>
    <Cell ss:StyleID="s73"/>
    <Cell ss:StyleID="s73"/>
    <Cell ss:StyleID="s73"/>
    <Cell ss:StyleID="s73"/>
    <Cell ss:StyleID="s73"/>
    <Cell ss:StyleID="s73"/>
    <Cell ss:StyleID="s73"/>
    <Cell ss:StyleID="s73"/>
    <Cell ss:StyleID="s73"/>
    <Cell ss:StyleID="s73"/>
    <Cell ss:StyleID="s73"/>
    <Cell ss:StyleID="s73"/>
    <Cell ss:StyleID="s73"/>
    <Cell ss:StyleID="s73"/>
    <Cell ss:StyleID="s73"/>
    <Cell ss:StyleID="s73"/>
    <Cell ss:StyleID="s73"/>
    <Cell ss:StyleID="s73"/>
    <Cell ss:StyleID="s73"/>
    <Cell ss:StyleID="s73"/>
    <Cell ss:StyleID="s73"/>
    <Cell ss:StyleID="s73"/>
    <Cell ss:StyleID="s73"/>
   </Row>
   <Row ss:AutoFitHeight="0">
    <Cell ss:StyleID="s70"><Data ss:Type="String">EHI_146170</Data><NamedCell
      ss:Name="_FilterDatabase"/></Cell>
    <Cell><Data ss:Type="String">nucleolar transcription factor 1-B, putative</Data><NamedCell
      ss:Name="_FilterDatabase"/></Cell>
    <Cell ss:StyleID="s71"><Data ss:Type="Number">8.4531317823157579</Data><NamedCell
      ss:Name="_FilterDatabase"/></Cell>
    <Cell ss:StyleID="s72"><Data ss:Type="Number">2.0646523566838199E-7</Data><NamedCell
      ss:Name="_FilterDatabase"/></Cell>
    <Cell ss:StyleID="s73"/>
    <Cell ss:StyleID="s73"/>
    <Cell ss:StyleID="s73"/>
    <Cell ss:StyleID="s73"/>
    <Cell ss:StyleID="s73"/>
    <Cell ss:StyleID="s73"/>
    <Cell ss:StyleID="s73"/>
    <Cell ss:StyleID="s73"/>
    <Cell ss:StyleID="s73"/>
    <Cell ss:StyleID="s73"/>
    <Cell ss:StyleID="s73"/>
    <Cell ss:StyleID="s73"/>
    <Cell ss:StyleID="s73"/>
    <Cell ss:StyleID="s73"/>
    <Cell ss:StyleID="s73"/>
    <Cell ss:StyleID="s73"/>
    <Cell ss:StyleID="s73"/>
    <Cell ss:StyleID="s73"/>
    <Cell ss:StyleID="s73"/>
    <Cell ss:StyleID="s73"/>
    <Cell ss:StyleID="s73"/>
    <Cell ss:StyleID="s73"/>
    <Cell ss:StyleID="s73"/>
    <Cell ss:StyleID="s73"/>
    <Cell ss:StyleID="s73"/>
    <Cell ss:StyleID="s73"/>
    <Cell ss:StyleID="s73"/>
    <Cell ss:StyleID="s73"/>
    <Cell ss:StyleID="s73"/>
    <Cell ss:StyleID="s73"/>
   </Row>
   <Row ss:AutoFitHeight="0">
    <Cell ss:StyleID="s70"><Data ss:Type="String">EHI_104950</Data><NamedCell
      ss:Name="_FilterDatabase"/></Cell>
    <Cell><Data ss:Type="String">epsin-2, putative</Data><NamedCell
      ss:Name="_FilterDatabase"/></Cell>
    <Cell ss:StyleID="s71"><Data ss:Type="Number">8.0506637645382977</Data><NamedCell
      ss:Name="_FilterDatabase"/></Cell>
    <Cell ss:StyleID="s72"><Data ss:Type="Number">3.1405746387425802E-7</Data><NamedCell
      ss:Name="_FilterDatabase"/></Cell>
    <Cell ss:StyleID="s73"/>
    <Cell ss:StyleID="s73"/>
    <Cell ss:StyleID="s73"/>
    <Cell ss:StyleID="s73"/>
    <Cell ss:StyleID="s73"/>
    <Cell ss:StyleID="s73"/>
    <Cell ss:StyleID="s73"/>
    <Cell ss:StyleID="s73"/>
    <Cell ss:StyleID="s73"/>
    <Cell ss:StyleID="s73"/>
    <Cell ss:StyleID="s73"/>
    <Cell ss:StyleID="s73"/>
    <Cell ss:StyleID="s73"/>
    <Cell ss:StyleID="s73"/>
    <Cell ss:StyleID="s73"/>
    <Cell ss:StyleID="s73"/>
    <Cell ss:StyleID="s73"/>
    <Cell ss:StyleID="s73"/>
    <Cell ss:StyleID="s73"/>
    <Cell ss:StyleID="s73"/>
    <Cell ss:StyleID="s73"/>
    <Cell ss:StyleID="s73"/>
    <Cell ss:StyleID="s73"/>
    <Cell ss:StyleID="s73"/>
    <Cell ss:StyleID="s73"/>
    <Cell ss:StyleID="s73"/>
    <Cell ss:StyleID="s73"/>
    <Cell ss:StyleID="s73"/>
    <Cell ss:StyleID="s73"/>
    <Cell ss:StyleID="s73"/>
   </Row>
   <Row ss:AutoFitHeight="0">
    <Cell ss:StyleID="s70"><Data ss:Type="String">EHI_136610</Data><NamedCell
      ss:Name="_FilterDatabase"/></Cell>
    <Cell><Data ss:Type="String">plasma membrane calcium ion-transporting ATPase, putative</Data><NamedCell
      ss:Name="_FilterDatabase"/></Cell>
    <Cell ss:StyleID="s71"><Data ss:Type="Number">7.7725952653076806</Data><NamedCell
      ss:Name="_FilterDatabase"/></Cell>
    <Cell ss:StyleID="s72"><Data ss:Type="Number">5.5518072785391802E-7</Data><NamedCell
      ss:Name="_FilterDatabase"/></Cell>
    <Cell ss:StyleID="s73"/>
    <Cell ss:StyleID="s73"/>
    <Cell ss:StyleID="s73"/>
    <Cell ss:StyleID="s73"/>
    <Cell ss:StyleID="s73"/>
    <Cell ss:StyleID="s73"/>
    <Cell ss:StyleID="s73"/>
    <Cell ss:StyleID="s73"/>
    <Cell ss:StyleID="s73"/>
    <Cell ss:StyleID="s73"/>
    <Cell ss:StyleID="s73"/>
    <Cell ss:StyleID="s73"/>
    <Cell ss:StyleID="s73"/>
    <Cell ss:StyleID="s73"/>
    <Cell ss:StyleID="s73"/>
    <Cell ss:StyleID="s73"/>
    <Cell ss:StyleID="s73"/>
    <Cell ss:StyleID="s73"/>
    <Cell ss:StyleID="s73"/>
    <Cell ss:StyleID="s73"/>
    <Cell ss:StyleID="s73"/>
    <Cell ss:StyleID="s73"/>
    <Cell ss:StyleID="s73"/>
    <Cell ss:StyleID="s73"/>
    <Cell ss:StyleID="s73"/>
    <Cell ss:StyleID="s73"/>
    <Cell ss:StyleID="s73"/>
    <Cell ss:StyleID="s73"/>
    <Cell ss:StyleID="s73"/>
    <Cell ss:StyleID="s73"/>
   </Row>
   <Row ss:AutoFitHeight="0">
    <Cell ss:StyleID="s70"><Data ss:Type="String">EHI_155530</Data><NamedCell
      ss:Name="_FilterDatabase"/></Cell>
    <Cell><Data ss:Type="String">chromosome partition protein, putative</Data><NamedCell
      ss:Name="_FilterDatabase"/></Cell>
    <Cell ss:StyleID="s71"><Data ss:Type="Number">7.7391238633749744</Data><NamedCell
      ss:Name="_FilterDatabase"/></Cell>
    <Cell ss:StyleID="s72"><Data ss:Type="Number">1.4027525400207499E-7</Data><NamedCell
      ss:Name="_FilterDatabase"/></Cell>
    <Cell ss:StyleID="s73"/>
    <Cell ss:StyleID="s73"/>
    <Cell ss:StyleID="s73"/>
    <Cell ss:StyleID="s73"/>
    <Cell ss:StyleID="s73"/>
    <Cell ss:StyleID="s73"/>
    <Cell ss:StyleID="s73"/>
    <Cell ss:StyleID="s73"/>
    <Cell ss:StyleID="s73"/>
    <Cell ss:StyleID="s73"/>
    <Cell ss:StyleID="s73"/>
    <Cell ss:StyleID="s73"/>
    <Cell ss:StyleID="s73"/>
    <Cell ss:StyleID="s73"/>
    <Cell ss:StyleID="s73"/>
    <Cell ss:StyleID="s73"/>
    <Cell ss:StyleID="s73"/>
    <Cell ss:StyleID="s73"/>
    <Cell ss:StyleID="s73"/>
    <Cell ss:StyleID="s73"/>
    <Cell ss:StyleID="s73"/>
    <Cell ss:StyleID="s73"/>
    <Cell ss:StyleID="s73"/>
    <Cell ss:StyleID="s73"/>
    <Cell ss:StyleID="s73"/>
    <Cell ss:StyleID="s73"/>
    <Cell ss:StyleID="s73"/>
    <Cell ss:StyleID="s73"/>
    <Cell ss:StyleID="s73"/>
    <Cell ss:StyleID="s73"/>
   </Row>
   <Row ss:AutoFitHeight="0">
    <Cell ss:StyleID="s70"><Data ss:Type="String">EHI_155290</Data><NamedCell
      ss:Name="_FilterDatabase"/></Cell>
    <Cell><Data ss:Type="String">actinin-like protein, putative</Data><NamedCell
      ss:Name="_FilterDatabase"/></Cell>
    <Cell ss:StyleID="s71"><Data ss:Type="Number">7.6218225802539337</Data><NamedCell
      ss:Name="_FilterDatabase"/></Cell>
    <Cell ss:StyleID="s72"><Data ss:Type="Number">2.8391527952692002E-7</Data><NamedCell
      ss:Name="_FilterDatabase"/></Cell>
    <Cell ss:StyleID="s73"/>
    <Cell ss:StyleID="s73"/>
    <Cell ss:StyleID="s73"/>
    <Cell ss:StyleID="s73"/>
    <Cell ss:StyleID="s73"/>
    <Cell ss:StyleID="s73"/>
    <Cell ss:StyleID="s73"/>
    <Cell ss:StyleID="s73"/>
    <Cell ss:StyleID="s73"/>
    <Cell ss:StyleID="s73"/>
    <Cell ss:StyleID="s73"/>
    <Cell ss:StyleID="s73"/>
    <Cell ss:StyleID="s73"/>
    <Cell ss:StyleID="s73"/>
    <Cell ss:StyleID="s73"/>
    <Cell ss:StyleID="s73"/>
    <Cell ss:StyleID="s73"/>
    <Cell ss:StyleID="s73"/>
    <Cell ss:StyleID="s73"/>
    <Cell ss:StyleID="s73"/>
    <Cell ss:StyleID="s73"/>
    <Cell ss:StyleID="s73"/>
    <Cell ss:StyleID="s73"/>
    <Cell ss:StyleID="s73"/>
    <Cell ss:StyleID="s73"/>
    <Cell ss:StyleID="s73"/>
    <Cell ss:StyleID="s73"/>
    <Cell ss:StyleID="s73"/>
    <Cell ss:StyleID="s73"/>
    <Cell ss:StyleID="s73"/>
   </Row>
   <Row ss:AutoFitHeight="0">
    <Cell ss:StyleID="s70"><Data ss:Type="String">EHI_099700</Data><NamedCell
      ss:Name="_FilterDatabase"/></Cell>
    <Cell><Data ss:Type="String">NAD(FAD)-dependent dehydrogenase, putative</Data><NamedCell
      ss:Name="_FilterDatabase"/></Cell>
    <Cell ss:StyleID="s71"><Data ss:Type="Number">6.6541257442725774</Data><NamedCell
      ss:Name="_FilterDatabase"/></Cell>
    <Cell ss:StyleID="s72"><Data ss:Type="Number">1.43285104023802E-6</Data><NamedCell
      ss:Name="_FilterDatabase"/></Cell>
    <Cell ss:StyleID="s73"/>
    <Cell ss:StyleID="s73"/>
    <Cell ss:StyleID="s73"/>
    <Cell ss:StyleID="s73"/>
    <Cell ss:StyleID="s73"/>
    <Cell ss:StyleID="s73"/>
    <Cell ss:StyleID="s73"/>
    <Cell ss:StyleID="s73"/>
    <Cell ss:StyleID="s73"/>
    <Cell ss:StyleID="s73"/>
    <Cell ss:StyleID="s73"/>
    <Cell ss:StyleID="s73"/>
    <Cell ss:StyleID="s73"/>
    <Cell ss:StyleID="s73"/>
    <Cell ss:StyleID="s73"/>
    <Cell ss:StyleID="s73"/>
    <Cell ss:StyleID="s73"/>
    <Cell ss:StyleID="s73"/>
    <Cell ss:StyleID="s73"/>
    <Cell ss:StyleID="s73"/>
    <Cell ss:StyleID="s73"/>
    <Cell ss:StyleID="s73"/>
    <Cell ss:StyleID="s73"/>
    <Cell ss:StyleID="s73"/>
    <Cell ss:StyleID="s73"/>
    <Cell ss:StyleID="s73"/>
    <Cell ss:StyleID="s73"/>
    <Cell ss:StyleID="s73"/>
    <Cell ss:StyleID="s73"/>
    <Cell ss:StyleID="s73"/>
   </Row>
   <Row ss:AutoFitHeight="0">
    <Cell ss:StyleID="s70"><Data ss:Type="String">EHI_059870</Data><NamedCell
      ss:Name="_FilterDatabase"/></Cell>
    <Cell><Data ss:Type="String">hypothetical protein</Data><NamedCell
      ss:Name="_FilterDatabase"/></Cell>
    <Cell ss:StyleID="s71"><Data ss:Type="Number">6.6251576587642038</Data><NamedCell
      ss:Name="_FilterDatabase"/></Cell>
    <Cell ss:StyleID="s72"><Data ss:Type="Number">1.42331603277399E-7</Data><NamedCell
      ss:Name="_FilterDatabase"/></Cell>
    <Cell ss:StyleID="s73"/>
    <Cell ss:StyleID="s73"/>
    <Cell ss:StyleID="s73"/>
    <Cell ss:StyleID="s73"/>
    <Cell ss:StyleID="s73"/>
    <Cell ss:StyleID="s73"/>
    <Cell ss:StyleID="s73"/>
    <Cell ss:StyleID="s73"/>
    <Cell ss:StyleID="s73"/>
    <Cell ss:StyleID="s73"/>
    <Cell ss:StyleID="s73"/>
    <Cell ss:StyleID="s73"/>
    <Cell ss:StyleID="s73"/>
    <Cell ss:StyleID="s73"/>
    <Cell ss:StyleID="s73"/>
    <Cell ss:StyleID="s73"/>
    <Cell ss:StyleID="s73"/>
    <Cell ss:StyleID="s73"/>
    <Cell ss:StyleID="s73"/>
    <Cell ss:StyleID="s73"/>
    <Cell ss:StyleID="s73"/>
    <Cell ss:StyleID="s73"/>
    <Cell ss:StyleID="s73"/>
    <Cell ss:StyleID="s73"/>
    <Cell ss:StyleID="s73"/>
    <Cell ss:StyleID="s73"/>
    <Cell ss:StyleID="s73"/>
    <Cell ss:StyleID="s73"/>
    <Cell ss:StyleID="s73"/>
    <Cell ss:StyleID="s73"/>
   </Row>
   <Row ss:AutoFitHeight="0">
    <Cell ss:StyleID="s70"><Data ss:Type="String">EHI_146140</Data><NamedCell
      ss:Name="_FilterDatabase"/></Cell>
    <Cell><Data ss:Type="String">Calponin homology domain protein, putative</Data><NamedCell
      ss:Name="_FilterDatabase"/></Cell>
    <Cell ss:StyleID="s71"><Data ss:Type="Number">6.5969788480719069</Data><NamedCell
      ss:Name="_FilterDatabase"/></Cell>
    <Cell ss:StyleID="s72"><Data ss:Type="Number">6.8662863388327901E-6</Data><NamedCell
      ss:Name="_FilterDatabase"/></Cell>
    <Cell ss:StyleID="s73"/>
    <Cell ss:StyleID="s73"/>
    <Cell ss:StyleID="s73"/>
    <Cell ss:StyleID="s73"/>
    <Cell ss:StyleID="s73"/>
    <Cell ss:StyleID="s73"/>
    <Cell ss:StyleID="s73"/>
    <Cell ss:StyleID="s73"/>
    <Cell ss:StyleID="s73"/>
    <Cell ss:StyleID="s73"/>
    <Cell ss:StyleID="s73"/>
    <Cell ss:StyleID="s73"/>
    <Cell ss:StyleID="s73"/>
    <Cell ss:StyleID="s73"/>
    <Cell ss:StyleID="s73"/>
    <Cell ss:StyleID="s73"/>
    <Cell ss:StyleID="s73"/>
    <Cell ss:StyleID="s73"/>
    <Cell ss:StyleID="s73"/>
    <Cell ss:StyleID="s73"/>
    <Cell ss:StyleID="s73"/>
    <Cell ss:StyleID="s73"/>
    <Cell ss:StyleID="s73"/>
    <Cell ss:StyleID="s73"/>
    <Cell ss:StyleID="s73"/>
    <Cell ss:StyleID="s73"/>
    <Cell ss:StyleID="s73"/>
    <Cell ss:StyleID="s73"/>
    <Cell ss:StyleID="s73"/>
    <Cell ss:StyleID="s73"/>
   </Row>
   <Row ss:AutoFitHeight="0">
    <Cell ss:StyleID="s70"><Data ss:Type="String">EHI_202810</Data><NamedCell
      ss:Name="_FilterDatabase"/></Cell>
    <Cell><Data ss:Type="String">coatomer subunit delta, putative</Data><NamedCell
      ss:Name="_FilterDatabase"/></Cell>
    <Cell ss:StyleID="s71"><Data ss:Type="Number">6.2160964323767427</Data><NamedCell
      ss:Name="_FilterDatabase"/></Cell>
    <Cell ss:StyleID="s72"><Data ss:Type="Number">6.9296043867935698E-7</Data><NamedCell
      ss:Name="_FilterDatabase"/></Cell>
    <Cell ss:StyleID="s73"/>
    <Cell ss:StyleID="s73"/>
    <Cell ss:StyleID="s73"/>
    <Cell ss:StyleID="s73"/>
    <Cell ss:StyleID="s73"/>
    <Cell ss:StyleID="s73"/>
    <Cell ss:StyleID="s73"/>
    <Cell ss:StyleID="s73"/>
    <Cell ss:StyleID="s73"/>
    <Cell ss:StyleID="s73"/>
    <Cell ss:StyleID="s73"/>
    <Cell ss:StyleID="s73"/>
    <Cell ss:StyleID="s73"/>
    <Cell ss:StyleID="s73"/>
    <Cell ss:StyleID="s73"/>
    <Cell ss:StyleID="s73"/>
    <Cell ss:StyleID="s73"/>
    <Cell ss:StyleID="s73"/>
    <Cell ss:StyleID="s73"/>
    <Cell ss:StyleID="s73"/>
    <Cell ss:StyleID="s73"/>
    <Cell ss:StyleID="s73"/>
    <Cell ss:StyleID="s73"/>
    <Cell ss:StyleID="s73"/>
    <Cell ss:StyleID="s73"/>
    <Cell ss:StyleID="s73"/>
    <Cell ss:StyleID="s73"/>
    <Cell ss:StyleID="s73"/>
    <Cell ss:StyleID="s73"/>
    <Cell ss:StyleID="s73"/>
   </Row>
   <Row ss:AutoFitHeight="0">
    <Cell ss:StyleID="s70"><Data ss:Type="String">EHI_000260</Data><NamedCell
      ss:Name="_FilterDatabase"/></Cell>
    <Cell><Data ss:Type="String">RNA recognition motif domain containing protein</Data><NamedCell
      ss:Name="_FilterDatabase"/></Cell>
    <Cell ss:StyleID="s71"><Data ss:Type="Number">6.0708099553530319</Data><NamedCell
      ss:Name="_FilterDatabase"/></Cell>
    <Cell ss:StyleID="s72"><Data ss:Type="Number">4.4072912525506504E-6</Data><NamedCell
      ss:Name="_FilterDatabase"/></Cell>
    <Cell ss:StyleID="s73"/>
    <Cell ss:StyleID="s73"/>
    <Cell ss:StyleID="s73"/>
    <Cell ss:StyleID="s73"/>
    <Cell ss:StyleID="s73"/>
    <Cell ss:StyleID="s73"/>
    <Cell ss:StyleID="s73"/>
    <Cell ss:StyleID="s73"/>
    <Cell ss:StyleID="s73"/>
    <Cell ss:StyleID="s73"/>
    <Cell ss:StyleID="s73"/>
    <Cell ss:StyleID="s73"/>
    <Cell ss:StyleID="s73"/>
    <Cell ss:StyleID="s73"/>
    <Cell ss:StyleID="s73"/>
    <Cell ss:StyleID="s73"/>
    <Cell ss:StyleID="s73"/>
    <Cell ss:StyleID="s73"/>
    <Cell ss:StyleID="s73"/>
    <Cell ss:StyleID="s73"/>
    <Cell ss:StyleID="s73"/>
    <Cell ss:StyleID="s73"/>
    <Cell ss:StyleID="s73"/>
    <Cell ss:StyleID="s73"/>
    <Cell ss:StyleID="s73"/>
    <Cell ss:StyleID="s73"/>
    <Cell ss:StyleID="s73"/>
    <Cell ss:StyleID="s73"/>
    <Cell ss:StyleID="s73"/>
    <Cell ss:StyleID="s73"/>
   </Row>
   <Row ss:AutoFitHeight="0">
    <Cell ss:StyleID="s70"><Data ss:Type="String">EHI_171760</Data><NamedCell
      ss:Name="_FilterDatabase"/></Cell>
    <Cell><Data ss:Type="String">hypothetical protein</Data><NamedCell
      ss:Name="_FilterDatabase"/></Cell>
    <Cell ss:StyleID="s71"><Data ss:Type="Number">6.0612774497094506</Data><NamedCell
      ss:Name="_FilterDatabase"/></Cell>
    <Cell ss:StyleID="s72"><Data ss:Type="Number">2.0484850749427699E-6</Data><NamedCell
      ss:Name="_FilterDatabase"/></Cell>
    <Cell ss:StyleID="s73"/>
    <Cell ss:StyleID="s73"/>
    <Cell ss:StyleID="s73"/>
    <Cell ss:StyleID="s73"/>
    <Cell ss:StyleID="s73"/>
    <Cell ss:StyleID="s73"/>
    <Cell ss:StyleID="s73"/>
    <Cell ss:StyleID="s73"/>
    <Cell ss:StyleID="s73"/>
    <Cell ss:StyleID="s73"/>
    <Cell ss:StyleID="s73"/>
    <Cell ss:StyleID="s73"/>
    <Cell ss:StyleID="s73"/>
    <Cell ss:StyleID="s73"/>
    <Cell ss:StyleID="s73"/>
    <Cell ss:StyleID="s73"/>
    <Cell ss:StyleID="s73"/>
    <Cell ss:StyleID="s73"/>
    <Cell ss:StyleID="s73"/>
    <Cell ss:StyleID="s73"/>
    <Cell ss:StyleID="s73"/>
    <Cell ss:StyleID="s73"/>
    <Cell ss:StyleID="s73"/>
    <Cell ss:StyleID="s73"/>
    <Cell ss:StyleID="s73"/>
    <Cell ss:StyleID="s73"/>
    <Cell ss:StyleID="s73"/>
    <Cell ss:StyleID="s73"/>
    <Cell ss:StyleID="s73"/>
    <Cell ss:StyleID="s73"/>
   </Row>
   <Row ss:AutoFitHeight="0">
    <Cell ss:StyleID="s70"><Data ss:Type="String">EHI_200210</Data><NamedCell
      ss:Name="_FilterDatabase"/></Cell>
    <Cell><Data ss:Type="String">bromodomain-containing protein</Data><NamedCell
      ss:Name="_FilterDatabase"/></Cell>
    <Cell ss:StyleID="s71"><Data ss:Type="Number">5.9107256428712587</Data><NamedCell
      ss:Name="_FilterDatabase"/></Cell>
    <Cell ss:StyleID="s72"><Data ss:Type="Number">2.9919189823662199E-6</Data><NamedCell
      ss:Name="_FilterDatabase"/></Cell>
    <Cell ss:StyleID="s73"/>
    <Cell ss:StyleID="s73"/>
    <Cell ss:StyleID="s73"/>
    <Cell ss:StyleID="s73"/>
    <Cell ss:StyleID="s73"/>
    <Cell ss:StyleID="s73"/>
    <Cell ss:StyleID="s73"/>
    <Cell ss:StyleID="s73"/>
    <Cell ss:StyleID="s73"/>
    <Cell ss:StyleID="s73"/>
    <Cell ss:StyleID="s73"/>
    <Cell ss:StyleID="s73"/>
    <Cell ss:StyleID="s73"/>
    <Cell ss:StyleID="s73"/>
    <Cell ss:StyleID="s73"/>
    <Cell ss:StyleID="s73"/>
    <Cell ss:StyleID="s73"/>
    <Cell ss:StyleID="s73"/>
    <Cell ss:StyleID="s73"/>
    <Cell ss:StyleID="s73"/>
    <Cell ss:StyleID="s73"/>
    <Cell ss:StyleID="s73"/>
    <Cell ss:StyleID="s73"/>
    <Cell ss:StyleID="s73"/>
    <Cell ss:StyleID="s73"/>
    <Cell ss:StyleID="s73"/>
    <Cell ss:StyleID="s73"/>
    <Cell ss:StyleID="s73"/>
    <Cell ss:StyleID="s73"/>
    <Cell ss:StyleID="s73"/>
   </Row>
   <Row ss:AutoFitHeight="0">
    <Cell ss:StyleID="s70"><Data ss:Type="String">EHI_197000</Data><NamedCell
      ss:Name="_FilterDatabase"/></Cell>
    <Cell><Data ss:Type="String">phosphatidylinositol-3,4,5-trisphosphate3-phosphatase, putative</Data><NamedCell
      ss:Name="_FilterDatabase"/></Cell>
    <Cell ss:StyleID="s71"><Data ss:Type="Number">5.9060580059106993</Data><NamedCell
      ss:Name="_FilterDatabase"/></Cell>
    <Cell ss:StyleID="s72"><Data ss:Type="Number">5.6593858882685999E-5</Data><NamedCell
      ss:Name="_FilterDatabase"/></Cell>
    <Cell ss:StyleID="s73"/>
    <Cell ss:StyleID="s73"/>
    <Cell ss:StyleID="s73"/>
    <Cell ss:StyleID="s73"/>
    <Cell ss:StyleID="s73"/>
    <Cell ss:StyleID="s73"/>
    <Cell ss:StyleID="s73"/>
    <Cell ss:StyleID="s73"/>
    <Cell ss:StyleID="s73"/>
    <Cell ss:StyleID="s73"/>
    <Cell ss:StyleID="s73"/>
    <Cell ss:StyleID="s73"/>
    <Cell ss:StyleID="s73"/>
    <Cell ss:StyleID="s73"/>
    <Cell ss:StyleID="s73"/>
    <Cell ss:StyleID="s73"/>
    <Cell ss:StyleID="s73"/>
    <Cell ss:StyleID="s73"/>
    <Cell ss:StyleID="s73"/>
    <Cell ss:StyleID="s73"/>
    <Cell ss:StyleID="s73"/>
    <Cell ss:StyleID="s73"/>
    <Cell ss:StyleID="s73"/>
    <Cell ss:StyleID="s73"/>
    <Cell ss:StyleID="s73"/>
    <Cell ss:StyleID="s73"/>
    <Cell ss:StyleID="s73"/>
    <Cell ss:StyleID="s73"/>
    <Cell ss:StyleID="s73"/>
    <Cell ss:StyleID="s73"/>
   </Row>
   <Row ss:AutoFitHeight="0">
    <Cell ss:StyleID="s70"><Data ss:Type="String">EHI_166690</Data><NamedCell
      ss:Name="_FilterDatabase"/></Cell>
    <Cell><Data ss:Type="String">hypothetical protein</Data><NamedCell
      ss:Name="_FilterDatabase"/></Cell>
    <Cell ss:StyleID="s71"><Data ss:Type="Number">5.8922774169659817</Data><NamedCell
      ss:Name="_FilterDatabase"/></Cell>
    <Cell ss:StyleID="s72"><Data ss:Type="Number">1.2787991092389E-5</Data><NamedCell
      ss:Name="_FilterDatabase"/></Cell>
    <Cell ss:StyleID="s73"/>
    <Cell ss:StyleID="s73"/>
    <Cell ss:StyleID="s73"/>
    <Cell ss:StyleID="s73"/>
    <Cell ss:StyleID="s73"/>
    <Cell ss:StyleID="s73"/>
    <Cell ss:StyleID="s73"/>
    <Cell ss:StyleID="s73"/>
    <Cell ss:StyleID="s73"/>
    <Cell ss:StyleID="s73"/>
    <Cell ss:StyleID="s73"/>
    <Cell ss:StyleID="s73"/>
    <Cell ss:StyleID="s73"/>
    <Cell ss:StyleID="s73"/>
    <Cell ss:StyleID="s73"/>
    <Cell ss:StyleID="s73"/>
    <Cell ss:StyleID="s73"/>
    <Cell ss:StyleID="s73"/>
    <Cell ss:StyleID="s73"/>
    <Cell ss:StyleID="s73"/>
    <Cell ss:StyleID="s73"/>
    <Cell ss:StyleID="s73"/>
    <Cell ss:StyleID="s73"/>
    <Cell ss:StyleID="s73"/>
    <Cell ss:StyleID="s73"/>
    <Cell ss:StyleID="s73"/>
    <Cell ss:StyleID="s73"/>
    <Cell ss:StyleID="s73"/>
    <Cell ss:StyleID="s73"/>
    <Cell ss:StyleID="s73"/>
   </Row>
   <Row ss:AutoFitHeight="0">
    <Cell ss:StyleID="s70"><Data ss:Type="String">EHI_167060</Data><NamedCell
      ss:Name="_FilterDatabase"/></Cell>
    <Cell><Data ss:Type="String">rab GDP dissociation inhibitor alpha, putative</Data><NamedCell
      ss:Name="_FilterDatabase"/></Cell>
    <Cell ss:StyleID="s71"><Data ss:Type="Number">5.8896886144004021</Data><NamedCell
      ss:Name="_FilterDatabase"/></Cell>
    <Cell ss:StyleID="s72"><Data ss:Type="Number">1.0893152017545499E-5</Data><NamedCell
      ss:Name="_FilterDatabase"/></Cell>
    <Cell ss:StyleID="s73"/>
    <Cell ss:StyleID="s73"/>
    <Cell ss:StyleID="s73"/>
    <Cell ss:StyleID="s73"/>
    <Cell ss:StyleID="s73"/>
    <Cell ss:StyleID="s73"/>
    <Cell ss:StyleID="s73"/>
    <Cell ss:StyleID="s73"/>
    <Cell ss:StyleID="s73"/>
    <Cell ss:StyleID="s73"/>
    <Cell ss:StyleID="s73"/>
    <Cell ss:StyleID="s73"/>
    <Cell ss:StyleID="s73"/>
    <Cell ss:StyleID="s73"/>
    <Cell ss:StyleID="s73"/>
    <Cell ss:StyleID="s73"/>
    <Cell ss:StyleID="s73"/>
    <Cell ss:StyleID="s73"/>
    <Cell ss:StyleID="s73"/>
    <Cell ss:StyleID="s73"/>
    <Cell ss:StyleID="s73"/>
    <Cell ss:StyleID="s73"/>
    <Cell ss:StyleID="s73"/>
    <Cell ss:StyleID="s73"/>
    <Cell ss:StyleID="s73"/>
    <Cell ss:StyleID="s73"/>
    <Cell ss:StyleID="s73"/>
    <Cell ss:StyleID="s73"/>
    <Cell ss:StyleID="s73"/>
    <Cell ss:StyleID="s73"/>
   </Row>
   <Row ss:AutoFitHeight="0">
    <Cell ss:StyleID="s70"><Data ss:Type="String">EHI_121760</Data><NamedCell
      ss:Name="_FilterDatabase"/></Cell>
    <Cell><Data ss:Type="String">DNA-directed RNA polymerase II large subunit, putative</Data><NamedCell
      ss:Name="_FilterDatabase"/></Cell>
    <Cell ss:StyleID="s71"><Data ss:Type="Number">5.7441445889978073</Data><NamedCell
      ss:Name="_FilterDatabase"/></Cell>
    <Cell ss:StyleID="s72"><Data ss:Type="Number">2.8401074426206302E-10</Data><NamedCell
      ss:Name="_FilterDatabase"/></Cell>
    <Cell ss:StyleID="s73"/>
    <Cell ss:StyleID="s73"/>
    <Cell ss:StyleID="s73"/>
    <Cell ss:StyleID="s73"/>
    <Cell ss:StyleID="s73"/>
    <Cell ss:StyleID="s73"/>
    <Cell ss:StyleID="s73"/>
    <Cell ss:StyleID="s73"/>
    <Cell ss:StyleID="s73"/>
    <Cell ss:StyleID="s73"/>
    <Cell ss:StyleID="s73"/>
    <Cell ss:StyleID="s73"/>
    <Cell ss:StyleID="s73"/>
    <Cell ss:StyleID="s73"/>
    <Cell ss:StyleID="s73"/>
    <Cell ss:StyleID="s73"/>
    <Cell ss:StyleID="s73"/>
    <Cell ss:StyleID="s73"/>
    <Cell ss:StyleID="s73"/>
    <Cell ss:StyleID="s73"/>
    <Cell ss:StyleID="s73"/>
    <Cell ss:StyleID="s73"/>
    <Cell ss:StyleID="s73"/>
    <Cell ss:StyleID="s73"/>
    <Cell ss:StyleID="s73"/>
    <Cell ss:StyleID="s73"/>
    <Cell ss:StyleID="s73"/>
    <Cell ss:StyleID="s73"/>
    <Cell ss:StyleID="s73"/>
    <Cell ss:StyleID="s73"/>
   </Row>
   <Row ss:AutoFitHeight="0">
    <Cell ss:StyleID="s70"><Data ss:Type="String">EHI_167710</Data><NamedCell
      ss:Name="_FilterDatabase"/></Cell>
    <Cell><Data ss:Type="String">hypothetical protein, conserved</Data><NamedCell
      ss:Name="_FilterDatabase"/></Cell>
    <Cell ss:StyleID="s71"><Data ss:Type="Number">5.6071637796211586</Data><NamedCell
      ss:Name="_FilterDatabase"/></Cell>
    <Cell ss:StyleID="s72"><Data ss:Type="Number">9.2293089563256697E-9</Data><NamedCell
      ss:Name="_FilterDatabase"/></Cell>
    <Cell ss:StyleID="s73"/>
    <Cell ss:StyleID="s73"/>
    <Cell ss:StyleID="s73"/>
    <Cell ss:StyleID="s73"/>
    <Cell ss:StyleID="s73"/>
    <Cell ss:StyleID="s73"/>
    <Cell ss:StyleID="s73"/>
    <Cell ss:StyleID="s73"/>
    <Cell ss:StyleID="s73"/>
    <Cell ss:StyleID="s73"/>
    <Cell ss:StyleID="s73"/>
    <Cell ss:StyleID="s73"/>
    <Cell ss:StyleID="s73"/>
    <Cell ss:StyleID="s73"/>
    <Cell ss:StyleID="s73"/>
    <Cell ss:StyleID="s73"/>
    <Cell ss:StyleID="s73"/>
    <Cell ss:StyleID="s73"/>
    <Cell ss:StyleID="s73"/>
    <Cell ss:StyleID="s73"/>
    <Cell ss:StyleID="s73"/>
    <Cell ss:StyleID="s73"/>
    <Cell ss:StyleID="s73"/>
    <Cell ss:StyleID="s73"/>
    <Cell ss:StyleID="s73"/>
    <Cell ss:StyleID="s73"/>
    <Cell ss:StyleID="s73"/>
    <Cell ss:StyleID="s73"/>
    <Cell ss:StyleID="s73"/>
    <Cell ss:StyleID="s73"/>
   </Row>
   <Row ss:AutoFitHeight="0">
    <Cell ss:StyleID="s70"><Data ss:Type="String">EHI_202460</Data><NamedCell
      ss:Name="_FilterDatabase"/></Cell>
    <Cell><Data ss:Type="String">calponin-homology domain containing protein</Data><NamedCell
      ss:Name="_FilterDatabase"/></Cell>
    <Cell ss:StyleID="s71"><Data ss:Type="Number">5.5371993820788115</Data><NamedCell
      ss:Name="_FilterDatabase"/></Cell>
    <Cell ss:StyleID="s72"><Data ss:Type="Number">1.4350192815475E-5</Data><NamedCell
      ss:Name="_FilterDatabase"/></Cell>
    <Cell ss:StyleID="s73"/>
    <Cell ss:StyleID="s73"/>
    <Cell ss:StyleID="s73"/>
    <Cell ss:StyleID="s73"/>
    <Cell ss:StyleID="s73"/>
    <Cell ss:StyleID="s73"/>
    <Cell ss:StyleID="s73"/>
    <Cell ss:StyleID="s73"/>
    <Cell ss:StyleID="s73"/>
    <Cell ss:StyleID="s73"/>
    <Cell ss:StyleID="s73"/>
    <Cell ss:StyleID="s73"/>
    <Cell ss:StyleID="s73"/>
    <Cell ss:StyleID="s73"/>
    <Cell ss:StyleID="s73"/>
    <Cell ss:StyleID="s73"/>
    <Cell ss:StyleID="s73"/>
    <Cell ss:StyleID="s73"/>
    <Cell ss:StyleID="s73"/>
    <Cell ss:StyleID="s73"/>
    <Cell ss:StyleID="s73"/>
    <Cell ss:StyleID="s73"/>
    <Cell ss:StyleID="s73"/>
    <Cell ss:StyleID="s73"/>
    <Cell ss:StyleID="s73"/>
    <Cell ss:StyleID="s73"/>
    <Cell ss:StyleID="s73"/>
    <Cell ss:StyleID="s73"/>
    <Cell ss:StyleID="s73"/>
    <Cell ss:StyleID="s73"/>
   </Row>
   <Row ss:AutoFitHeight="0">
    <Cell ss:StyleID="s70"><Data ss:Type="String">EHI_022730</Data><NamedCell
      ss:Name="_FilterDatabase"/></Cell>
    <Cell><Data ss:Type="String">signal recognition particle 54 kDa protein, putative</Data><NamedCell
      ss:Name="_FilterDatabase"/></Cell>
    <Cell ss:StyleID="s71"><Data ss:Type="Number">5.4297720555364872</Data><NamedCell
      ss:Name="_FilterDatabase"/></Cell>
    <Cell ss:StyleID="s72"><Data ss:Type="Number">2.9899139664020301E-5</Data><NamedCell
      ss:Name="_FilterDatabase"/></Cell>
    <Cell ss:StyleID="s73"/>
    <Cell ss:StyleID="s73"/>
    <Cell ss:StyleID="s73"/>
    <Cell ss:StyleID="s73"/>
    <Cell ss:StyleID="s73"/>
    <Cell ss:StyleID="s73"/>
    <Cell ss:StyleID="s73"/>
    <Cell ss:StyleID="s73"/>
    <Cell ss:StyleID="s73"/>
    <Cell ss:StyleID="s73"/>
    <Cell ss:StyleID="s73"/>
    <Cell ss:StyleID="s73"/>
    <Cell ss:StyleID="s73"/>
    <Cell ss:StyleID="s73"/>
    <Cell ss:StyleID="s73"/>
    <Cell ss:StyleID="s73"/>
    <Cell ss:StyleID="s73"/>
    <Cell ss:StyleID="s73"/>
    <Cell ss:StyleID="s73"/>
    <Cell ss:StyleID="s73"/>
    <Cell ss:StyleID="s73"/>
    <Cell ss:StyleID="s73"/>
    <Cell ss:StyleID="s73"/>
    <Cell ss:StyleID="s73"/>
    <Cell ss:StyleID="s73"/>
    <Cell ss:StyleID="s73"/>
    <Cell ss:StyleID="s73"/>
    <Cell ss:StyleID="s73"/>
    <Cell ss:StyleID="s73"/>
    <Cell ss:StyleID="s73"/>
   </Row>
   <Row ss:AutoFitHeight="0">
    <Cell ss:StyleID="s70"><Data ss:Type="String">EHI_015290</Data><NamedCell
      ss:Name="_FilterDatabase"/></Cell>
    <Cell><Data ss:Type="String">C2 domain protein, putative</Data><NamedCell
      ss:Name="_FilterDatabase"/></Cell>
    <Cell ss:StyleID="s71"><Data ss:Type="Number">5.3485211431403297</Data><NamedCell
      ss:Name="_FilterDatabase"/></Cell>
    <Cell ss:StyleID="s72"><Data ss:Type="Number">3.75503563648894E-7</Data><NamedCell
      ss:Name="_FilterDatabase"/></Cell>
    <Cell ss:StyleID="s73"/>
    <Cell ss:StyleID="s73"/>
    <Cell ss:StyleID="s73"/>
    <Cell ss:StyleID="s73"/>
    <Cell ss:StyleID="s73"/>
    <Cell ss:StyleID="s73"/>
    <Cell ss:StyleID="s73"/>
    <Cell ss:StyleID="s73"/>
    <Cell ss:StyleID="s73"/>
    <Cell ss:StyleID="s73"/>
    <Cell ss:StyleID="s73"/>
    <Cell ss:StyleID="s73"/>
    <Cell ss:StyleID="s73"/>
    <Cell ss:StyleID="s73"/>
    <Cell ss:StyleID="s73"/>
    <Cell ss:StyleID="s73"/>
    <Cell ss:StyleID="s73"/>
    <Cell ss:StyleID="s73"/>
    <Cell ss:StyleID="s73"/>
    <Cell ss:StyleID="s73"/>
    <Cell ss:StyleID="s73"/>
    <Cell ss:StyleID="s73"/>
    <Cell ss:StyleID="s73"/>
    <Cell ss:StyleID="s73"/>
    <Cell ss:StyleID="s73"/>
    <Cell ss:StyleID="s73"/>
    <Cell ss:StyleID="s73"/>
    <Cell ss:StyleID="s73"/>
    <Cell ss:StyleID="s73"/>
    <Cell ss:StyleID="s73"/>
   </Row>
   <Row ss:AutoFitHeight="0">
    <Cell ss:StyleID="s70"><Data ss:Type="String">EHI_011210</Data><NamedCell
      ss:Name="_FilterDatabase"/></Cell>
    <Cell><Data ss:Type="String">elongation factor 1-alpha 1</Data><NamedCell
      ss:Name="_FilterDatabase"/></Cell>
    <Cell ss:StyleID="s71"><Data ss:Type="Number">5.3443444668642659</Data><NamedCell
      ss:Name="_FilterDatabase"/></Cell>
    <Cell ss:StyleID="s72"><Data ss:Type="Number">2.6873720102562501E-5</Data><NamedCell
      ss:Name="_FilterDatabase"/></Cell>
    <Cell ss:StyleID="s73"/>
    <Cell ss:StyleID="s73"/>
    <Cell ss:StyleID="s73"/>
    <Cell ss:StyleID="s73"/>
    <Cell ss:StyleID="s73"/>
    <Cell ss:StyleID="s73"/>
    <Cell ss:StyleID="s73"/>
    <Cell ss:StyleID="s73"/>
    <Cell ss:StyleID="s73"/>
    <Cell ss:StyleID="s73"/>
    <Cell ss:StyleID="s73"/>
    <Cell ss:StyleID="s73"/>
    <Cell ss:StyleID="s73"/>
    <Cell ss:StyleID="s73"/>
    <Cell ss:StyleID="s73"/>
    <Cell ss:StyleID="s73"/>
    <Cell ss:StyleID="s73"/>
    <Cell ss:StyleID="s73"/>
    <Cell ss:StyleID="s73"/>
    <Cell ss:StyleID="s73"/>
    <Cell ss:StyleID="s73"/>
    <Cell ss:StyleID="s73"/>
    <Cell ss:StyleID="s73"/>
    <Cell ss:StyleID="s73"/>
    <Cell ss:StyleID="s73"/>
    <Cell ss:StyleID="s73"/>
    <Cell ss:StyleID="s73"/>
    <Cell ss:StyleID="s73"/>
    <Cell ss:StyleID="s73"/>
    <Cell ss:StyleID="s73"/>
   </Row>
   <Row ss:AutoFitHeight="0">
    <Cell ss:StyleID="s70"><Data ss:Type="String">EHI_075840</Data><NamedCell
      ss:Name="_FilterDatabase"/></Cell>
    <Cell><Data ss:Type="String">hypothetical protein</Data><NamedCell
      ss:Name="_FilterDatabase"/></Cell>
    <Cell ss:StyleID="s71"><Data ss:Type="Number">5.3436626856542713</Data><NamedCell
      ss:Name="_FilterDatabase"/></Cell>
    <Cell ss:StyleID="s72"><Data ss:Type="Number">1.93250628952252E-4</Data><NamedCell
      ss:Name="_FilterDatabase"/></Cell>
    <Cell ss:StyleID="s73"/>
    <Cell ss:StyleID="s73"/>
    <Cell ss:StyleID="s73"/>
    <Cell ss:StyleID="s73"/>
    <Cell ss:StyleID="s73"/>
    <Cell ss:StyleID="s73"/>
    <Cell ss:StyleID="s73"/>
    <Cell ss:StyleID="s73"/>
    <Cell ss:StyleID="s73"/>
    <Cell ss:StyleID="s73"/>
    <Cell ss:StyleID="s73"/>
    <Cell ss:StyleID="s73"/>
    <Cell ss:StyleID="s73"/>
    <Cell ss:StyleID="s73"/>
    <Cell ss:StyleID="s73"/>
    <Cell ss:StyleID="s73"/>
    <Cell ss:StyleID="s73"/>
    <Cell ss:StyleID="s73"/>
    <Cell ss:StyleID="s73"/>
    <Cell ss:StyleID="s73"/>
    <Cell ss:StyleID="s73"/>
    <Cell ss:StyleID="s73"/>
    <Cell ss:StyleID="s73"/>
    <Cell ss:StyleID="s73"/>
    <Cell ss:StyleID="s73"/>
    <Cell ss:StyleID="s73"/>
    <Cell ss:StyleID="s73"/>
    <Cell ss:StyleID="s73"/>
    <Cell ss:StyleID="s73"/>
    <Cell ss:StyleID="s73"/>
   </Row>
   <Row ss:AutoFitHeight="0">
    <Cell ss:StyleID="s70"><Data ss:Type="String">EHI_057850</Data><NamedCell
      ss:Name="_FilterDatabase"/></Cell>
    <Cell><Data ss:Type="String">40S ribosomal protein S4, putative</Data><NamedCell
      ss:Name="_FilterDatabase"/></Cell>
    <Cell ss:StyleID="s71"><Data ss:Type="Number">5.2638971936736656</Data><NamedCell
      ss:Name="_FilterDatabase"/></Cell>
    <Cell ss:StyleID="s72"><Data ss:Type="Number">2.67872576477815E-5</Data><NamedCell
      ss:Name="_FilterDatabase"/></Cell>
    <Cell ss:StyleID="s73"/>
    <Cell ss:StyleID="s73"/>
    <Cell ss:StyleID="s73"/>
    <Cell ss:StyleID="s73"/>
    <Cell ss:StyleID="s73"/>
    <Cell ss:StyleID="s73"/>
    <Cell ss:StyleID="s73"/>
    <Cell ss:StyleID="s73"/>
    <Cell ss:StyleID="s73"/>
    <Cell ss:StyleID="s73"/>
    <Cell ss:StyleID="s73"/>
    <Cell ss:StyleID="s73"/>
    <Cell ss:StyleID="s73"/>
    <Cell ss:StyleID="s73"/>
    <Cell ss:StyleID="s73"/>
    <Cell ss:StyleID="s73"/>
    <Cell ss:StyleID="s73"/>
    <Cell ss:StyleID="s73"/>
    <Cell ss:StyleID="s73"/>
    <Cell ss:StyleID="s73"/>
    <Cell ss:StyleID="s73"/>
    <Cell ss:StyleID="s73"/>
    <Cell ss:StyleID="s73"/>
    <Cell ss:StyleID="s73"/>
    <Cell ss:StyleID="s73"/>
    <Cell ss:StyleID="s73"/>
    <Cell ss:StyleID="s73"/>
    <Cell ss:StyleID="s73"/>
    <Cell ss:StyleID="s73"/>
    <Cell ss:StyleID="s73"/>
   </Row>
   <Row ss:AutoFitHeight="0">
    <Cell ss:StyleID="s70"><Data ss:Type="String">EHI_198870</Data><NamedCell
      ss:Name="_FilterDatabase"/></Cell>
    <Cell><Data ss:Type="String">transcription factor BTF3, putative</Data><NamedCell
      ss:Name="_FilterDatabase"/></Cell>
    <Cell ss:StyleID="s71"><Data ss:Type="Number">5.2064266963419294</Data><NamedCell
      ss:Name="_FilterDatabase"/></Cell>
    <Cell ss:StyleID="s72"><Data ss:Type="Number">1.3925462877291001E-5</Data><NamedCell
      ss:Name="_FilterDatabase"/></Cell>
    <Cell ss:StyleID="s73"/>
    <Cell ss:StyleID="s73"/>
    <Cell ss:StyleID="s73"/>
    <Cell ss:StyleID="s73"/>
    <Cell ss:StyleID="s73"/>
    <Cell ss:StyleID="s73"/>
    <Cell ss:StyleID="s73"/>
    <Cell ss:StyleID="s73"/>
    <Cell ss:StyleID="s73"/>
    <Cell ss:StyleID="s73"/>
    <Cell ss:StyleID="s73"/>
    <Cell ss:StyleID="s73"/>
    <Cell ss:StyleID="s73"/>
    <Cell ss:StyleID="s73"/>
    <Cell ss:StyleID="s73"/>
    <Cell ss:StyleID="s73"/>
    <Cell ss:StyleID="s73"/>
    <Cell ss:StyleID="s73"/>
    <Cell ss:StyleID="s73"/>
    <Cell ss:StyleID="s73"/>
    <Cell ss:StyleID="s73"/>
    <Cell ss:StyleID="s73"/>
    <Cell ss:StyleID="s73"/>
    <Cell ss:StyleID="s73"/>
    <Cell ss:StyleID="s73"/>
    <Cell ss:StyleID="s73"/>
    <Cell ss:StyleID="s73"/>
    <Cell ss:StyleID="s73"/>
    <Cell ss:StyleID="s73"/>
    <Cell ss:StyleID="s73"/>
   </Row>
   <Row ss:AutoFitHeight="0">
    <Cell ss:StyleID="s70"><Data ss:Type="String">EHI_079300</Data><NamedCell
      ss:Name="_FilterDatabase"/></Cell>
    <Cell><Data ss:Type="String">long-chain-fatty-acid&#45;-CoA ligase, putative</Data><NamedCell
      ss:Name="_FilterDatabase"/></Cell>
    <Cell ss:StyleID="s71"><Data ss:Type="Number">5.0805314765118901</Data><NamedCell
      ss:Name="_FilterDatabase"/></Cell>
    <Cell ss:StyleID="s72"><Data ss:Type="Number">4.5459789061213199E-5</Data><NamedCell
      ss:Name="_FilterDatabase"/></Cell>
    <Cell ss:StyleID="s73"/>
    <Cell ss:StyleID="s73"/>
    <Cell ss:StyleID="s73"/>
    <Cell ss:StyleID="s73"/>
    <Cell ss:StyleID="s73"/>
    <Cell ss:StyleID="s73"/>
    <Cell ss:StyleID="s73"/>
    <Cell ss:StyleID="s73"/>
    <Cell ss:StyleID="s73"/>
    <Cell ss:StyleID="s73"/>
    <Cell ss:StyleID="s73"/>
    <Cell ss:StyleID="s73"/>
    <Cell ss:StyleID="s73"/>
    <Cell ss:StyleID="s73"/>
    <Cell ss:StyleID="s73"/>
    <Cell ss:StyleID="s73"/>
    <Cell ss:StyleID="s73"/>
    <Cell ss:StyleID="s73"/>
    <Cell ss:StyleID="s73"/>
    <Cell ss:StyleID="s73"/>
    <Cell ss:StyleID="s73"/>
    <Cell ss:StyleID="s73"/>
    <Cell ss:StyleID="s73"/>
    <Cell ss:StyleID="s73"/>
    <Cell ss:StyleID="s73"/>
    <Cell ss:StyleID="s73"/>
    <Cell ss:StyleID="s73"/>
    <Cell ss:StyleID="s73"/>
    <Cell ss:StyleID="s73"/>
    <Cell ss:StyleID="s73"/>
   </Row>
   <Row ss:AutoFitHeight="0">
    <Cell ss:StyleID="s70"><Data ss:Type="String">EHI_180390</Data><NamedCell
      ss:Name="_FilterDatabase"/></Cell>
    <Cell><Data ss:Type="String">AIG1 family protein, putative</Data><NamedCell
      ss:Name="_FilterDatabase"/></Cell>
    <Cell ss:StyleID="s71"><Data ss:Type="Number">5.0716861806882587</Data><NamedCell
      ss:Name="_FilterDatabase"/></Cell>
    <Cell ss:StyleID="s72"><Data ss:Type="Number">7.5359807105129503E-9</Data><NamedCell
      ss:Name="_FilterDatabase"/></Cell>
    <Cell ss:StyleID="s73"/>
    <Cell ss:StyleID="s73"/>
    <Cell ss:StyleID="s73"/>
    <Cell ss:StyleID="s73"/>
    <Cell ss:StyleID="s73"/>
    <Cell ss:StyleID="s73"/>
    <Cell ss:StyleID="s73"/>
    <Cell ss:StyleID="s73"/>
    <Cell ss:StyleID="s73"/>
    <Cell ss:StyleID="s73"/>
    <Cell ss:StyleID="s73"/>
    <Cell ss:StyleID="s73"/>
    <Cell ss:StyleID="s73"/>
    <Cell ss:StyleID="s73"/>
    <Cell ss:StyleID="s73"/>
    <Cell ss:StyleID="s73"/>
    <Cell ss:StyleID="s73"/>
    <Cell ss:StyleID="s73"/>
    <Cell ss:StyleID="s73"/>
    <Cell ss:StyleID="s73"/>
    <Cell ss:StyleID="s73"/>
    <Cell ss:StyleID="s73"/>
    <Cell ss:StyleID="s73"/>
    <Cell ss:StyleID="s73"/>
    <Cell ss:StyleID="s73"/>
    <Cell ss:StyleID="s73"/>
    <Cell ss:StyleID="s73"/>
    <Cell ss:StyleID="s73"/>
    <Cell ss:StyleID="s73"/>
    <Cell ss:StyleID="s73"/>
   </Row>
   <Row ss:AutoFitHeight="0">
    <Cell ss:StyleID="s70"><Data ss:Type="String">EHI_178050</Data><NamedCell
      ss:Name="_FilterDatabase"/></Cell>
    <Cell><Data ss:Type="String">ATP-binding cassette protein, putative</Data><NamedCell
      ss:Name="_FilterDatabase"/></Cell>
    <Cell ss:StyleID="s71"><Data ss:Type="Number">4.9503322451621559</Data><NamedCell
      ss:Name="_FilterDatabase"/></Cell>
    <Cell ss:StyleID="s72"><Data ss:Type="Number">6.3398542064707498E-5</Data><NamedCell
      ss:Name="_FilterDatabase"/></Cell>
    <Cell ss:StyleID="s73"/>
    <Cell ss:StyleID="s73"/>
    <Cell ss:StyleID="s73"/>
    <Cell ss:StyleID="s73"/>
    <Cell ss:StyleID="s73"/>
    <Cell ss:StyleID="s73"/>
    <Cell ss:StyleID="s73"/>
    <Cell ss:StyleID="s73"/>
    <Cell ss:StyleID="s73"/>
    <Cell ss:StyleID="s73"/>
    <Cell ss:StyleID="s73"/>
    <Cell ss:StyleID="s73"/>
    <Cell ss:StyleID="s73"/>
    <Cell ss:StyleID="s73"/>
    <Cell ss:StyleID="s73"/>
    <Cell ss:StyleID="s73"/>
    <Cell ss:StyleID="s73"/>
    <Cell ss:StyleID="s73"/>
    <Cell ss:StyleID="s73"/>
    <Cell ss:StyleID="s73"/>
    <Cell ss:StyleID="s73"/>
    <Cell ss:StyleID="s73"/>
    <Cell ss:StyleID="s73"/>
    <Cell ss:StyleID="s73"/>
    <Cell ss:StyleID="s73"/>
    <Cell ss:StyleID="s73"/>
    <Cell ss:StyleID="s73"/>
    <Cell ss:StyleID="s73"/>
    <Cell ss:StyleID="s73"/>
    <Cell ss:StyleID="s73"/>
   </Row>
   <Row ss:AutoFitHeight="0">
    <Cell ss:StyleID="s70"><Data ss:Type="String">EHI_167130</Data><NamedCell
      ss:Name="_FilterDatabase"/></Cell>
    <Cell><Data ss:Type="String">filopodin, putative</Data><NamedCell
      ss:Name="_FilterDatabase"/></Cell>
    <Cell ss:StyleID="s71"><Data ss:Type="Number">4.8289897367493007</Data><NamedCell
      ss:Name="_FilterDatabase"/></Cell>
    <Cell ss:StyleID="s72"><Data ss:Type="Number">1.75086568619487E-5</Data><NamedCell
      ss:Name="_FilterDatabase"/></Cell>
    <Cell ss:StyleID="s73"/>
    <Cell ss:StyleID="s73"/>
    <Cell ss:StyleID="s73"/>
    <Cell ss:StyleID="s73"/>
    <Cell ss:StyleID="s73"/>
    <Cell ss:StyleID="s73"/>
    <Cell ss:StyleID="s73"/>
    <Cell ss:StyleID="s73"/>
    <Cell ss:StyleID="s73"/>
    <Cell ss:StyleID="s73"/>
    <Cell ss:StyleID="s73"/>
    <Cell ss:StyleID="s73"/>
    <Cell ss:StyleID="s73"/>
    <Cell ss:StyleID="s73"/>
    <Cell ss:StyleID="s73"/>
    <Cell ss:StyleID="s73"/>
    <Cell ss:StyleID="s73"/>
    <Cell ss:StyleID="s73"/>
    <Cell ss:StyleID="s73"/>
    <Cell ss:StyleID="s73"/>
    <Cell ss:StyleID="s73"/>
    <Cell ss:StyleID="s73"/>
    <Cell ss:StyleID="s73"/>
    <Cell ss:StyleID="s73"/>
    <Cell ss:StyleID="s73"/>
    <Cell ss:StyleID="s73"/>
    <Cell ss:StyleID="s73"/>
    <Cell ss:StyleID="s73"/>
    <Cell ss:StyleID="s73"/>
    <Cell ss:StyleID="s73"/>
   </Row>
   <Row ss:AutoFitHeight="0">
    <Cell ss:StyleID="s70"><Data ss:Type="String">EHI_119610</Data><NamedCell
      ss:Name="_FilterDatabase"/></Cell>
    <Cell><Data ss:Type="String">hypothetical protein, conserved</Data><NamedCell
      ss:Name="_FilterDatabase"/></Cell>
    <Cell ss:StyleID="s71"><Data ss:Type="Number">4.8243175587631644</Data><NamedCell
      ss:Name="_FilterDatabase"/></Cell>
    <Cell ss:StyleID="s72"><Data ss:Type="Number">8.8941126711499503E-5</Data><NamedCell
      ss:Name="_FilterDatabase"/></Cell>
    <Cell ss:StyleID="s73"/>
    <Cell ss:StyleID="s73"/>
    <Cell ss:StyleID="s73"/>
    <Cell ss:StyleID="s73"/>
    <Cell ss:StyleID="s73"/>
    <Cell ss:StyleID="s73"/>
    <Cell ss:StyleID="s73"/>
    <Cell ss:StyleID="s73"/>
    <Cell ss:StyleID="s73"/>
    <Cell ss:StyleID="s73"/>
    <Cell ss:StyleID="s73"/>
    <Cell ss:StyleID="s73"/>
    <Cell ss:StyleID="s73"/>
    <Cell ss:StyleID="s73"/>
    <Cell ss:StyleID="s73"/>
    <Cell ss:StyleID="s73"/>
    <Cell ss:StyleID="s73"/>
    <Cell ss:StyleID="s73"/>
    <Cell ss:StyleID="s73"/>
    <Cell ss:StyleID="s73"/>
    <Cell ss:StyleID="s73"/>
    <Cell ss:StyleID="s73"/>
    <Cell ss:StyleID="s73"/>
    <Cell ss:StyleID="s73"/>
    <Cell ss:StyleID="s73"/>
    <Cell ss:StyleID="s73"/>
    <Cell ss:StyleID="s73"/>
    <Cell ss:StyleID="s73"/>
    <Cell ss:StyleID="s73"/>
    <Cell ss:StyleID="s73"/>
   </Row>
   <Row ss:AutoFitHeight="0">
    <Cell ss:StyleID="s70"><Data ss:Type="String">EHI_034010</Data><NamedCell
      ss:Name="_FilterDatabase"/></Cell>
    <Cell><Data ss:Type="String">hypothetical protein, conserved</Data><NamedCell
      ss:Name="_FilterDatabase"/></Cell>
    <Cell ss:StyleID="s71"><Data ss:Type="Number">4.7665637464898918</Data><NamedCell
      ss:Name="_FilterDatabase"/></Cell>
    <Cell ss:StyleID="s72"><Data ss:Type="Number">1.41252044532491E-5</Data><NamedCell
      ss:Name="_FilterDatabase"/></Cell>
    <Cell ss:StyleID="s73"/>
    <Cell ss:StyleID="s73"/>
    <Cell ss:StyleID="s73"/>
    <Cell ss:StyleID="s73"/>
    <Cell ss:StyleID="s73"/>
    <Cell ss:StyleID="s73"/>
    <Cell ss:StyleID="s73"/>
    <Cell ss:StyleID="s73"/>
    <Cell ss:StyleID="s73"/>
    <Cell ss:StyleID="s73"/>
    <Cell ss:StyleID="s73"/>
    <Cell ss:StyleID="s73"/>
    <Cell ss:StyleID="s73"/>
    <Cell ss:StyleID="s73"/>
    <Cell ss:StyleID="s73"/>
    <Cell ss:StyleID="s73"/>
    <Cell ss:StyleID="s73"/>
    <Cell ss:StyleID="s73"/>
    <Cell ss:StyleID="s73"/>
    <Cell ss:StyleID="s73"/>
    <Cell ss:StyleID="s73"/>
    <Cell ss:StyleID="s73"/>
    <Cell ss:StyleID="s73"/>
    <Cell ss:StyleID="s73"/>
    <Cell ss:StyleID="s73"/>
    <Cell ss:StyleID="s73"/>
    <Cell ss:StyleID="s73"/>
    <Cell ss:StyleID="s73"/>
    <Cell ss:StyleID="s73"/>
    <Cell ss:StyleID="s73"/>
   </Row>
   <Row ss:AutoFitHeight="0">
    <Cell ss:StyleID="s70"><Data ss:Type="String">EHI_202710</Data><NamedCell
      ss:Name="_FilterDatabase"/></Cell>
    <Cell><Data ss:Type="String">pre-mRNA processing factor 3 domain containing protein</Data><NamedCell
      ss:Name="_FilterDatabase"/></Cell>
    <Cell ss:StyleID="s71"><Data ss:Type="Number">4.7569414473041638</Data><NamedCell
      ss:Name="_FilterDatabase"/></Cell>
    <Cell ss:StyleID="s72"><Data ss:Type="Number">4.3910231510864801E-6</Data><NamedCell
      ss:Name="_FilterDatabase"/></Cell>
    <Cell ss:StyleID="s73"/>
    <Cell ss:StyleID="s73"/>
    <Cell ss:StyleID="s73"/>
    <Cell ss:StyleID="s73"/>
    <Cell ss:StyleID="s73"/>
    <Cell ss:StyleID="s73"/>
    <Cell ss:StyleID="s73"/>
    <Cell ss:StyleID="s73"/>
    <Cell ss:StyleID="s73"/>
    <Cell ss:StyleID="s73"/>
    <Cell ss:StyleID="s73"/>
    <Cell ss:StyleID="s73"/>
    <Cell ss:StyleID="s73"/>
    <Cell ss:StyleID="s73"/>
    <Cell ss:StyleID="s73"/>
    <Cell ss:StyleID="s73"/>
    <Cell ss:StyleID="s73"/>
    <Cell ss:StyleID="s73"/>
    <Cell ss:StyleID="s73"/>
    <Cell ss:StyleID="s73"/>
    <Cell ss:StyleID="s73"/>
    <Cell ss:StyleID="s73"/>
    <Cell ss:StyleID="s73"/>
    <Cell ss:StyleID="s73"/>
    <Cell ss:StyleID="s73"/>
    <Cell ss:StyleID="s73"/>
    <Cell ss:StyleID="s73"/>
    <Cell ss:StyleID="s73"/>
    <Cell ss:StyleID="s73"/>
    <Cell ss:StyleID="s73"/>
   </Row>
   <Row ss:AutoFitHeight="0">
    <Cell ss:StyleID="s70"><Data ss:Type="String">EHI_041680</Data><NamedCell
      ss:Name="_FilterDatabase"/></Cell>
    <Cell><Data ss:Type="String">mucin-like protein 1 precursor, putative</Data><NamedCell
      ss:Name="_FilterDatabase"/></Cell>
    <Cell ss:StyleID="s71"><Data ss:Type="Number">4.7473359247379596</Data><NamedCell
      ss:Name="_FilterDatabase"/></Cell>
    <Cell ss:StyleID="s72"><Data ss:Type="Number">1.3297614682277199E-4</Data><NamedCell
      ss:Name="_FilterDatabase"/></Cell>
    <Cell ss:StyleID="s73"/>
    <Cell ss:StyleID="s73"/>
    <Cell ss:StyleID="s73"/>
    <Cell ss:StyleID="s73"/>
    <Cell ss:StyleID="s73"/>
    <Cell ss:StyleID="s73"/>
    <Cell ss:StyleID="s73"/>
    <Cell ss:StyleID="s73"/>
    <Cell ss:StyleID="s73"/>
    <Cell ss:StyleID="s73"/>
    <Cell ss:StyleID="s73"/>
    <Cell ss:StyleID="s73"/>
    <Cell ss:StyleID="s73"/>
    <Cell ss:StyleID="s73"/>
    <Cell ss:StyleID="s73"/>
    <Cell ss:StyleID="s73"/>
    <Cell ss:StyleID="s73"/>
    <Cell ss:StyleID="s73"/>
    <Cell ss:StyleID="s73"/>
    <Cell ss:StyleID="s73"/>
    <Cell ss:StyleID="s73"/>
    <Cell ss:StyleID="s73"/>
    <Cell ss:StyleID="s73"/>
    <Cell ss:StyleID="s73"/>
    <Cell ss:StyleID="s73"/>
    <Cell ss:StyleID="s73"/>
    <Cell ss:StyleID="s73"/>
    <Cell ss:StyleID="s73"/>
    <Cell ss:StyleID="s73"/>
    <Cell ss:StyleID="s73"/>
   </Row>
   <Row ss:AutoFitHeight="0">
    <Cell ss:StyleID="s70"><Data ss:Type="String">EHI_192140</Data><NamedCell
      ss:Name="_FilterDatabase"/></Cell>
    <Cell><Data ss:Type="String">hypothetical protein</Data><NamedCell
      ss:Name="_FilterDatabase"/></Cell>
    <Cell ss:StyleID="s71"><Data ss:Type="Number">4.6713451373823993</Data><NamedCell
      ss:Name="_FilterDatabase"/></Cell>
    <Cell ss:StyleID="s72"><Data ss:Type="Number">9.43694630012458E-5</Data><NamedCell
      ss:Name="_FilterDatabase"/></Cell>
    <Cell ss:StyleID="s73"/>
    <Cell ss:StyleID="s73"/>
    <Cell ss:StyleID="s73"/>
    <Cell ss:StyleID="s73"/>
    <Cell ss:StyleID="s73"/>
    <Cell ss:StyleID="s73"/>
    <Cell ss:StyleID="s73"/>
    <Cell ss:StyleID="s73"/>
    <Cell ss:StyleID="s73"/>
    <Cell ss:StyleID="s73"/>
    <Cell ss:StyleID="s73"/>
    <Cell ss:StyleID="s73"/>
    <Cell ss:StyleID="s73"/>
    <Cell ss:StyleID="s73"/>
    <Cell ss:StyleID="s73"/>
    <Cell ss:StyleID="s73"/>
    <Cell ss:StyleID="s73"/>
    <Cell ss:StyleID="s73"/>
    <Cell ss:StyleID="s73"/>
    <Cell ss:StyleID="s73"/>
    <Cell ss:StyleID="s73"/>
    <Cell ss:StyleID="s73"/>
    <Cell ss:StyleID="s73"/>
    <Cell ss:StyleID="s73"/>
    <Cell ss:StyleID="s73"/>
    <Cell ss:StyleID="s73"/>
    <Cell ss:StyleID="s73"/>
    <Cell ss:StyleID="s73"/>
    <Cell ss:StyleID="s73"/>
    <Cell ss:StyleID="s73"/>
   </Row>
   <Row ss:AutoFitHeight="0">
    <Cell ss:StyleID="s70"><Data ss:Type="String">EHI_154290</Data><NamedCell
      ss:Name="_FilterDatabase"/></Cell>
    <Cell><Data ss:Type="String">Sec1 family protein</Data><NamedCell
      ss:Name="_FilterDatabase"/></Cell>
    <Cell ss:StyleID="s71"><Data ss:Type="Number">4.6386730674016814</Data><NamedCell
      ss:Name="_FilterDatabase"/></Cell>
    <Cell ss:StyleID="s72"><Data ss:Type="Number">3.22970569787366E-4</Data><NamedCell
      ss:Name="_FilterDatabase"/></Cell>
    <Cell ss:StyleID="s73"/>
    <Cell ss:StyleID="s73"/>
    <Cell ss:StyleID="s73"/>
    <Cell ss:StyleID="s73"/>
    <Cell ss:StyleID="s73"/>
    <Cell ss:StyleID="s73"/>
    <Cell ss:StyleID="s73"/>
    <Cell ss:StyleID="s73"/>
    <Cell ss:StyleID="s73"/>
    <Cell ss:StyleID="s73"/>
    <Cell ss:StyleID="s73"/>
    <Cell ss:StyleID="s73"/>
    <Cell ss:StyleID="s73"/>
    <Cell ss:StyleID="s73"/>
    <Cell ss:StyleID="s73"/>
    <Cell ss:StyleID="s73"/>
    <Cell ss:StyleID="s73"/>
    <Cell ss:StyleID="s73"/>
    <Cell ss:StyleID="s73"/>
    <Cell ss:StyleID="s73"/>
    <Cell ss:StyleID="s73"/>
    <Cell ss:StyleID="s73"/>
    <Cell ss:StyleID="s73"/>
    <Cell ss:StyleID="s73"/>
    <Cell ss:StyleID="s73"/>
    <Cell ss:StyleID="s73"/>
    <Cell ss:StyleID="s73"/>
    <Cell ss:StyleID="s73"/>
    <Cell ss:StyleID="s73"/>
    <Cell ss:StyleID="s73"/>
   </Row>
   <Row ss:AutoFitHeight="0">
    <Cell ss:StyleID="s70"><Data ss:Type="String">EHI_030790</Data><NamedCell
      ss:Name="_FilterDatabase"/></Cell>
    <Cell><Data ss:Type="String">hypothetical protein, conserved</Data><NamedCell
      ss:Name="_FilterDatabase"/></Cell>
    <Cell ss:StyleID="s71"><Data ss:Type="Number">4.6334799773156528</Data><NamedCell
      ss:Name="_FilterDatabase"/></Cell>
    <Cell ss:StyleID="s72"><Data ss:Type="Number">1.1517587364947101E-5</Data><NamedCell
      ss:Name="_FilterDatabase"/></Cell>
    <Cell ss:StyleID="s73"/>
    <Cell ss:StyleID="s73"/>
    <Cell ss:StyleID="s73"/>
    <Cell ss:StyleID="s73"/>
    <Cell ss:StyleID="s73"/>
    <Cell ss:StyleID="s73"/>
    <Cell ss:StyleID="s73"/>
    <Cell ss:StyleID="s73"/>
    <Cell ss:StyleID="s73"/>
    <Cell ss:StyleID="s73"/>
    <Cell ss:StyleID="s73"/>
    <Cell ss:StyleID="s73"/>
    <Cell ss:StyleID="s73"/>
    <Cell ss:StyleID="s73"/>
    <Cell ss:StyleID="s73"/>
    <Cell ss:StyleID="s73"/>
    <Cell ss:StyleID="s73"/>
    <Cell ss:StyleID="s73"/>
    <Cell ss:StyleID="s73"/>
    <Cell ss:StyleID="s73"/>
    <Cell ss:StyleID="s73"/>
    <Cell ss:StyleID="s73"/>
    <Cell ss:StyleID="s73"/>
    <Cell ss:StyleID="s73"/>
    <Cell ss:StyleID="s73"/>
    <Cell ss:StyleID="s73"/>
    <Cell ss:StyleID="s73"/>
    <Cell ss:StyleID="s73"/>
    <Cell ss:StyleID="s73"/>
    <Cell ss:StyleID="s73"/>
   </Row>
   <Row ss:AutoFitHeight="0">
    <Cell ss:StyleID="s70"><Data ss:Type="String">EHI_067890</Data><NamedCell
      ss:Name="_FilterDatabase"/></Cell>
    <Cell><Data ss:Type="String">Ras guanine nucleotide exchange factor, putative</Data><NamedCell
      ss:Name="_FilterDatabase"/></Cell>
    <Cell ss:StyleID="s71"><Data ss:Type="Number">4.5728493608477727</Data><NamedCell
      ss:Name="_FilterDatabase"/></Cell>
    <Cell ss:StyleID="s72"><Data ss:Type="Number">4.7163407293795101E-5</Data><NamedCell
      ss:Name="_FilterDatabase"/></Cell>
    <Cell ss:StyleID="s73"/>
    <Cell ss:StyleID="s73"/>
    <Cell ss:StyleID="s73"/>
    <Cell ss:StyleID="s73"/>
    <Cell ss:StyleID="s73"/>
    <Cell ss:StyleID="s73"/>
    <Cell ss:StyleID="s73"/>
    <Cell ss:StyleID="s73"/>
    <Cell ss:StyleID="s73"/>
    <Cell ss:StyleID="s73"/>
    <Cell ss:StyleID="s73"/>
    <Cell ss:StyleID="s73"/>
    <Cell ss:StyleID="s73"/>
    <Cell ss:StyleID="s73"/>
    <Cell ss:StyleID="s73"/>
    <Cell ss:StyleID="s73"/>
    <Cell ss:StyleID="s73"/>
    <Cell ss:StyleID="s73"/>
    <Cell ss:StyleID="s73"/>
    <Cell ss:StyleID="s73"/>
    <Cell ss:StyleID="s73"/>
    <Cell ss:StyleID="s73"/>
    <Cell ss:StyleID="s73"/>
    <Cell ss:StyleID="s73"/>
    <Cell ss:StyleID="s73"/>
    <Cell ss:StyleID="s73"/>
    <Cell ss:StyleID="s73"/>
    <Cell ss:StyleID="s73"/>
    <Cell ss:StyleID="s73"/>
    <Cell ss:StyleID="s73"/>
   </Row>
   <Row ss:AutoFitHeight="0">
    <Cell ss:StyleID="s70"><Data ss:Type="String">EHI_054820</Data><NamedCell
      ss:Name="_FilterDatabase"/></Cell>
    <Cell><Data ss:Type="String">FAD dependent oxidoreductase, pseudogene, putative</Data><NamedCell
      ss:Name="_FilterDatabase"/></Cell>
    <Cell ss:StyleID="s71"><Data ss:Type="Number">4.5439262940325902</Data><NamedCell
      ss:Name="_FilterDatabase"/></Cell>
    <Cell ss:StyleID="s72"><Data ss:Type="Number">1.04072917302944E-4</Data><NamedCell
      ss:Name="_FilterDatabase"/></Cell>
    <Cell ss:StyleID="s73"/>
    <Cell ss:StyleID="s73"/>
    <Cell ss:StyleID="s73"/>
    <Cell ss:StyleID="s73"/>
    <Cell ss:StyleID="s73"/>
    <Cell ss:StyleID="s73"/>
    <Cell ss:StyleID="s73"/>
    <Cell ss:StyleID="s73"/>
    <Cell ss:StyleID="s73"/>
    <Cell ss:StyleID="s73"/>
    <Cell ss:StyleID="s73"/>
    <Cell ss:StyleID="s73"/>
    <Cell ss:StyleID="s73"/>
    <Cell ss:StyleID="s73"/>
    <Cell ss:StyleID="s73"/>
    <Cell ss:StyleID="s73"/>
    <Cell ss:StyleID="s73"/>
    <Cell ss:StyleID="s73"/>
    <Cell ss:StyleID="s73"/>
    <Cell ss:StyleID="s73"/>
    <Cell ss:StyleID="s73"/>
    <Cell ss:StyleID="s73"/>
    <Cell ss:StyleID="s73"/>
    <Cell ss:StyleID="s73"/>
    <Cell ss:StyleID="s73"/>
    <Cell ss:StyleID="s73"/>
    <Cell ss:StyleID="s73"/>
    <Cell ss:StyleID="s73"/>
    <Cell ss:StyleID="s73"/>
    <Cell ss:StyleID="s73"/>
   </Row>
   <Row ss:AutoFitHeight="0">
    <Cell ss:StyleID="s70"><Data ss:Type="String">EHI_044940</Data><NamedCell
      ss:Name="_FilterDatabase"/></Cell>
    <Cell><Data ss:Type="String">T-complex protein 1 subunit eta, putative</Data><NamedCell
      ss:Name="_FilterDatabase"/></Cell>
    <Cell ss:StyleID="s71"><Data ss:Type="Number">4.5071987335386341</Data><NamedCell
      ss:Name="_FilterDatabase"/></Cell>
    <Cell ss:StyleID="s72"><Data ss:Type="Number">8.2482887116878194E-5</Data><NamedCell
      ss:Name="_FilterDatabase"/></Cell>
    <Cell ss:StyleID="s73"/>
    <Cell ss:StyleID="s73"/>
    <Cell ss:StyleID="s73"/>
    <Cell ss:StyleID="s73"/>
    <Cell ss:StyleID="s73"/>
    <Cell ss:StyleID="s73"/>
    <Cell ss:StyleID="s73"/>
    <Cell ss:StyleID="s73"/>
    <Cell ss:StyleID="s73"/>
    <Cell ss:StyleID="s73"/>
    <Cell ss:StyleID="s73"/>
    <Cell ss:StyleID="s73"/>
    <Cell ss:StyleID="s73"/>
    <Cell ss:StyleID="s73"/>
    <Cell ss:StyleID="s73"/>
    <Cell ss:StyleID="s73"/>
    <Cell ss:StyleID="s73"/>
    <Cell ss:StyleID="s73"/>
    <Cell ss:StyleID="s73"/>
    <Cell ss:StyleID="s73"/>
    <Cell ss:StyleID="s73"/>
    <Cell ss:StyleID="s73"/>
    <Cell ss:StyleID="s73"/>
    <Cell ss:StyleID="s73"/>
    <Cell ss:StyleID="s73"/>
    <Cell ss:StyleID="s73"/>
    <Cell ss:StyleID="s73"/>
    <Cell ss:StyleID="s73"/>
    <Cell ss:StyleID="s73"/>
    <Cell ss:StyleID="s73"/>
   </Row>
   <Row ss:AutoFitHeight="0">
    <Cell ss:StyleID="s70"><Data ss:Type="String">EHI_004590</Data><NamedCell
      ss:Name="_FilterDatabase"/></Cell>
    <Cell><Data ss:Type="String">coatomer complex subunit, putative</Data><NamedCell
      ss:Name="_FilterDatabase"/></Cell>
    <Cell ss:StyleID="s71"><Data ss:Type="Number">4.501109223958295</Data><NamedCell
      ss:Name="_FilterDatabase"/></Cell>
    <Cell ss:StyleID="s72"><Data ss:Type="Number">3.69741634237274E-5</Data><NamedCell
      ss:Name="_FilterDatabase"/></Cell>
    <Cell ss:StyleID="s73"/>
    <Cell ss:StyleID="s73"/>
    <Cell ss:StyleID="s73"/>
    <Cell ss:StyleID="s73"/>
    <Cell ss:StyleID="s73"/>
    <Cell ss:StyleID="s73"/>
    <Cell ss:StyleID="s73"/>
    <Cell ss:StyleID="s73"/>
    <Cell ss:StyleID="s73"/>
    <Cell ss:StyleID="s73"/>
    <Cell ss:StyleID="s73"/>
    <Cell ss:StyleID="s73"/>
    <Cell ss:StyleID="s73"/>
    <Cell ss:StyleID="s73"/>
    <Cell ss:StyleID="s73"/>
    <Cell ss:StyleID="s73"/>
    <Cell ss:StyleID="s73"/>
    <Cell ss:StyleID="s73"/>
    <Cell ss:StyleID="s73"/>
    <Cell ss:StyleID="s73"/>
    <Cell ss:StyleID="s73"/>
    <Cell ss:StyleID="s73"/>
    <Cell ss:StyleID="s73"/>
    <Cell ss:StyleID="s73"/>
    <Cell ss:StyleID="s73"/>
    <Cell ss:StyleID="s73"/>
    <Cell ss:StyleID="s73"/>
    <Cell ss:StyleID="s73"/>
    <Cell ss:StyleID="s73"/>
    <Cell ss:StyleID="s73"/>
   </Row>
   <Row ss:AutoFitHeight="0">
    <Cell ss:StyleID="s70"><Data ss:Type="String">EHI_182360</Data><NamedCell
      ss:Name="_FilterDatabase"/></Cell>
    <Cell><Data ss:Type="String">SON DNA-binding protein, putative</Data><NamedCell
      ss:Name="_FilterDatabase"/></Cell>
    <Cell ss:StyleID="s71"><Data ss:Type="Number">4.4467615600774444</Data><NamedCell
      ss:Name="_FilterDatabase"/></Cell>
    <Cell ss:StyleID="s72"><Data ss:Type="Number">3.1185641001550302E-7</Data><NamedCell
      ss:Name="_FilterDatabase"/></Cell>
    <Cell ss:StyleID="s73"/>
    <Cell ss:StyleID="s73"/>
    <Cell ss:StyleID="s73"/>
    <Cell ss:StyleID="s73"/>
    <Cell ss:StyleID="s73"/>
    <Cell ss:StyleID="s73"/>
    <Cell ss:StyleID="s73"/>
    <Cell ss:StyleID="s73"/>
    <Cell ss:StyleID="s73"/>
    <Cell ss:StyleID="s73"/>
    <Cell ss:StyleID="s73"/>
    <Cell ss:StyleID="s73"/>
    <Cell ss:StyleID="s73"/>
    <Cell ss:StyleID="s73"/>
    <Cell ss:StyleID="s73"/>
    <Cell ss:StyleID="s73"/>
    <Cell ss:StyleID="s73"/>
    <Cell ss:StyleID="s73"/>
    <Cell ss:StyleID="s73"/>
    <Cell ss:StyleID="s73"/>
    <Cell ss:StyleID="s73"/>
    <Cell ss:StyleID="s73"/>
    <Cell ss:StyleID="s73"/>
    <Cell ss:StyleID="s73"/>
    <Cell ss:StyleID="s73"/>
    <Cell ss:StyleID="s73"/>
    <Cell ss:StyleID="s73"/>
    <Cell ss:StyleID="s73"/>
    <Cell ss:StyleID="s73"/>
    <Cell ss:StyleID="s73"/>
   </Row>
   <Row ss:AutoFitHeight="0">
    <Cell ss:StyleID="s70"><Data ss:Type="String">EHI_153030</Data><NamedCell
      ss:Name="_FilterDatabase"/></Cell>
    <Cell><Data ss:Type="String">hypothetical protein</Data><NamedCell
      ss:Name="_FilterDatabase"/></Cell>
    <Cell ss:StyleID="s71"><Data ss:Type="Number">4.434705930963327</Data><NamedCell
      ss:Name="_FilterDatabase"/></Cell>
    <Cell ss:StyleID="s72"><Data ss:Type="Number">2.26207590854559E-5</Data><NamedCell
      ss:Name="_FilterDatabase"/></Cell>
    <Cell ss:StyleID="s73"/>
    <Cell ss:StyleID="s73"/>
    <Cell ss:StyleID="s73"/>
    <Cell ss:StyleID="s73"/>
    <Cell ss:StyleID="s73"/>
    <Cell ss:StyleID="s73"/>
    <Cell ss:StyleID="s73"/>
    <Cell ss:StyleID="s73"/>
    <Cell ss:StyleID="s73"/>
    <Cell ss:StyleID="s73"/>
    <Cell ss:StyleID="s73"/>
    <Cell ss:StyleID="s73"/>
    <Cell ss:StyleID="s73"/>
    <Cell ss:StyleID="s73"/>
    <Cell ss:StyleID="s73"/>
    <Cell ss:StyleID="s73"/>
    <Cell ss:StyleID="s73"/>
    <Cell ss:StyleID="s73"/>
    <Cell ss:StyleID="s73"/>
    <Cell ss:StyleID="s73"/>
    <Cell ss:StyleID="s73"/>
    <Cell ss:StyleID="s73"/>
    <Cell ss:StyleID="s73"/>
    <Cell ss:StyleID="s73"/>
    <Cell ss:StyleID="s73"/>
    <Cell ss:StyleID="s73"/>
    <Cell ss:StyleID="s73"/>
    <Cell ss:StyleID="s73"/>
    <Cell ss:StyleID="s73"/>
    <Cell ss:StyleID="s73"/>
   </Row>
   <Row ss:AutoFitHeight="0">
    <Cell ss:StyleID="s70"><Data ss:Type="String">EHI_157670</Data><NamedCell
      ss:Name="_FilterDatabase"/></Cell>
    <Cell><Data ss:Type="String">hypothetical protein</Data><NamedCell
      ss:Name="_FilterDatabase"/></Cell>
    <Cell ss:StyleID="s71"><Data ss:Type="Number">4.4052793412234204</Data><NamedCell
      ss:Name="_FilterDatabase"/></Cell>
    <Cell ss:StyleID="s72"><Data ss:Type="Number">1.0247736268261E-3</Data><NamedCell
      ss:Name="_FilterDatabase"/></Cell>
    <Cell ss:StyleID="s73"/>
    <Cell ss:StyleID="s73"/>
    <Cell ss:StyleID="s73"/>
    <Cell ss:StyleID="s73"/>
    <Cell ss:StyleID="s73"/>
    <Cell ss:StyleID="s73"/>
    <Cell ss:StyleID="s73"/>
    <Cell ss:StyleID="s73"/>
    <Cell ss:StyleID="s73"/>
    <Cell ss:StyleID="s73"/>
    <Cell ss:StyleID="s73"/>
    <Cell ss:StyleID="s73"/>
    <Cell ss:StyleID="s73"/>
    <Cell ss:StyleID="s73"/>
    <Cell ss:StyleID="s73"/>
    <Cell ss:StyleID="s73"/>
    <Cell ss:StyleID="s73"/>
    <Cell ss:StyleID="s73"/>
    <Cell ss:StyleID="s73"/>
    <Cell ss:StyleID="s73"/>
    <Cell ss:StyleID="s73"/>
    <Cell ss:StyleID="s73"/>
    <Cell ss:StyleID="s73"/>
    <Cell ss:StyleID="s73"/>
    <Cell ss:StyleID="s73"/>
    <Cell ss:StyleID="s73"/>
    <Cell ss:StyleID="s73"/>
    <Cell ss:StyleID="s73"/>
    <Cell ss:StyleID="s73"/>
    <Cell ss:StyleID="s73"/>
   </Row>
   <Row ss:AutoFitHeight="0">
    <Cell ss:StyleID="s70"><Data ss:Type="String">EHI_080890</Data><NamedCell
      ss:Name="_FilterDatabase"/></Cell>
    <Cell><Data ss:Type="String">26S protease regulatory subunit, putative</Data><NamedCell
      ss:Name="_FilterDatabase"/></Cell>
    <Cell ss:StyleID="s71"><Data ss:Type="Number">4.4023881135840428</Data><NamedCell
      ss:Name="_FilterDatabase"/></Cell>
    <Cell ss:StyleID="s72"><Data ss:Type="Number">5.7320651774066895E-4</Data><NamedCell
      ss:Name="_FilterDatabase"/></Cell>
    <Cell ss:StyleID="s73"/>
    <Cell ss:StyleID="s73"/>
    <Cell ss:StyleID="s73"/>
    <Cell ss:StyleID="s73"/>
    <Cell ss:StyleID="s73"/>
    <Cell ss:StyleID="s73"/>
    <Cell ss:StyleID="s73"/>
    <Cell ss:StyleID="s73"/>
    <Cell ss:StyleID="s73"/>
    <Cell ss:StyleID="s73"/>
    <Cell ss:StyleID="s73"/>
    <Cell ss:StyleID="s73"/>
    <Cell ss:StyleID="s73"/>
    <Cell ss:StyleID="s73"/>
    <Cell ss:StyleID="s73"/>
    <Cell ss:StyleID="s73"/>
    <Cell ss:StyleID="s73"/>
    <Cell ss:StyleID="s73"/>
    <Cell ss:StyleID="s73"/>
    <Cell ss:StyleID="s73"/>
    <Cell ss:StyleID="s73"/>
    <Cell ss:StyleID="s73"/>
    <Cell ss:StyleID="s73"/>
    <Cell ss:StyleID="s73"/>
    <Cell ss:StyleID="s73"/>
    <Cell ss:StyleID="s73"/>
    <Cell ss:StyleID="s73"/>
    <Cell ss:StyleID="s73"/>
    <Cell ss:StyleID="s73"/>
    <Cell ss:StyleID="s73"/>
   </Row>
   <Row ss:AutoFitHeight="0">
    <Cell ss:StyleID="s70"><Data ss:Type="String">EHI_054190</Data><NamedCell
      ss:Name="_FilterDatabase"/></Cell>
    <Cell><Data ss:Type="String">lipase, putative</Data><NamedCell
      ss:Name="_FilterDatabase"/></Cell>
    <Cell ss:StyleID="s71"><Data ss:Type="Number">4.38625353332373</Data><NamedCell
      ss:Name="_FilterDatabase"/></Cell>
    <Cell ss:StyleID="s72"><Data ss:Type="Number">5.1589761478951601E-5</Data><NamedCell
      ss:Name="_FilterDatabase"/></Cell>
    <Cell ss:StyleID="s73"/>
    <Cell ss:StyleID="s73"/>
    <Cell ss:StyleID="s73"/>
    <Cell ss:StyleID="s73"/>
    <Cell ss:StyleID="s73"/>
    <Cell ss:StyleID="s73"/>
    <Cell ss:StyleID="s73"/>
    <Cell ss:StyleID="s73"/>
    <Cell ss:StyleID="s73"/>
    <Cell ss:StyleID="s73"/>
    <Cell ss:StyleID="s73"/>
    <Cell ss:StyleID="s73"/>
    <Cell ss:StyleID="s73"/>
    <Cell ss:StyleID="s73"/>
    <Cell ss:StyleID="s73"/>
    <Cell ss:StyleID="s73"/>
    <Cell ss:StyleID="s73"/>
    <Cell ss:StyleID="s73"/>
    <Cell ss:StyleID="s73"/>
    <Cell ss:StyleID="s73"/>
    <Cell ss:StyleID="s73"/>
    <Cell ss:StyleID="s73"/>
    <Cell ss:StyleID="s73"/>
    <Cell ss:StyleID="s73"/>
    <Cell ss:StyleID="s73"/>
    <Cell ss:StyleID="s73"/>
    <Cell ss:StyleID="s73"/>
    <Cell ss:StyleID="s73"/>
    <Cell ss:StyleID="s73"/>
    <Cell ss:StyleID="s73"/>
   </Row>
   <Row ss:AutoFitHeight="0">
    <Cell ss:StyleID="s70"><Data ss:Type="String">EHI_052050</Data><NamedCell
      ss:Name="_FilterDatabase"/></Cell>
    <Cell><Data ss:Type="String">26S protease regulatory subunit, putative</Data><NamedCell
      ss:Name="_FilterDatabase"/></Cell>
    <Cell ss:StyleID="s71"><Data ss:Type="Number">4.3695403831535984</Data><NamedCell
      ss:Name="_FilterDatabase"/></Cell>
    <Cell ss:StyleID="s72"><Data ss:Type="Number">8.3743054101248005E-4</Data><NamedCell
      ss:Name="_FilterDatabase"/></Cell>
    <Cell ss:StyleID="s73"/>
    <Cell ss:StyleID="s73"/>
    <Cell ss:StyleID="s73"/>
    <Cell ss:StyleID="s73"/>
    <Cell ss:StyleID="s73"/>
    <Cell ss:StyleID="s73"/>
    <Cell ss:StyleID="s73"/>
    <Cell ss:StyleID="s73"/>
    <Cell ss:StyleID="s73"/>
    <Cell ss:StyleID="s73"/>
    <Cell ss:StyleID="s73"/>
    <Cell ss:StyleID="s73"/>
    <Cell ss:StyleID="s73"/>
    <Cell ss:StyleID="s73"/>
    <Cell ss:StyleID="s73"/>
    <Cell ss:StyleID="s73"/>
    <Cell ss:StyleID="s73"/>
    <Cell ss:StyleID="s73"/>
    <Cell ss:StyleID="s73"/>
    <Cell ss:StyleID="s73"/>
    <Cell ss:StyleID="s73"/>
    <Cell ss:StyleID="s73"/>
    <Cell ss:StyleID="s73"/>
    <Cell ss:StyleID="s73"/>
    <Cell ss:StyleID="s73"/>
    <Cell ss:StyleID="s73"/>
    <Cell ss:StyleID="s73"/>
    <Cell ss:StyleID="s73"/>
    <Cell ss:StyleID="s73"/>
    <Cell ss:StyleID="s73"/>
   </Row>
   <Row ss:AutoFitHeight="0">
    <Cell ss:StyleID="s70"><Data ss:Type="String">EHI_118160</Data><NamedCell
      ss:Name="_FilterDatabase"/></Cell>
    <Cell><Data ss:Type="String">WD repeat protein</Data><NamedCell
      ss:Name="_FilterDatabase"/></Cell>
    <Cell ss:StyleID="s71"><Data ss:Type="Number">4.3386487193800702</Data><NamedCell
      ss:Name="_FilterDatabase"/></Cell>
    <Cell ss:StyleID="s72"><Data ss:Type="Number">7.3868668965897303E-5</Data><NamedCell
      ss:Name="_FilterDatabase"/></Cell>
    <Cell ss:StyleID="s73"/>
    <Cell ss:StyleID="s73"/>
    <Cell ss:StyleID="s73"/>
    <Cell ss:StyleID="s73"/>
    <Cell ss:StyleID="s73"/>
    <Cell ss:StyleID="s73"/>
    <Cell ss:StyleID="s73"/>
    <Cell ss:StyleID="s73"/>
    <Cell ss:StyleID="s73"/>
    <Cell ss:StyleID="s73"/>
    <Cell ss:StyleID="s73"/>
    <Cell ss:StyleID="s73"/>
    <Cell ss:StyleID="s73"/>
    <Cell ss:StyleID="s73"/>
    <Cell ss:StyleID="s73"/>
    <Cell ss:StyleID="s73"/>
    <Cell ss:StyleID="s73"/>
    <Cell ss:StyleID="s73"/>
    <Cell ss:StyleID="s73"/>
    <Cell ss:StyleID="s73"/>
    <Cell ss:StyleID="s73"/>
    <Cell ss:StyleID="s73"/>
    <Cell ss:StyleID="s73"/>
    <Cell ss:StyleID="s73"/>
    <Cell ss:StyleID="s73"/>
    <Cell ss:StyleID="s73"/>
    <Cell ss:StyleID="s73"/>
    <Cell ss:StyleID="s73"/>
    <Cell ss:StyleID="s73"/>
    <Cell ss:StyleID="s73"/>
   </Row>
   <Row ss:AutoFitHeight="0">
    <Cell ss:StyleID="s70"><Data ss:Type="String">EHI_189410</Data><NamedCell
      ss:Name="_FilterDatabase"/></Cell>
    <Cell><Data ss:Type="String">hypothetical protein, conserved</Data><NamedCell
      ss:Name="_FilterDatabase"/></Cell>
    <Cell ss:StyleID="s71"><Data ss:Type="Number">4.2955191143025564</Data><NamedCell
      ss:Name="_FilterDatabase"/></Cell>
    <Cell ss:StyleID="s72"><Data ss:Type="Number">3.6567335083571598E-5</Data><NamedCell
      ss:Name="_FilterDatabase"/></Cell>
    <Cell ss:StyleID="s73"/>
    <Cell ss:StyleID="s73"/>
    <Cell ss:StyleID="s73"/>
    <Cell ss:StyleID="s73"/>
    <Cell ss:StyleID="s73"/>
    <Cell ss:StyleID="s73"/>
    <Cell ss:StyleID="s73"/>
    <Cell ss:StyleID="s73"/>
    <Cell ss:StyleID="s73"/>
    <Cell ss:StyleID="s73"/>
    <Cell ss:StyleID="s73"/>
    <Cell ss:StyleID="s73"/>
    <Cell ss:StyleID="s73"/>
    <Cell ss:StyleID="s73"/>
    <Cell ss:StyleID="s73"/>
    <Cell ss:StyleID="s73"/>
    <Cell ss:StyleID="s73"/>
    <Cell ss:StyleID="s73"/>
    <Cell ss:StyleID="s73"/>
    <Cell ss:StyleID="s73"/>
    <Cell ss:StyleID="s73"/>
    <Cell ss:StyleID="s73"/>
    <Cell ss:StyleID="s73"/>
    <Cell ss:StyleID="s73"/>
    <Cell ss:StyleID="s73"/>
    <Cell ss:StyleID="s73"/>
    <Cell ss:StyleID="s73"/>
    <Cell ss:StyleID="s73"/>
    <Cell ss:StyleID="s73"/>
    <Cell ss:StyleID="s73"/>
   </Row>
   <Row ss:AutoFitHeight="0">
    <Cell ss:StyleID="s70"><Data ss:Type="String">EHI_133960</Data><NamedCell
      ss:Name="_FilterDatabase"/></Cell>
    <Cell><Data ss:Type="String">hypothetical protein</Data><NamedCell
      ss:Name="_FilterDatabase"/></Cell>
    <Cell ss:StyleID="s71"><Data ss:Type="Number">4.277026409374125</Data><NamedCell
      ss:Name="_FilterDatabase"/></Cell>
    <Cell ss:StyleID="s72"><Data ss:Type="Number">3.4897583110668099E-4</Data><NamedCell
      ss:Name="_FilterDatabase"/></Cell>
    <Cell ss:StyleID="s73"/>
    <Cell ss:StyleID="s73"/>
    <Cell ss:StyleID="s73"/>
    <Cell ss:StyleID="s73"/>
    <Cell ss:StyleID="s73"/>
    <Cell ss:StyleID="s73"/>
    <Cell ss:StyleID="s73"/>
    <Cell ss:StyleID="s73"/>
    <Cell ss:StyleID="s73"/>
    <Cell ss:StyleID="s73"/>
    <Cell ss:StyleID="s73"/>
    <Cell ss:StyleID="s73"/>
    <Cell ss:StyleID="s73"/>
    <Cell ss:StyleID="s73"/>
    <Cell ss:StyleID="s73"/>
    <Cell ss:StyleID="s73"/>
    <Cell ss:StyleID="s73"/>
    <Cell ss:StyleID="s73"/>
    <Cell ss:StyleID="s73"/>
    <Cell ss:StyleID="s73"/>
    <Cell ss:StyleID="s73"/>
    <Cell ss:StyleID="s73"/>
    <Cell ss:StyleID="s73"/>
    <Cell ss:StyleID="s73"/>
    <Cell ss:StyleID="s73"/>
    <Cell ss:StyleID="s73"/>
    <Cell ss:StyleID="s73"/>
    <Cell ss:StyleID="s73"/>
    <Cell ss:StyleID="s73"/>
    <Cell ss:StyleID="s73"/>
   </Row>
   <Row ss:AutoFitHeight="0">
    <Cell ss:StyleID="s70"><Data ss:Type="String">EHI_180400</Data><NamedCell
      ss:Name="_FilterDatabase"/></Cell>
    <Cell><Data ss:Type="String">hypothetical protein</Data><NamedCell
      ss:Name="_FilterDatabase"/></Cell>
    <Cell ss:StyleID="s71"><Data ss:Type="Number">4.2686526788514438</Data><NamedCell
      ss:Name="_FilterDatabase"/></Cell>
    <Cell ss:StyleID="s72"><Data ss:Type="Number">8.5639581923893204E-4</Data><NamedCell
      ss:Name="_FilterDatabase"/></Cell>
    <Cell ss:StyleID="s73"/>
    <Cell ss:StyleID="s73"/>
    <Cell ss:StyleID="s73"/>
    <Cell ss:StyleID="s73"/>
    <Cell ss:StyleID="s73"/>
    <Cell ss:StyleID="s73"/>
    <Cell ss:StyleID="s73"/>
    <Cell ss:StyleID="s73"/>
    <Cell ss:StyleID="s73"/>
    <Cell ss:StyleID="s73"/>
    <Cell ss:StyleID="s73"/>
    <Cell ss:StyleID="s73"/>
    <Cell ss:StyleID="s73"/>
    <Cell ss:StyleID="s73"/>
    <Cell ss:StyleID="s73"/>
    <Cell ss:StyleID="s73"/>
    <Cell ss:StyleID="s73"/>
    <Cell ss:StyleID="s73"/>
    <Cell ss:StyleID="s73"/>
    <Cell ss:StyleID="s73"/>
    <Cell ss:StyleID="s73"/>
    <Cell ss:StyleID="s73"/>
    <Cell ss:StyleID="s73"/>
    <Cell ss:StyleID="s73"/>
    <Cell ss:StyleID="s73"/>
    <Cell ss:StyleID="s73"/>
    <Cell ss:StyleID="s73"/>
    <Cell ss:StyleID="s73"/>
    <Cell ss:StyleID="s73"/>
    <Cell ss:StyleID="s73"/>
   </Row>
   <Row ss:AutoFitHeight="0">
    <Cell ss:StyleID="s70"><Data ss:Type="String">EHI_086790</Data><NamedCell
      ss:Name="_FilterDatabase"/></Cell>
    <Cell><Data ss:Type="String">heat shock protein 70 pseudogene, putative</Data><NamedCell
      ss:Name="_FilterDatabase"/></Cell>
    <Cell ss:StyleID="s71"><Data ss:Type="Number">4.2671226027185529</Data><NamedCell
      ss:Name="_FilterDatabase"/></Cell>
    <Cell ss:StyleID="s72"><Data ss:Type="Number">1.0432367057870799E-3</Data><NamedCell
      ss:Name="_FilterDatabase"/></Cell>
    <Cell ss:StyleID="s73"/>
    <Cell ss:StyleID="s73"/>
    <Cell ss:StyleID="s73"/>
    <Cell ss:StyleID="s73"/>
    <Cell ss:StyleID="s73"/>
    <Cell ss:StyleID="s73"/>
    <Cell ss:StyleID="s73"/>
    <Cell ss:StyleID="s73"/>
    <Cell ss:StyleID="s73"/>
    <Cell ss:StyleID="s73"/>
    <Cell ss:StyleID="s73"/>
    <Cell ss:StyleID="s73"/>
    <Cell ss:StyleID="s73"/>
    <Cell ss:StyleID="s73"/>
    <Cell ss:StyleID="s73"/>
    <Cell ss:StyleID="s73"/>
    <Cell ss:StyleID="s73"/>
    <Cell ss:StyleID="s73"/>
    <Cell ss:StyleID="s73"/>
    <Cell ss:StyleID="s73"/>
    <Cell ss:StyleID="s73"/>
    <Cell ss:StyleID="s73"/>
    <Cell ss:StyleID="s73"/>
    <Cell ss:StyleID="s73"/>
    <Cell ss:StyleID="s73"/>
    <Cell ss:StyleID="s73"/>
    <Cell ss:StyleID="s73"/>
    <Cell ss:StyleID="s73"/>
    <Cell ss:StyleID="s73"/>
    <Cell ss:StyleID="s73"/>
   </Row>
   <Row ss:AutoFitHeight="0">
    <Cell ss:StyleID="s70"><Data ss:Type="String">EHI_177660</Data><NamedCell
      ss:Name="_FilterDatabase"/></Cell>
    <Cell><Data ss:Type="String">isoleucyl-tRNA synthetase, putative</Data><NamedCell
      ss:Name="_FilterDatabase"/></Cell>
    <Cell ss:StyleID="s71"><Data ss:Type="Number">4.2418172781255272</Data><NamedCell
      ss:Name="_FilterDatabase"/></Cell>
    <Cell ss:StyleID="s72"><Data ss:Type="Number">1.06251990497702E-4</Data><NamedCell
      ss:Name="_FilterDatabase"/></Cell>
    <Cell ss:StyleID="s73"/>
    <Cell ss:StyleID="s73"/>
    <Cell ss:StyleID="s73"/>
    <Cell ss:StyleID="s73"/>
    <Cell ss:StyleID="s73"/>
    <Cell ss:StyleID="s73"/>
    <Cell ss:StyleID="s73"/>
    <Cell ss:StyleID="s73"/>
    <Cell ss:StyleID="s73"/>
    <Cell ss:StyleID="s73"/>
    <Cell ss:StyleID="s73"/>
    <Cell ss:StyleID="s73"/>
    <Cell ss:StyleID="s73"/>
    <Cell ss:StyleID="s73"/>
    <Cell ss:StyleID="s73"/>
    <Cell ss:StyleID="s73"/>
    <Cell ss:StyleID="s73"/>
    <Cell ss:StyleID="s73"/>
    <Cell ss:StyleID="s73"/>
    <Cell ss:StyleID="s73"/>
    <Cell ss:StyleID="s73"/>
    <Cell ss:StyleID="s73"/>
    <Cell ss:StyleID="s73"/>
    <Cell ss:StyleID="s73"/>
    <Cell ss:StyleID="s73"/>
    <Cell ss:StyleID="s73"/>
    <Cell ss:StyleID="s73"/>
    <Cell ss:StyleID="s73"/>
    <Cell ss:StyleID="s73"/>
    <Cell ss:StyleID="s73"/>
   </Row>
   <Row ss:AutoFitHeight="0">
    <Cell ss:StyleID="s70"><Data ss:Type="String">EHI_070110</Data><NamedCell
      ss:Name="_FilterDatabase"/></Cell>
    <Cell><Data ss:Type="String">tyrosine kinase, putative</Data><NamedCell
      ss:Name="_FilterDatabase"/></Cell>
    <Cell ss:StyleID="s71"><Data ss:Type="Number">4.2091937194487752</Data><NamedCell
      ss:Name="_FilterDatabase"/></Cell>
    <Cell ss:StyleID="s72"><Data ss:Type="Number">2.5712429842987502E-5</Data><NamedCell
      ss:Name="_FilterDatabase"/></Cell>
    <Cell ss:StyleID="s73"/>
    <Cell ss:StyleID="s73"/>
    <Cell ss:StyleID="s73"/>
    <Cell ss:StyleID="s73"/>
    <Cell ss:StyleID="s73"/>
    <Cell ss:StyleID="s73"/>
    <Cell ss:StyleID="s73"/>
    <Cell ss:StyleID="s73"/>
    <Cell ss:StyleID="s73"/>
    <Cell ss:StyleID="s73"/>
    <Cell ss:StyleID="s73"/>
    <Cell ss:StyleID="s73"/>
    <Cell ss:StyleID="s73"/>
    <Cell ss:StyleID="s73"/>
    <Cell ss:StyleID="s73"/>
    <Cell ss:StyleID="s73"/>
    <Cell ss:StyleID="s73"/>
    <Cell ss:StyleID="s73"/>
    <Cell ss:StyleID="s73"/>
    <Cell ss:StyleID="s73"/>
    <Cell ss:StyleID="s73"/>
    <Cell ss:StyleID="s73"/>
    <Cell ss:StyleID="s73"/>
    <Cell ss:StyleID="s73"/>
    <Cell ss:StyleID="s73"/>
    <Cell ss:StyleID="s73"/>
    <Cell ss:StyleID="s73"/>
    <Cell ss:StyleID="s73"/>
    <Cell ss:StyleID="s73"/>
    <Cell ss:StyleID="s73"/>
   </Row>
   <Row ss:AutoFitHeight="0">
    <Cell ss:StyleID="s70"><Data ss:Type="String">EHI_008210</Data><NamedCell
      ss:Name="_FilterDatabase"/></Cell>
    <Cell><Data ss:Type="String">ribosomal protein S4, putative</Data><NamedCell
      ss:Name="_FilterDatabase"/></Cell>
    <Cell ss:StyleID="s71"><Data ss:Type="Number">4.1946540298639734</Data><NamedCell
      ss:Name="_FilterDatabase"/></Cell>
    <Cell ss:StyleID="s72"><Data ss:Type="Number">1.8688313012305899E-4</Data><NamedCell
      ss:Name="_FilterDatabase"/></Cell>
    <Cell ss:StyleID="s73"/>
    <Cell ss:StyleID="s73"/>
    <Cell ss:StyleID="s73"/>
    <Cell ss:StyleID="s73"/>
    <Cell ss:StyleID="s73"/>
    <Cell ss:StyleID="s73"/>
    <Cell ss:StyleID="s73"/>
    <Cell ss:StyleID="s73"/>
    <Cell ss:StyleID="s73"/>
    <Cell ss:StyleID="s73"/>
    <Cell ss:StyleID="s73"/>
    <Cell ss:StyleID="s73"/>
    <Cell ss:StyleID="s73"/>
    <Cell ss:StyleID="s73"/>
    <Cell ss:StyleID="s73"/>
    <Cell ss:StyleID="s73"/>
    <Cell ss:StyleID="s73"/>
    <Cell ss:StyleID="s73"/>
    <Cell ss:StyleID="s73"/>
    <Cell ss:StyleID="s73"/>
    <Cell ss:StyleID="s73"/>
    <Cell ss:StyleID="s73"/>
    <Cell ss:StyleID="s73"/>
    <Cell ss:StyleID="s73"/>
    <Cell ss:StyleID="s73"/>
    <Cell ss:StyleID="s73"/>
    <Cell ss:StyleID="s73"/>
    <Cell ss:StyleID="s73"/>
    <Cell ss:StyleID="s73"/>
    <Cell ss:StyleID="s73"/>
   </Row>
   <Row ss:AutoFitHeight="0">
    <Cell ss:StyleID="s70"><Data ss:Type="String">EHI_023600</Data><NamedCell
      ss:Name="_FilterDatabase"/></Cell>
    <Cell><Data ss:Type="String">adaptor protein (AP) family protein</Data><NamedCell
      ss:Name="_FilterDatabase"/></Cell>
    <Cell ss:StyleID="s71"><Data ss:Type="Number">4.180845993954688</Data><NamedCell
      ss:Name="_FilterDatabase"/></Cell>
    <Cell ss:StyleID="s72"><Data ss:Type="Number">6.0181378488969697E-5</Data><NamedCell
      ss:Name="_FilterDatabase"/></Cell>
    <Cell ss:StyleID="s73"/>
    <Cell ss:StyleID="s73"/>
    <Cell ss:StyleID="s73"/>
    <Cell ss:StyleID="s73"/>
    <Cell ss:StyleID="s73"/>
    <Cell ss:StyleID="s73"/>
    <Cell ss:StyleID="s73"/>
    <Cell ss:StyleID="s73"/>
    <Cell ss:StyleID="s73"/>
    <Cell ss:StyleID="s73"/>
    <Cell ss:StyleID="s73"/>
    <Cell ss:StyleID="s73"/>
    <Cell ss:StyleID="s73"/>
    <Cell ss:StyleID="s73"/>
    <Cell ss:StyleID="s73"/>
    <Cell ss:StyleID="s73"/>
    <Cell ss:StyleID="s73"/>
    <Cell ss:StyleID="s73"/>
    <Cell ss:StyleID="s73"/>
    <Cell ss:StyleID="s73"/>
    <Cell ss:StyleID="s73"/>
    <Cell ss:StyleID="s73"/>
    <Cell ss:StyleID="s73"/>
    <Cell ss:StyleID="s73"/>
    <Cell ss:StyleID="s73"/>
    <Cell ss:StyleID="s73"/>
    <Cell ss:StyleID="s73"/>
    <Cell ss:StyleID="s73"/>
    <Cell ss:StyleID="s73"/>
    <Cell ss:StyleID="s73"/>
   </Row>
   <Row ss:AutoFitHeight="0">
    <Cell ss:StyleID="s70"><Data ss:Type="String">EHI_041465</Data><NamedCell
      ss:Name="_FilterDatabase"/></Cell>
    <Cell><Data ss:Type="String">AIG family protein</Data><NamedCell
      ss:Name="_FilterDatabase"/></Cell>
    <Cell ss:StyleID="s71"><Data ss:Type="Number">4.166481841971331</Data><NamedCell
      ss:Name="_FilterDatabase"/></Cell>
    <Cell ss:StyleID="s72"><Data ss:Type="Number">1.18902015797361E-4</Data><NamedCell
      ss:Name="_FilterDatabase"/></Cell>
    <Cell ss:StyleID="s73"/>
    <Cell ss:StyleID="s73"/>
    <Cell ss:StyleID="s73"/>
    <Cell ss:StyleID="s73"/>
    <Cell ss:StyleID="s73"/>
    <Cell ss:StyleID="s73"/>
    <Cell ss:StyleID="s73"/>
    <Cell ss:StyleID="s73"/>
    <Cell ss:StyleID="s73"/>
    <Cell ss:StyleID="s73"/>
    <Cell ss:StyleID="s73"/>
    <Cell ss:StyleID="s73"/>
    <Cell ss:StyleID="s73"/>
    <Cell ss:StyleID="s73"/>
    <Cell ss:StyleID="s73"/>
    <Cell ss:StyleID="s73"/>
    <Cell ss:StyleID="s73"/>
    <Cell ss:StyleID="s73"/>
    <Cell ss:StyleID="s73"/>
    <Cell ss:StyleID="s73"/>
    <Cell ss:StyleID="s73"/>
    <Cell ss:StyleID="s73"/>
    <Cell ss:StyleID="s73"/>
    <Cell ss:StyleID="s73"/>
    <Cell ss:StyleID="s73"/>
    <Cell ss:StyleID="s73"/>
    <Cell ss:StyleID="s73"/>
    <Cell ss:StyleID="s73"/>
    <Cell ss:StyleID="s73"/>
    <Cell ss:StyleID="s73"/>
   </Row>
   <Row ss:AutoFitHeight="0">
    <Cell ss:StyleID="s70"><Data ss:Type="String">EHI_148930</Data><NamedCell
      ss:Name="_FilterDatabase"/></Cell>
    <Cell><Data ss:Type="String">helicase, putative</Data><NamedCell
      ss:Name="_FilterDatabase"/></Cell>
    <Cell ss:StyleID="s71"><Data ss:Type="Number">4.16370489782748</Data><NamedCell
      ss:Name="_FilterDatabase"/></Cell>
    <Cell ss:StyleID="s72"><Data ss:Type="Number">8.5512359439913005E-5</Data><NamedCell
      ss:Name="_FilterDatabase"/></Cell>
    <Cell ss:StyleID="s73"/>
    <Cell ss:StyleID="s73"/>
    <Cell ss:StyleID="s73"/>
    <Cell ss:StyleID="s73"/>
    <Cell ss:StyleID="s73"/>
    <Cell ss:StyleID="s73"/>
    <Cell ss:StyleID="s73"/>
    <Cell ss:StyleID="s73"/>
    <Cell ss:StyleID="s73"/>
    <Cell ss:StyleID="s73"/>
    <Cell ss:StyleID="s73"/>
    <Cell ss:StyleID="s73"/>
    <Cell ss:StyleID="s73"/>
    <Cell ss:StyleID="s73"/>
    <Cell ss:StyleID="s73"/>
    <Cell ss:StyleID="s73"/>
    <Cell ss:StyleID="s73"/>
    <Cell ss:StyleID="s73"/>
    <Cell ss:StyleID="s73"/>
    <Cell ss:StyleID="s73"/>
    <Cell ss:StyleID="s73"/>
    <Cell ss:StyleID="s73"/>
    <Cell ss:StyleID="s73"/>
    <Cell ss:StyleID="s73"/>
    <Cell ss:StyleID="s73"/>
    <Cell ss:StyleID="s73"/>
    <Cell ss:StyleID="s73"/>
    <Cell ss:StyleID="s73"/>
    <Cell ss:StyleID="s73"/>
    <Cell ss:StyleID="s73"/>
   </Row>
   <Row ss:AutoFitHeight="0">
    <Cell ss:StyleID="s70"><Data ss:Type="String">EHI_010340</Data><NamedCell
      ss:Name="_FilterDatabase"/></Cell>
    <Cell><Data ss:Type="String">hypothetical protein</Data><NamedCell
      ss:Name="_FilterDatabase"/></Cell>
    <Cell ss:StyleID="s71"><Data ss:Type="Number">4.1270024711954232</Data><NamedCell
      ss:Name="_FilterDatabase"/></Cell>
    <Cell ss:StyleID="s72"><Data ss:Type="Number">2.6351540492362802E-4</Data><NamedCell
      ss:Name="_FilterDatabase"/></Cell>
    <Cell ss:StyleID="s73"/>
    <Cell ss:StyleID="s73"/>
    <Cell ss:StyleID="s73"/>
    <Cell ss:StyleID="s73"/>
    <Cell ss:StyleID="s73"/>
    <Cell ss:StyleID="s73"/>
    <Cell ss:StyleID="s73"/>
    <Cell ss:StyleID="s73"/>
    <Cell ss:StyleID="s73"/>
    <Cell ss:StyleID="s73"/>
    <Cell ss:StyleID="s73"/>
    <Cell ss:StyleID="s73"/>
    <Cell ss:StyleID="s73"/>
    <Cell ss:StyleID="s73"/>
    <Cell ss:StyleID="s73"/>
    <Cell ss:StyleID="s73"/>
    <Cell ss:StyleID="s73"/>
    <Cell ss:StyleID="s73"/>
    <Cell ss:StyleID="s73"/>
    <Cell ss:StyleID="s73"/>
    <Cell ss:StyleID="s73"/>
    <Cell ss:StyleID="s73"/>
    <Cell ss:StyleID="s73"/>
    <Cell ss:StyleID="s73"/>
    <Cell ss:StyleID="s73"/>
    <Cell ss:StyleID="s73"/>
    <Cell ss:StyleID="s73"/>
    <Cell ss:StyleID="s73"/>
    <Cell ss:StyleID="s73"/>
    <Cell ss:StyleID="s73"/>
   </Row>
   <Row ss:AutoFitHeight="0">
    <Cell ss:StyleID="s70"><Data ss:Type="String">EHI_004060</Data><NamedCell
      ss:Name="_FilterDatabase"/></Cell>
    <Cell><Data ss:Type="String">hypothetical protein</Data><NamedCell
      ss:Name="_FilterDatabase"/></Cell>
    <Cell ss:StyleID="s71"><Data ss:Type="Number">4.1174736414316495</Data><NamedCell
      ss:Name="_FilterDatabase"/></Cell>
    <Cell ss:StyleID="s72"><Data ss:Type="Number">5.8569441759561596E-4</Data><NamedCell
      ss:Name="_FilterDatabase"/></Cell>
    <Cell ss:StyleID="s73"/>
    <Cell ss:StyleID="s73"/>
    <Cell ss:StyleID="s73"/>
    <Cell ss:StyleID="s73"/>
    <Cell ss:StyleID="s73"/>
    <Cell ss:StyleID="s73"/>
    <Cell ss:StyleID="s73"/>
    <Cell ss:StyleID="s73"/>
    <Cell ss:StyleID="s73"/>
    <Cell ss:StyleID="s73"/>
    <Cell ss:StyleID="s73"/>
    <Cell ss:StyleID="s73"/>
    <Cell ss:StyleID="s73"/>
    <Cell ss:StyleID="s73"/>
    <Cell ss:StyleID="s73"/>
    <Cell ss:StyleID="s73"/>
    <Cell ss:StyleID="s73"/>
    <Cell ss:StyleID="s73"/>
    <Cell ss:StyleID="s73"/>
    <Cell ss:StyleID="s73"/>
    <Cell ss:StyleID="s73"/>
    <Cell ss:StyleID="s73"/>
    <Cell ss:StyleID="s73"/>
    <Cell ss:StyleID="s73"/>
    <Cell ss:StyleID="s73"/>
    <Cell ss:StyleID="s73"/>
    <Cell ss:StyleID="s73"/>
    <Cell ss:StyleID="s73"/>
    <Cell ss:StyleID="s73"/>
    <Cell ss:StyleID="s73"/>
   </Row>
   <Row ss:AutoFitHeight="0">
    <Cell ss:StyleID="s70"><Data ss:Type="String">EHI_153780</Data><NamedCell
      ss:Name="_FilterDatabase"/></Cell>
    <Cell><Data ss:Type="String">hypothetical protein</Data><NamedCell
      ss:Name="_FilterDatabase"/></Cell>
    <Cell ss:StyleID="s71"><Data ss:Type="Number">4.0974046157249528</Data><NamedCell
      ss:Name="_FilterDatabase"/></Cell>
    <Cell ss:StyleID="s72"><Data ss:Type="Number">8.6744511582552299E-7</Data><NamedCell
      ss:Name="_FilterDatabase"/></Cell>
    <Cell ss:StyleID="s73"/>
    <Cell ss:StyleID="s73"/>
    <Cell ss:StyleID="s73"/>
    <Cell ss:StyleID="s73"/>
    <Cell ss:StyleID="s73"/>
    <Cell ss:StyleID="s73"/>
    <Cell ss:StyleID="s73"/>
    <Cell ss:StyleID="s73"/>
    <Cell ss:StyleID="s73"/>
    <Cell ss:StyleID="s73"/>
    <Cell ss:StyleID="s73"/>
    <Cell ss:StyleID="s73"/>
    <Cell ss:StyleID="s73"/>
    <Cell ss:StyleID="s73"/>
    <Cell ss:StyleID="s73"/>
    <Cell ss:StyleID="s73"/>
    <Cell ss:StyleID="s73"/>
    <Cell ss:StyleID="s73"/>
    <Cell ss:StyleID="s73"/>
    <Cell ss:StyleID="s73"/>
    <Cell ss:StyleID="s73"/>
    <Cell ss:StyleID="s73"/>
    <Cell ss:StyleID="s73"/>
    <Cell ss:StyleID="s73"/>
    <Cell ss:StyleID="s73"/>
    <Cell ss:StyleID="s73"/>
    <Cell ss:StyleID="s73"/>
    <Cell ss:StyleID="s73"/>
    <Cell ss:StyleID="s73"/>
    <Cell ss:StyleID="s73"/>
   </Row>
   <Row ss:AutoFitHeight="0">
    <Cell ss:StyleID="s70"><Data ss:Type="String">EHI_195050</Data><NamedCell
      ss:Name="_FilterDatabase"/></Cell>
    <Cell><Data ss:Type="String">tyrosine kinase, putative</Data><NamedCell
      ss:Name="_FilterDatabase"/></Cell>
    <Cell ss:StyleID="s71"><Data ss:Type="Number">4.0944520580692547</Data><NamedCell
      ss:Name="_FilterDatabase"/></Cell>
    <Cell ss:StyleID="s72"><Data ss:Type="Number">4.8030658086270503E-6</Data><NamedCell
      ss:Name="_FilterDatabase"/></Cell>
    <Cell ss:StyleID="s73"/>
    <Cell ss:StyleID="s73"/>
    <Cell ss:StyleID="s73"/>
    <Cell ss:StyleID="s73"/>
    <Cell ss:StyleID="s73"/>
    <Cell ss:StyleID="s73"/>
    <Cell ss:StyleID="s73"/>
    <Cell ss:StyleID="s73"/>
    <Cell ss:StyleID="s73"/>
    <Cell ss:StyleID="s73"/>
    <Cell ss:StyleID="s73"/>
    <Cell ss:StyleID="s73"/>
    <Cell ss:StyleID="s73"/>
    <Cell ss:StyleID="s73"/>
    <Cell ss:StyleID="s73"/>
    <Cell ss:StyleID="s73"/>
    <Cell ss:StyleID="s73"/>
    <Cell ss:StyleID="s73"/>
    <Cell ss:StyleID="s73"/>
    <Cell ss:StyleID="s73"/>
    <Cell ss:StyleID="s73"/>
    <Cell ss:StyleID="s73"/>
    <Cell ss:StyleID="s73"/>
    <Cell ss:StyleID="s73"/>
    <Cell ss:StyleID="s73"/>
    <Cell ss:StyleID="s73"/>
    <Cell ss:StyleID="s73"/>
    <Cell ss:StyleID="s73"/>
    <Cell ss:StyleID="s73"/>
    <Cell ss:StyleID="s73"/>
   </Row>
   <Row ss:AutoFitHeight="0">
    <Cell ss:StyleID="s70"><Data ss:Type="String">EHI_068090</Data><NamedCell
      ss:Name="_FilterDatabase"/></Cell>
    <Cell><Data ss:Type="String">serine carboxypeptidase (S28) family protein</Data><NamedCell
      ss:Name="_FilterDatabase"/></Cell>
    <Cell ss:StyleID="s71"><Data ss:Type="Number">4.0748391022879105</Data><NamedCell
      ss:Name="_FilterDatabase"/></Cell>
    <Cell ss:StyleID="s72"><Data ss:Type="Number">4.9671711355591503E-4</Data><NamedCell
      ss:Name="_FilterDatabase"/></Cell>
    <Cell ss:StyleID="s73"/>
    <Cell ss:StyleID="s73"/>
    <Cell ss:StyleID="s73"/>
    <Cell ss:StyleID="s73"/>
    <Cell ss:StyleID="s73"/>
    <Cell ss:StyleID="s73"/>
    <Cell ss:StyleID="s73"/>
    <Cell ss:StyleID="s73"/>
    <Cell ss:StyleID="s73"/>
    <Cell ss:StyleID="s73"/>
    <Cell ss:StyleID="s73"/>
    <Cell ss:StyleID="s73"/>
    <Cell ss:StyleID="s73"/>
    <Cell ss:StyleID="s73"/>
    <Cell ss:StyleID="s73"/>
    <Cell ss:StyleID="s73"/>
    <Cell ss:StyleID="s73"/>
    <Cell ss:StyleID="s73"/>
    <Cell ss:StyleID="s73"/>
    <Cell ss:StyleID="s73"/>
    <Cell ss:StyleID="s73"/>
    <Cell ss:StyleID="s73"/>
    <Cell ss:StyleID="s73"/>
    <Cell ss:StyleID="s73"/>
    <Cell ss:StyleID="s73"/>
    <Cell ss:StyleID="s73"/>
    <Cell ss:StyleID="s73"/>
    <Cell ss:StyleID="s73"/>
    <Cell ss:StyleID="s73"/>
    <Cell ss:StyleID="s73"/>
   </Row>
   <Row ss:AutoFitHeight="0">
    <Cell ss:StyleID="s70"><Data ss:Type="String">EHI_135120</Data><NamedCell
      ss:Name="_FilterDatabase"/></Cell>
    <Cell><Data ss:Type="String">hypothetical protein, conserved domain containing</Data><NamedCell
      ss:Name="_FilterDatabase"/></Cell>
    <Cell ss:StyleID="s71"><Data ss:Type="Number">4.0584306055783932</Data><NamedCell
      ss:Name="_FilterDatabase"/></Cell>
    <Cell ss:StyleID="s72"><Data ss:Type="Number">6.0346856091058196E-6</Data><NamedCell
      ss:Name="_FilterDatabase"/></Cell>
    <Cell ss:StyleID="s73"/>
    <Cell ss:StyleID="s73"/>
    <Cell ss:StyleID="s73"/>
    <Cell ss:StyleID="s73"/>
    <Cell ss:StyleID="s73"/>
    <Cell ss:StyleID="s73"/>
    <Cell ss:StyleID="s73"/>
    <Cell ss:StyleID="s73"/>
    <Cell ss:StyleID="s73"/>
    <Cell ss:StyleID="s73"/>
    <Cell ss:StyleID="s73"/>
    <Cell ss:StyleID="s73"/>
    <Cell ss:StyleID="s73"/>
    <Cell ss:StyleID="s73"/>
    <Cell ss:StyleID="s73"/>
    <Cell ss:StyleID="s73"/>
    <Cell ss:StyleID="s73"/>
    <Cell ss:StyleID="s73"/>
    <Cell ss:StyleID="s73"/>
    <Cell ss:StyleID="s73"/>
    <Cell ss:StyleID="s73"/>
    <Cell ss:StyleID="s73"/>
    <Cell ss:StyleID="s73"/>
    <Cell ss:StyleID="s73"/>
    <Cell ss:StyleID="s73"/>
    <Cell ss:StyleID="s73"/>
    <Cell ss:StyleID="s73"/>
    <Cell ss:StyleID="s73"/>
    <Cell ss:StyleID="s73"/>
    <Cell ss:StyleID="s73"/>
   </Row>
   <Row ss:AutoFitHeight="0">
    <Cell ss:StyleID="s70"><Data ss:Type="String">EHI_080740</Data><NamedCell
      ss:Name="_FilterDatabase"/></Cell>
    <Cell><Data ss:Type="String">filopodin, putative</Data><NamedCell
      ss:Name="_FilterDatabase"/></Cell>
    <Cell ss:StyleID="s71"><Data ss:Type="Number">4.0506238421655691</Data><NamedCell
      ss:Name="_FilterDatabase"/></Cell>
    <Cell ss:StyleID="s72"><Data ss:Type="Number">3.2963881986680199E-4</Data><NamedCell
      ss:Name="_FilterDatabase"/></Cell>
    <Cell ss:StyleID="s73"/>
    <Cell ss:StyleID="s73"/>
    <Cell ss:StyleID="s73"/>
    <Cell ss:StyleID="s73"/>
    <Cell ss:StyleID="s73"/>
    <Cell ss:StyleID="s73"/>
    <Cell ss:StyleID="s73"/>
    <Cell ss:StyleID="s73"/>
    <Cell ss:StyleID="s73"/>
    <Cell ss:StyleID="s73"/>
    <Cell ss:StyleID="s73"/>
    <Cell ss:StyleID="s73"/>
    <Cell ss:StyleID="s73"/>
    <Cell ss:StyleID="s73"/>
    <Cell ss:StyleID="s73"/>
    <Cell ss:StyleID="s73"/>
    <Cell ss:StyleID="s73"/>
    <Cell ss:StyleID="s73"/>
    <Cell ss:StyleID="s73"/>
    <Cell ss:StyleID="s73"/>
    <Cell ss:StyleID="s73"/>
    <Cell ss:StyleID="s73"/>
    <Cell ss:StyleID="s73"/>
    <Cell ss:StyleID="s73"/>
    <Cell ss:StyleID="s73"/>
    <Cell ss:StyleID="s73"/>
    <Cell ss:StyleID="s73"/>
    <Cell ss:StyleID="s73"/>
    <Cell ss:StyleID="s73"/>
    <Cell ss:StyleID="s73"/>
   </Row>
   <Row ss:AutoFitHeight="0">
    <Cell ss:StyleID="s70"><Data ss:Type="String">EHI_164440</Data><NamedCell
      ss:Name="_FilterDatabase"/></Cell>
    <Cell><Data ss:Type="String">actinin-like protein, putative</Data><NamedCell
      ss:Name="_FilterDatabase"/></Cell>
    <Cell ss:StyleID="s71"><Data ss:Type="Number">3.9895509165093008</Data><NamedCell
      ss:Name="_FilterDatabase"/></Cell>
    <Cell ss:StyleID="s72"><Data ss:Type="Number">2.10788753099226E-5</Data><NamedCell
      ss:Name="_FilterDatabase"/></Cell>
    <Cell ss:StyleID="s73"/>
    <Cell ss:StyleID="s73"/>
    <Cell ss:StyleID="s73"/>
    <Cell ss:StyleID="s73"/>
    <Cell ss:StyleID="s73"/>
    <Cell ss:StyleID="s73"/>
    <Cell ss:StyleID="s73"/>
    <Cell ss:StyleID="s73"/>
    <Cell ss:StyleID="s73"/>
    <Cell ss:StyleID="s73"/>
    <Cell ss:StyleID="s73"/>
    <Cell ss:StyleID="s73"/>
    <Cell ss:StyleID="s73"/>
    <Cell ss:StyleID="s73"/>
    <Cell ss:StyleID="s73"/>
    <Cell ss:StyleID="s73"/>
    <Cell ss:StyleID="s73"/>
    <Cell ss:StyleID="s73"/>
    <Cell ss:StyleID="s73"/>
    <Cell ss:StyleID="s73"/>
    <Cell ss:StyleID="s73"/>
    <Cell ss:StyleID="s73"/>
    <Cell ss:StyleID="s73"/>
    <Cell ss:StyleID="s73"/>
    <Cell ss:StyleID="s73"/>
    <Cell ss:StyleID="s73"/>
    <Cell ss:StyleID="s73"/>
    <Cell ss:StyleID="s73"/>
    <Cell ss:StyleID="s73"/>
    <Cell ss:StyleID="s73"/>
   </Row>
   <Row ss:AutoFitHeight="0">
    <Cell ss:StyleID="s70"><Data ss:Type="String">EHI_114770</Data><NamedCell
      ss:Name="_FilterDatabase"/></Cell>
    <Cell><Data ss:Type="String">hypothetical protein</Data><NamedCell
      ss:Name="_FilterDatabase"/></Cell>
    <Cell ss:StyleID="s71"><Data ss:Type="Number">3.9600491871793566</Data><NamedCell
      ss:Name="_FilterDatabase"/></Cell>
    <Cell ss:StyleID="s72"><Data ss:Type="Number">2.0409208755907601E-5</Data><NamedCell
      ss:Name="_FilterDatabase"/></Cell>
    <Cell ss:StyleID="s73"/>
    <Cell ss:StyleID="s73"/>
    <Cell ss:StyleID="s73"/>
    <Cell ss:StyleID="s73"/>
    <Cell ss:StyleID="s73"/>
    <Cell ss:StyleID="s73"/>
    <Cell ss:StyleID="s73"/>
    <Cell ss:StyleID="s73"/>
    <Cell ss:StyleID="s73"/>
    <Cell ss:StyleID="s73"/>
    <Cell ss:StyleID="s73"/>
    <Cell ss:StyleID="s73"/>
    <Cell ss:StyleID="s73"/>
    <Cell ss:StyleID="s73"/>
    <Cell ss:StyleID="s73"/>
    <Cell ss:StyleID="s73"/>
    <Cell ss:StyleID="s73"/>
    <Cell ss:StyleID="s73"/>
    <Cell ss:StyleID="s73"/>
    <Cell ss:StyleID="s73"/>
    <Cell ss:StyleID="s73"/>
    <Cell ss:StyleID="s73"/>
    <Cell ss:StyleID="s73"/>
    <Cell ss:StyleID="s73"/>
    <Cell ss:StyleID="s73"/>
    <Cell ss:StyleID="s73"/>
    <Cell ss:StyleID="s73"/>
    <Cell ss:StyleID="s73"/>
    <Cell ss:StyleID="s73"/>
    <Cell ss:StyleID="s73"/>
   </Row>
   <Row ss:AutoFitHeight="0">
    <Cell ss:StyleID="s70"><Data ss:Type="String">EHI_014810</Data><NamedCell
      ss:Name="_FilterDatabase"/></Cell>
    <Cell><Data ss:Type="String">hypothetical protein</Data><NamedCell
      ss:Name="_FilterDatabase"/></Cell>
    <Cell ss:StyleID="s71"><Data ss:Type="Number">3.9540926359432831</Data><NamedCell
      ss:Name="_FilterDatabase"/></Cell>
    <Cell ss:StyleID="s72"><Data ss:Type="Number">9.4511503314308095E-5</Data><NamedCell
      ss:Name="_FilterDatabase"/></Cell>
    <Cell ss:StyleID="s73"/>
    <Cell ss:StyleID="s73"/>
    <Cell ss:StyleID="s73"/>
    <Cell ss:StyleID="s73"/>
    <Cell ss:StyleID="s73"/>
    <Cell ss:StyleID="s73"/>
    <Cell ss:StyleID="s73"/>
    <Cell ss:StyleID="s73"/>
    <Cell ss:StyleID="s73"/>
    <Cell ss:StyleID="s73"/>
    <Cell ss:StyleID="s73"/>
    <Cell ss:StyleID="s73"/>
    <Cell ss:StyleID="s73"/>
    <Cell ss:StyleID="s73"/>
    <Cell ss:StyleID="s73"/>
    <Cell ss:StyleID="s73"/>
    <Cell ss:StyleID="s73"/>
    <Cell ss:StyleID="s73"/>
    <Cell ss:StyleID="s73"/>
    <Cell ss:StyleID="s73"/>
    <Cell ss:StyleID="s73"/>
    <Cell ss:StyleID="s73"/>
    <Cell ss:StyleID="s73"/>
    <Cell ss:StyleID="s73"/>
    <Cell ss:StyleID="s73"/>
    <Cell ss:StyleID="s73"/>
    <Cell ss:StyleID="s73"/>
    <Cell ss:StyleID="s73"/>
    <Cell ss:StyleID="s73"/>
    <Cell ss:StyleID="s73"/>
   </Row>
   <Row ss:AutoFitHeight="0">
    <Cell ss:StyleID="s70"><Data ss:Type="String">EHI_130160</Data><NamedCell
      ss:Name="_FilterDatabase"/></Cell>
    <Cell><Data ss:Type="String">heat shock protein 70, putative</Data><NamedCell
      ss:Name="_FilterDatabase"/></Cell>
    <Cell ss:StyleID="s71"><Data ss:Type="Number">3.941286064507723</Data><NamedCell
      ss:Name="_FilterDatabase"/></Cell>
    <Cell ss:StyleID="s72"><Data ss:Type="Number">1.3020132186424699E-4</Data><NamedCell
      ss:Name="_FilterDatabase"/></Cell>
    <Cell ss:StyleID="s73"/>
    <Cell ss:StyleID="s73"/>
    <Cell ss:StyleID="s73"/>
    <Cell ss:StyleID="s73"/>
    <Cell ss:StyleID="s73"/>
    <Cell ss:StyleID="s73"/>
    <Cell ss:StyleID="s73"/>
    <Cell ss:StyleID="s73"/>
    <Cell ss:StyleID="s73"/>
    <Cell ss:StyleID="s73"/>
    <Cell ss:StyleID="s73"/>
    <Cell ss:StyleID="s73"/>
    <Cell ss:StyleID="s73"/>
    <Cell ss:StyleID="s73"/>
    <Cell ss:StyleID="s73"/>
    <Cell ss:StyleID="s73"/>
    <Cell ss:StyleID="s73"/>
    <Cell ss:StyleID="s73"/>
    <Cell ss:StyleID="s73"/>
    <Cell ss:StyleID="s73"/>
    <Cell ss:StyleID="s73"/>
    <Cell ss:StyleID="s73"/>
    <Cell ss:StyleID="s73"/>
    <Cell ss:StyleID="s73"/>
    <Cell ss:StyleID="s73"/>
    <Cell ss:StyleID="s73"/>
    <Cell ss:StyleID="s73"/>
    <Cell ss:StyleID="s73"/>
    <Cell ss:StyleID="s73"/>
    <Cell ss:StyleID="s73"/>
   </Row>
   <Row ss:AutoFitHeight="0">
    <Cell ss:StyleID="s70"><Data ss:Type="String">EHI_119340</Data><NamedCell
      ss:Name="_FilterDatabase"/></Cell>
    <Cell><Data ss:Type="String">nucleosome assembly protein, putative</Data><NamedCell
      ss:Name="_FilterDatabase"/></Cell>
    <Cell ss:StyleID="s71"><Data ss:Type="Number">3.922408717716646</Data><NamedCell
      ss:Name="_FilterDatabase"/></Cell>
    <Cell ss:StyleID="s72"><Data ss:Type="Number">2.9215356282067599E-4</Data><NamedCell
      ss:Name="_FilterDatabase"/></Cell>
    <Cell ss:StyleID="s73"/>
    <Cell ss:StyleID="s73"/>
    <Cell ss:StyleID="s73"/>
    <Cell ss:StyleID="s73"/>
    <Cell ss:StyleID="s73"/>
    <Cell ss:StyleID="s73"/>
    <Cell ss:StyleID="s73"/>
    <Cell ss:StyleID="s73"/>
    <Cell ss:StyleID="s73"/>
    <Cell ss:StyleID="s73"/>
    <Cell ss:StyleID="s73"/>
    <Cell ss:StyleID="s73"/>
    <Cell ss:StyleID="s73"/>
    <Cell ss:StyleID="s73"/>
    <Cell ss:StyleID="s73"/>
    <Cell ss:StyleID="s73"/>
    <Cell ss:StyleID="s73"/>
    <Cell ss:StyleID="s73"/>
    <Cell ss:StyleID="s73"/>
    <Cell ss:StyleID="s73"/>
    <Cell ss:StyleID="s73"/>
    <Cell ss:StyleID="s73"/>
    <Cell ss:StyleID="s73"/>
    <Cell ss:StyleID="s73"/>
    <Cell ss:StyleID="s73"/>
    <Cell ss:StyleID="s73"/>
    <Cell ss:StyleID="s73"/>
    <Cell ss:StyleID="s73"/>
    <Cell ss:StyleID="s73"/>
    <Cell ss:StyleID="s73"/>
   </Row>
   <Row ss:AutoFitHeight="0">
    <Cell ss:StyleID="s70"><Data ss:Type="String">EHI_016900</Data><NamedCell
      ss:Name="_FilterDatabase"/></Cell>
    <Cell><Data ss:Type="String">hypothetical protein</Data><NamedCell
      ss:Name="_FilterDatabase"/></Cell>
    <Cell ss:StyleID="s71"><Data ss:Type="Number">3.9223270313495551</Data><NamedCell
      ss:Name="_FilterDatabase"/></Cell>
    <Cell ss:StyleID="s72"><Data ss:Type="Number">2.2446560034361401E-3</Data><NamedCell
      ss:Name="_FilterDatabase"/></Cell>
    <Cell ss:StyleID="s73"/>
    <Cell ss:StyleID="s73"/>
    <Cell ss:StyleID="s73"/>
    <Cell ss:StyleID="s73"/>
    <Cell ss:StyleID="s73"/>
    <Cell ss:StyleID="s73"/>
    <Cell ss:StyleID="s73"/>
    <Cell ss:StyleID="s73"/>
    <Cell ss:StyleID="s73"/>
    <Cell ss:StyleID="s73"/>
    <Cell ss:StyleID="s73"/>
    <Cell ss:StyleID="s73"/>
    <Cell ss:StyleID="s73"/>
    <Cell ss:StyleID="s73"/>
    <Cell ss:StyleID="s73"/>
    <Cell ss:StyleID="s73"/>
    <Cell ss:StyleID="s73"/>
    <Cell ss:StyleID="s73"/>
    <Cell ss:StyleID="s73"/>
    <Cell ss:StyleID="s73"/>
    <Cell ss:StyleID="s73"/>
    <Cell ss:StyleID="s73"/>
    <Cell ss:StyleID="s73"/>
    <Cell ss:StyleID="s73"/>
    <Cell ss:StyleID="s73"/>
    <Cell ss:StyleID="s73"/>
    <Cell ss:StyleID="s73"/>
    <Cell ss:StyleID="s73"/>
    <Cell ss:StyleID="s73"/>
    <Cell ss:StyleID="s73"/>
   </Row>
   <Row ss:AutoFitHeight="0">
    <Cell ss:StyleID="s70"><Data ss:Type="String">EHI_118400</Data><NamedCell
      ss:Name="_FilterDatabase"/></Cell>
    <Cell><Data ss:Type="String">hypothetical protein</Data><NamedCell
      ss:Name="_FilterDatabase"/></Cell>
    <Cell ss:StyleID="s71"><Data ss:Type="Number">3.910829060115629</Data><NamedCell
      ss:Name="_FilterDatabase"/></Cell>
    <Cell ss:StyleID="s72"><Data ss:Type="Number">5.1090380644390097E-4</Data><NamedCell
      ss:Name="_FilterDatabase"/></Cell>
    <Cell ss:StyleID="s73"/>
    <Cell ss:StyleID="s73"/>
    <Cell ss:StyleID="s73"/>
    <Cell ss:StyleID="s73"/>
    <Cell ss:StyleID="s73"/>
    <Cell ss:StyleID="s73"/>
    <Cell ss:StyleID="s73"/>
    <Cell ss:StyleID="s73"/>
    <Cell ss:StyleID="s73"/>
    <Cell ss:StyleID="s73"/>
    <Cell ss:StyleID="s73"/>
    <Cell ss:StyleID="s73"/>
    <Cell ss:StyleID="s73"/>
    <Cell ss:StyleID="s73"/>
    <Cell ss:StyleID="s73"/>
    <Cell ss:StyleID="s73"/>
    <Cell ss:StyleID="s73"/>
    <Cell ss:StyleID="s73"/>
    <Cell ss:StyleID="s73"/>
    <Cell ss:StyleID="s73"/>
    <Cell ss:StyleID="s73"/>
    <Cell ss:StyleID="s73"/>
    <Cell ss:StyleID="s73"/>
    <Cell ss:StyleID="s73"/>
    <Cell ss:StyleID="s73"/>
    <Cell ss:StyleID="s73"/>
    <Cell ss:StyleID="s73"/>
    <Cell ss:StyleID="s73"/>
    <Cell ss:StyleID="s73"/>
    <Cell ss:StyleID="s73"/>
   </Row>
   <Row ss:AutoFitHeight="0">
    <Cell ss:StyleID="s70"><Data ss:Type="String">EHI_096830</Data><NamedCell
      ss:Name="_FilterDatabase"/></Cell>
    <Cell><Data ss:Type="String">glycogen phosphorylase, putative</Data><NamedCell
      ss:Name="_FilterDatabase"/></Cell>
    <Cell ss:StyleID="s71"><Data ss:Type="Number">3.879186152798427</Data><NamedCell
      ss:Name="_FilterDatabase"/></Cell>
    <Cell ss:StyleID="s72"><Data ss:Type="Number">5.5936113752750899E-4</Data><NamedCell
      ss:Name="_FilterDatabase"/></Cell>
    <Cell ss:StyleID="s73"/>
    <Cell ss:StyleID="s73"/>
    <Cell ss:StyleID="s73"/>
    <Cell ss:StyleID="s73"/>
    <Cell ss:StyleID="s73"/>
    <Cell ss:StyleID="s73"/>
    <Cell ss:StyleID="s73"/>
    <Cell ss:StyleID="s73"/>
    <Cell ss:StyleID="s73"/>
    <Cell ss:StyleID="s73"/>
    <Cell ss:StyleID="s73"/>
    <Cell ss:StyleID="s73"/>
    <Cell ss:StyleID="s73"/>
    <Cell ss:StyleID="s73"/>
    <Cell ss:StyleID="s73"/>
    <Cell ss:StyleID="s73"/>
    <Cell ss:StyleID="s73"/>
    <Cell ss:StyleID="s73"/>
    <Cell ss:StyleID="s73"/>
    <Cell ss:StyleID="s73"/>
    <Cell ss:StyleID="s73"/>
    <Cell ss:StyleID="s73"/>
    <Cell ss:StyleID="s73"/>
    <Cell ss:StyleID="s73"/>
    <Cell ss:StyleID="s73"/>
    <Cell ss:StyleID="s73"/>
    <Cell ss:StyleID="s73"/>
    <Cell ss:StyleID="s73"/>
    <Cell ss:StyleID="s73"/>
    <Cell ss:StyleID="s73"/>
   </Row>
   <Row ss:AutoFitHeight="0">
    <Cell ss:StyleID="s70"><Data ss:Type="String">EHI_030420</Data><NamedCell
      ss:Name="_FilterDatabase"/></Cell>
    <Cell><Data ss:Type="String">tyrosine kinase, putative</Data><NamedCell
      ss:Name="_FilterDatabase"/></Cell>
    <Cell ss:StyleID="s71"><Data ss:Type="Number">3.866997713477101</Data><NamedCell
      ss:Name="_FilterDatabase"/></Cell>
    <Cell ss:StyleID="s72"><Data ss:Type="Number">9.4238283071416799E-5</Data><NamedCell
      ss:Name="_FilterDatabase"/></Cell>
    <Cell ss:StyleID="s73"/>
    <Cell ss:StyleID="s73"/>
    <Cell ss:StyleID="s73"/>
    <Cell ss:StyleID="s73"/>
    <Cell ss:StyleID="s73"/>
    <Cell ss:StyleID="s73"/>
    <Cell ss:StyleID="s73"/>
    <Cell ss:StyleID="s73"/>
    <Cell ss:StyleID="s73"/>
    <Cell ss:StyleID="s73"/>
    <Cell ss:StyleID="s73"/>
    <Cell ss:StyleID="s73"/>
    <Cell ss:StyleID="s73"/>
    <Cell ss:StyleID="s73"/>
    <Cell ss:StyleID="s73"/>
    <Cell ss:StyleID="s73"/>
    <Cell ss:StyleID="s73"/>
    <Cell ss:StyleID="s73"/>
    <Cell ss:StyleID="s73"/>
    <Cell ss:StyleID="s73"/>
    <Cell ss:StyleID="s73"/>
    <Cell ss:StyleID="s73"/>
    <Cell ss:StyleID="s73"/>
    <Cell ss:StyleID="s73"/>
    <Cell ss:StyleID="s73"/>
    <Cell ss:StyleID="s73"/>
    <Cell ss:StyleID="s73"/>
    <Cell ss:StyleID="s73"/>
    <Cell ss:StyleID="s73"/>
    <Cell ss:StyleID="s73"/>
   </Row>
   <Row ss:AutoFitHeight="0">
    <Cell ss:StyleID="s70"><Data ss:Type="String">EHI_188000</Data><NamedCell
      ss:Name="_FilterDatabase"/></Cell>
    <Cell><Data ss:Type="String">hypothetical protein</Data><NamedCell
      ss:Name="_FilterDatabase"/></Cell>
    <Cell ss:StyleID="s71"><Data ss:Type="Number">3.8267392117658647</Data><NamedCell
      ss:Name="_FilterDatabase"/></Cell>
    <Cell ss:StyleID="s72"><Data ss:Type="Number">6.0427030900225495E-4</Data><NamedCell
      ss:Name="_FilterDatabase"/></Cell>
    <Cell ss:StyleID="s73"/>
    <Cell ss:StyleID="s73"/>
    <Cell ss:StyleID="s73"/>
    <Cell ss:StyleID="s73"/>
    <Cell ss:StyleID="s73"/>
    <Cell ss:StyleID="s73"/>
    <Cell ss:StyleID="s73"/>
    <Cell ss:StyleID="s73"/>
    <Cell ss:StyleID="s73"/>
    <Cell ss:StyleID="s73"/>
    <Cell ss:StyleID="s73"/>
    <Cell ss:StyleID="s73"/>
    <Cell ss:StyleID="s73"/>
    <Cell ss:StyleID="s73"/>
    <Cell ss:StyleID="s73"/>
    <Cell ss:StyleID="s73"/>
    <Cell ss:StyleID="s73"/>
    <Cell ss:StyleID="s73"/>
    <Cell ss:StyleID="s73"/>
    <Cell ss:StyleID="s73"/>
    <Cell ss:StyleID="s73"/>
    <Cell ss:StyleID="s73"/>
    <Cell ss:StyleID="s73"/>
    <Cell ss:StyleID="s73"/>
    <Cell ss:StyleID="s73"/>
    <Cell ss:StyleID="s73"/>
    <Cell ss:StyleID="s73"/>
    <Cell ss:StyleID="s73"/>
    <Cell ss:StyleID="s73"/>
    <Cell ss:StyleID="s73"/>
   </Row>
   <Row ss:AutoFitHeight="0">
    <Cell ss:StyleID="s70"><Data ss:Type="String">EHI_081920</Data><NamedCell
      ss:Name="_FilterDatabase"/></Cell>
    <Cell><Data ss:Type="String">hypothetical protein</Data><NamedCell
      ss:Name="_FilterDatabase"/></Cell>
    <Cell ss:StyleID="s71"><Data ss:Type="Number">3.7856097780572084</Data><NamedCell
      ss:Name="_FilterDatabase"/></Cell>
    <Cell ss:StyleID="s72"><Data ss:Type="Number">8.6203199971205899E-4</Data><NamedCell
      ss:Name="_FilterDatabase"/></Cell>
    <Cell ss:StyleID="s73"/>
    <Cell ss:StyleID="s73"/>
    <Cell ss:StyleID="s73"/>
    <Cell ss:StyleID="s73"/>
    <Cell ss:StyleID="s73"/>
    <Cell ss:StyleID="s73"/>
    <Cell ss:StyleID="s73"/>
    <Cell ss:StyleID="s73"/>
    <Cell ss:StyleID="s73"/>
    <Cell ss:StyleID="s73"/>
    <Cell ss:StyleID="s73"/>
    <Cell ss:StyleID="s73"/>
    <Cell ss:StyleID="s73"/>
    <Cell ss:StyleID="s73"/>
    <Cell ss:StyleID="s73"/>
    <Cell ss:StyleID="s73"/>
    <Cell ss:StyleID="s73"/>
    <Cell ss:StyleID="s73"/>
    <Cell ss:StyleID="s73"/>
    <Cell ss:StyleID="s73"/>
    <Cell ss:StyleID="s73"/>
    <Cell ss:StyleID="s73"/>
    <Cell ss:StyleID="s73"/>
    <Cell ss:StyleID="s73"/>
    <Cell ss:StyleID="s73"/>
    <Cell ss:StyleID="s73"/>
    <Cell ss:StyleID="s73"/>
    <Cell ss:StyleID="s73"/>
    <Cell ss:StyleID="s73"/>
    <Cell ss:StyleID="s73"/>
   </Row>
   <Row ss:AutoFitHeight="0">
    <Cell ss:StyleID="s70"><Data ss:Type="String">EHI_153790</Data><NamedCell
      ss:Name="_FilterDatabase"/></Cell>
    <Cell><Data ss:Type="String">hypothetical protein</Data><NamedCell
      ss:Name="_FilterDatabase"/></Cell>
    <Cell ss:StyleID="s71"><Data ss:Type="Number">3.7656898477971987</Data><NamedCell
      ss:Name="_FilterDatabase"/></Cell>
    <Cell ss:StyleID="s72"><Data ss:Type="Number">2.7832010575947999E-5</Data><NamedCell
      ss:Name="_FilterDatabase"/></Cell>
    <Cell ss:StyleID="s73"/>
    <Cell ss:StyleID="s73"/>
    <Cell ss:StyleID="s73"/>
    <Cell ss:StyleID="s73"/>
    <Cell ss:StyleID="s73"/>
    <Cell ss:StyleID="s73"/>
    <Cell ss:StyleID="s73"/>
    <Cell ss:StyleID="s73"/>
    <Cell ss:StyleID="s73"/>
    <Cell ss:StyleID="s73"/>
    <Cell ss:StyleID="s73"/>
    <Cell ss:StyleID="s73"/>
    <Cell ss:StyleID="s73"/>
    <Cell ss:StyleID="s73"/>
    <Cell ss:StyleID="s73"/>
    <Cell ss:StyleID="s73"/>
    <Cell ss:StyleID="s73"/>
    <Cell ss:StyleID="s73"/>
    <Cell ss:StyleID="s73"/>
    <Cell ss:StyleID="s73"/>
    <Cell ss:StyleID="s73"/>
    <Cell ss:StyleID="s73"/>
    <Cell ss:StyleID="s73"/>
    <Cell ss:StyleID="s73"/>
    <Cell ss:StyleID="s73"/>
    <Cell ss:StyleID="s73"/>
    <Cell ss:StyleID="s73"/>
    <Cell ss:StyleID="s73"/>
    <Cell ss:StyleID="s73"/>
    <Cell ss:StyleID="s73"/>
   </Row>
   <Row ss:AutoFitHeight="0">
    <Cell ss:StyleID="s70"><Data ss:Type="String">EHI_049570</Data><NamedCell
      ss:Name="_FilterDatabase"/></Cell>
    <Cell><Data ss:Type="String">RhoGAP domain containing protein</Data><NamedCell
      ss:Name="_FilterDatabase"/></Cell>
    <Cell ss:StyleID="s71"><Data ss:Type="Number">3.7223300553542833</Data><NamedCell
      ss:Name="_FilterDatabase"/></Cell>
    <Cell ss:StyleID="s72"><Data ss:Type="Number">9.5949490902252102E-6</Data><NamedCell
      ss:Name="_FilterDatabase"/></Cell>
    <Cell ss:StyleID="s73"/>
    <Cell ss:StyleID="s73"/>
    <Cell ss:StyleID="s73"/>
    <Cell ss:StyleID="s73"/>
    <Cell ss:StyleID="s73"/>
    <Cell ss:StyleID="s73"/>
    <Cell ss:StyleID="s73"/>
    <Cell ss:StyleID="s73"/>
    <Cell ss:StyleID="s73"/>
    <Cell ss:StyleID="s73"/>
    <Cell ss:StyleID="s73"/>
    <Cell ss:StyleID="s73"/>
    <Cell ss:StyleID="s73"/>
    <Cell ss:StyleID="s73"/>
    <Cell ss:StyleID="s73"/>
    <Cell ss:StyleID="s73"/>
    <Cell ss:StyleID="s73"/>
    <Cell ss:StyleID="s73"/>
    <Cell ss:StyleID="s73"/>
    <Cell ss:StyleID="s73"/>
    <Cell ss:StyleID="s73"/>
    <Cell ss:StyleID="s73"/>
    <Cell ss:StyleID="s73"/>
    <Cell ss:StyleID="s73"/>
    <Cell ss:StyleID="s73"/>
    <Cell ss:StyleID="s73"/>
    <Cell ss:StyleID="s73"/>
    <Cell ss:StyleID="s73"/>
    <Cell ss:StyleID="s73"/>
    <Cell ss:StyleID="s73"/>
   </Row>
   <Row ss:AutoFitHeight="0">
    <Cell ss:StyleID="s70"><Data ss:Type="String">EHI_096560</Data><NamedCell
      ss:Name="_FilterDatabase"/></Cell>
    <Cell><Data ss:Type="String">phosphatidylinositol 3-kinase, putative</Data><NamedCell
      ss:Name="_FilterDatabase"/></Cell>
    <Cell ss:StyleID="s71"><Data ss:Type="Number">3.7223010040857063</Data><NamedCell
      ss:Name="_FilterDatabase"/></Cell>
    <Cell ss:StyleID="s72"><Data ss:Type="Number">4.3247300422240298E-4</Data><NamedCell
      ss:Name="_FilterDatabase"/></Cell>
    <Cell ss:StyleID="s73"/>
    <Cell ss:StyleID="s73"/>
    <Cell ss:StyleID="s73"/>
    <Cell ss:StyleID="s73"/>
    <Cell ss:StyleID="s73"/>
    <Cell ss:StyleID="s73"/>
    <Cell ss:StyleID="s73"/>
    <Cell ss:StyleID="s73"/>
    <Cell ss:StyleID="s73"/>
    <Cell ss:StyleID="s73"/>
    <Cell ss:StyleID="s73"/>
    <Cell ss:StyleID="s73"/>
    <Cell ss:StyleID="s73"/>
    <Cell ss:StyleID="s73"/>
    <Cell ss:StyleID="s73"/>
    <Cell ss:StyleID="s73"/>
    <Cell ss:StyleID="s73"/>
    <Cell ss:StyleID="s73"/>
    <Cell ss:StyleID="s73"/>
    <Cell ss:StyleID="s73"/>
    <Cell ss:StyleID="s73"/>
    <Cell ss:StyleID="s73"/>
    <Cell ss:StyleID="s73"/>
    <Cell ss:StyleID="s73"/>
    <Cell ss:StyleID="s73"/>
    <Cell ss:StyleID="s73"/>
    <Cell ss:StyleID="s73"/>
    <Cell ss:StyleID="s73"/>
    <Cell ss:StyleID="s73"/>
    <Cell ss:StyleID="s73"/>
   </Row>
   <Row ss:AutoFitHeight="0">
    <Cell ss:StyleID="s70"><Data ss:Type="String">EHI_107170</Data><NamedCell
      ss:Name="_FilterDatabase"/></Cell>
    <Cell><Data ss:Type="String">hypothetical protein</Data><NamedCell
      ss:Name="_FilterDatabase"/></Cell>
    <Cell ss:StyleID="s71"><Data ss:Type="Number">3.7221230542147699</Data><NamedCell
      ss:Name="_FilterDatabase"/></Cell>
    <Cell ss:StyleID="s72"><Data ss:Type="Number">4.59376137556531E-4</Data><NamedCell
      ss:Name="_FilterDatabase"/></Cell>
    <Cell ss:StyleID="s73"/>
    <Cell ss:StyleID="s73"/>
    <Cell ss:StyleID="s73"/>
    <Cell ss:StyleID="s73"/>
    <Cell ss:StyleID="s73"/>
    <Cell ss:StyleID="s73"/>
    <Cell ss:StyleID="s73"/>
    <Cell ss:StyleID="s73"/>
    <Cell ss:StyleID="s73"/>
    <Cell ss:StyleID="s73"/>
    <Cell ss:StyleID="s73"/>
    <Cell ss:StyleID="s73"/>
    <Cell ss:StyleID="s73"/>
    <Cell ss:StyleID="s73"/>
    <Cell ss:StyleID="s73"/>
    <Cell ss:StyleID="s73"/>
    <Cell ss:StyleID="s73"/>
    <Cell ss:StyleID="s73"/>
    <Cell ss:StyleID="s73"/>
    <Cell ss:StyleID="s73"/>
    <Cell ss:StyleID="s73"/>
    <Cell ss:StyleID="s73"/>
    <Cell ss:StyleID="s73"/>
    <Cell ss:StyleID="s73"/>
    <Cell ss:StyleID="s73"/>
    <Cell ss:StyleID="s73"/>
    <Cell ss:StyleID="s73"/>
    <Cell ss:StyleID="s73"/>
    <Cell ss:StyleID="s73"/>
    <Cell ss:StyleID="s73"/>
   </Row>
   <Row ss:AutoFitHeight="0">
    <Cell ss:StyleID="s70"><Data ss:Type="String">EHI_023120</Data><NamedCell
      ss:Name="_FilterDatabase"/></Cell>
    <Cell><Data ss:Type="String">protein kinase domain containing protein</Data><NamedCell
      ss:Name="_FilterDatabase"/></Cell>
    <Cell ss:StyleID="s71"><Data ss:Type="Number">3.7117755580562419</Data><NamedCell
      ss:Name="_FilterDatabase"/></Cell>
    <Cell ss:StyleID="s72"><Data ss:Type="Number">1.1426551372331901E-3</Data><NamedCell
      ss:Name="_FilterDatabase"/></Cell>
    <Cell ss:StyleID="s73"/>
    <Cell ss:StyleID="s73"/>
    <Cell ss:StyleID="s73"/>
    <Cell ss:StyleID="s73"/>
    <Cell ss:StyleID="s73"/>
    <Cell ss:StyleID="s73"/>
    <Cell ss:StyleID="s73"/>
    <Cell ss:StyleID="s73"/>
    <Cell ss:StyleID="s73"/>
    <Cell ss:StyleID="s73"/>
    <Cell ss:StyleID="s73"/>
    <Cell ss:StyleID="s73"/>
    <Cell ss:StyleID="s73"/>
    <Cell ss:StyleID="s73"/>
    <Cell ss:StyleID="s73"/>
    <Cell ss:StyleID="s73"/>
    <Cell ss:StyleID="s73"/>
    <Cell ss:StyleID="s73"/>
    <Cell ss:StyleID="s73"/>
    <Cell ss:StyleID="s73"/>
    <Cell ss:StyleID="s73"/>
    <Cell ss:StyleID="s73"/>
    <Cell ss:StyleID="s73"/>
    <Cell ss:StyleID="s73"/>
    <Cell ss:StyleID="s73"/>
    <Cell ss:StyleID="s73"/>
    <Cell ss:StyleID="s73"/>
    <Cell ss:StyleID="s73"/>
    <Cell ss:StyleID="s73"/>
    <Cell ss:StyleID="s73"/>
   </Row>
   <Row ss:AutoFitHeight="0">
    <Cell ss:StyleID="s70"><Data ss:Type="String">EHI_020270</Data><NamedCell
      ss:Name="_FilterDatabase"/></Cell>
    <Cell><Data ss:Type="String">ubiquitin-activating enzyme, putative</Data><NamedCell
      ss:Name="_FilterDatabase"/></Cell>
    <Cell ss:StyleID="s71"><Data ss:Type="Number">3.7041510179010841</Data><NamedCell
      ss:Name="_FilterDatabase"/></Cell>
    <Cell ss:StyleID="s72"><Data ss:Type="Number">1.77937601978948E-4</Data><NamedCell
      ss:Name="_FilterDatabase"/></Cell>
    <Cell ss:StyleID="s73"/>
    <Cell ss:StyleID="s73"/>
    <Cell ss:StyleID="s73"/>
    <Cell ss:StyleID="s73"/>
    <Cell ss:StyleID="s73"/>
    <Cell ss:StyleID="s73"/>
    <Cell ss:StyleID="s73"/>
    <Cell ss:StyleID="s73"/>
    <Cell ss:StyleID="s73"/>
    <Cell ss:StyleID="s73"/>
    <Cell ss:StyleID="s73"/>
    <Cell ss:StyleID="s73"/>
    <Cell ss:StyleID="s73"/>
    <Cell ss:StyleID="s73"/>
    <Cell ss:StyleID="s73"/>
    <Cell ss:StyleID="s73"/>
    <Cell ss:StyleID="s73"/>
    <Cell ss:StyleID="s73"/>
    <Cell ss:StyleID="s73"/>
    <Cell ss:StyleID="s73"/>
    <Cell ss:StyleID="s73"/>
    <Cell ss:StyleID="s73"/>
    <Cell ss:StyleID="s73"/>
    <Cell ss:StyleID="s73"/>
    <Cell ss:StyleID="s73"/>
    <Cell ss:StyleID="s73"/>
    <Cell ss:StyleID="s73"/>
    <Cell ss:StyleID="s73"/>
    <Cell ss:StyleID="s73"/>
    <Cell ss:StyleID="s73"/>
   </Row>
   <Row ss:AutoFitHeight="0">
    <Cell ss:StyleID="s70"><Data ss:Type="String">EHI_055400</Data><NamedCell
      ss:Name="_FilterDatabase"/></Cell>
    <Cell><Data ss:Type="String">NAD(P)( ) transhydrogenase (AB-specific), alpha subunit, putative</Data><NamedCell
      ss:Name="_FilterDatabase"/></Cell>
    <Cell ss:StyleID="s71"><Data ss:Type="Number">3.6960971251656107</Data><NamedCell
      ss:Name="_FilterDatabase"/></Cell>
    <Cell ss:StyleID="s72"><Data ss:Type="Number">8.0986914162361296E-4</Data><NamedCell
      ss:Name="_FilterDatabase"/></Cell>
    <Cell ss:StyleID="s73"/>
    <Cell ss:StyleID="s73"/>
    <Cell ss:StyleID="s73"/>
    <Cell ss:StyleID="s73"/>
    <Cell ss:StyleID="s73"/>
    <Cell ss:StyleID="s73"/>
    <Cell ss:StyleID="s73"/>
    <Cell ss:StyleID="s73"/>
    <Cell ss:StyleID="s73"/>
    <Cell ss:StyleID="s73"/>
    <Cell ss:StyleID="s73"/>
    <Cell ss:StyleID="s73"/>
    <Cell ss:StyleID="s73"/>
    <Cell ss:StyleID="s73"/>
    <Cell ss:StyleID="s73"/>
    <Cell ss:StyleID="s73"/>
    <Cell ss:StyleID="s73"/>
    <Cell ss:StyleID="s73"/>
    <Cell ss:StyleID="s73"/>
    <Cell ss:StyleID="s73"/>
    <Cell ss:StyleID="s73"/>
    <Cell ss:StyleID="s73"/>
    <Cell ss:StyleID="s73"/>
    <Cell ss:StyleID="s73"/>
    <Cell ss:StyleID="s73"/>
    <Cell ss:StyleID="s73"/>
    <Cell ss:StyleID="s73"/>
    <Cell ss:StyleID="s73"/>
    <Cell ss:StyleID="s73"/>
    <Cell ss:StyleID="s73"/>
   </Row>
   <Row ss:AutoFitHeight="0">
    <Cell ss:StyleID="s70"><Data ss:Type="String">EHI_013040</Data><NamedCell
      ss:Name="_FilterDatabase"/></Cell>
    <Cell><Data ss:Type="String">adaptor protein (AP) family protein</Data><NamedCell
      ss:Name="_FilterDatabase"/></Cell>
    <Cell ss:StyleID="s71"><Data ss:Type="Number">3.6780741373498418</Data><NamedCell
      ss:Name="_FilterDatabase"/></Cell>
    <Cell ss:StyleID="s72"><Data ss:Type="Number">1.10426441028712E-3</Data><NamedCell
      ss:Name="_FilterDatabase"/></Cell>
    <Cell ss:StyleID="s73"/>
    <Cell ss:StyleID="s73"/>
    <Cell ss:StyleID="s73"/>
    <Cell ss:StyleID="s73"/>
    <Cell ss:StyleID="s73"/>
    <Cell ss:StyleID="s73"/>
    <Cell ss:StyleID="s73"/>
    <Cell ss:StyleID="s73"/>
    <Cell ss:StyleID="s73"/>
    <Cell ss:StyleID="s73"/>
    <Cell ss:StyleID="s73"/>
    <Cell ss:StyleID="s73"/>
    <Cell ss:StyleID="s73"/>
    <Cell ss:StyleID="s73"/>
    <Cell ss:StyleID="s73"/>
    <Cell ss:StyleID="s73"/>
    <Cell ss:StyleID="s73"/>
    <Cell ss:StyleID="s73"/>
    <Cell ss:StyleID="s73"/>
    <Cell ss:StyleID="s73"/>
    <Cell ss:StyleID="s73"/>
    <Cell ss:StyleID="s73"/>
    <Cell ss:StyleID="s73"/>
    <Cell ss:StyleID="s73"/>
    <Cell ss:StyleID="s73"/>
    <Cell ss:StyleID="s73"/>
    <Cell ss:StyleID="s73"/>
    <Cell ss:StyleID="s73"/>
    <Cell ss:StyleID="s73"/>
    <Cell ss:StyleID="s73"/>
   </Row>
   <Row ss:AutoFitHeight="0">
    <Cell ss:StyleID="s70"><Data ss:Type="String">EHI_009530</Data><NamedCell
      ss:Name="_FilterDatabase"/></Cell>
    <Cell><Data ss:Type="String">pyruvate phosphate dikinase</Data><NamedCell
      ss:Name="_FilterDatabase"/></Cell>
    <Cell ss:StyleID="s71"><Data ss:Type="Number">3.6548059532006318</Data><NamedCell
      ss:Name="_FilterDatabase"/></Cell>
    <Cell ss:StyleID="s72"><Data ss:Type="Number">5.7549820646238096E-4</Data><NamedCell
      ss:Name="_FilterDatabase"/></Cell>
    <Cell ss:StyleID="s73"/>
    <Cell ss:StyleID="s73"/>
    <Cell ss:StyleID="s73"/>
    <Cell ss:StyleID="s73"/>
    <Cell ss:StyleID="s73"/>
    <Cell ss:StyleID="s73"/>
    <Cell ss:StyleID="s73"/>
    <Cell ss:StyleID="s73"/>
    <Cell ss:StyleID="s73"/>
    <Cell ss:StyleID="s73"/>
    <Cell ss:StyleID="s73"/>
    <Cell ss:StyleID="s73"/>
    <Cell ss:StyleID="s73"/>
    <Cell ss:StyleID="s73"/>
    <Cell ss:StyleID="s73"/>
    <Cell ss:StyleID="s73"/>
    <Cell ss:StyleID="s73"/>
    <Cell ss:StyleID="s73"/>
    <Cell ss:StyleID="s73"/>
    <Cell ss:StyleID="s73"/>
    <Cell ss:StyleID="s73"/>
    <Cell ss:StyleID="s73"/>
    <Cell ss:StyleID="s73"/>
    <Cell ss:StyleID="s73"/>
    <Cell ss:StyleID="s73"/>
    <Cell ss:StyleID="s73"/>
    <Cell ss:StyleID="s73"/>
    <Cell ss:StyleID="s73"/>
    <Cell ss:StyleID="s73"/>
    <Cell ss:StyleID="s73"/>
   </Row>
   <Row ss:AutoFitHeight="0">
    <Cell ss:StyleID="s70"><Data ss:Type="String">EHI_063020</Data><NamedCell
      ss:Name="_FilterDatabase"/></Cell>
    <Cell><Data ss:Type="String">hypothetical protein</Data><NamedCell
      ss:Name="_FilterDatabase"/></Cell>
    <Cell ss:StyleID="s71"><Data ss:Type="Number">3.634932821554187</Data><NamedCell
      ss:Name="_FilterDatabase"/></Cell>
    <Cell ss:StyleID="s72"><Data ss:Type="Number">9.5101422643300096E-4</Data><NamedCell
      ss:Name="_FilterDatabase"/></Cell>
    <Cell ss:StyleID="s73"/>
    <Cell ss:StyleID="s73"/>
    <Cell ss:StyleID="s73"/>
    <Cell ss:StyleID="s73"/>
    <Cell ss:StyleID="s73"/>
    <Cell ss:StyleID="s73"/>
    <Cell ss:StyleID="s73"/>
    <Cell ss:StyleID="s73"/>
    <Cell ss:StyleID="s73"/>
    <Cell ss:StyleID="s73"/>
    <Cell ss:StyleID="s73"/>
    <Cell ss:StyleID="s73"/>
    <Cell ss:StyleID="s73"/>
    <Cell ss:StyleID="s73"/>
    <Cell ss:StyleID="s73"/>
    <Cell ss:StyleID="s73"/>
    <Cell ss:StyleID="s73"/>
    <Cell ss:StyleID="s73"/>
    <Cell ss:StyleID="s73"/>
    <Cell ss:StyleID="s73"/>
    <Cell ss:StyleID="s73"/>
    <Cell ss:StyleID="s73"/>
    <Cell ss:StyleID="s73"/>
    <Cell ss:StyleID="s73"/>
    <Cell ss:StyleID="s73"/>
    <Cell ss:StyleID="s73"/>
    <Cell ss:StyleID="s73"/>
    <Cell ss:StyleID="s73"/>
    <Cell ss:StyleID="s73"/>
    <Cell ss:StyleID="s73"/>
   </Row>
   <Row ss:AutoFitHeight="0">
    <Cell ss:StyleID="s70"><Data ss:Type="String">EHI_186120</Data><NamedCell
      ss:Name="_FilterDatabase"/></Cell>
    <Cell><Data ss:Type="String">hypothetical protein</Data><NamedCell
      ss:Name="_FilterDatabase"/></Cell>
    <Cell ss:StyleID="s71"><Data ss:Type="Number">3.627342591907238</Data><NamedCell
      ss:Name="_FilterDatabase"/></Cell>
    <Cell ss:StyleID="s72"><Data ss:Type="Number">1.5057933495709499E-3</Data><NamedCell
      ss:Name="_FilterDatabase"/></Cell>
    <Cell ss:StyleID="s73"/>
    <Cell ss:StyleID="s73"/>
    <Cell ss:StyleID="s73"/>
    <Cell ss:StyleID="s73"/>
    <Cell ss:StyleID="s73"/>
    <Cell ss:StyleID="s73"/>
    <Cell ss:StyleID="s73"/>
    <Cell ss:StyleID="s73"/>
    <Cell ss:StyleID="s73"/>
    <Cell ss:StyleID="s73"/>
    <Cell ss:StyleID="s73"/>
    <Cell ss:StyleID="s73"/>
    <Cell ss:StyleID="s73"/>
    <Cell ss:StyleID="s73"/>
    <Cell ss:StyleID="s73"/>
    <Cell ss:StyleID="s73"/>
    <Cell ss:StyleID="s73"/>
    <Cell ss:StyleID="s73"/>
    <Cell ss:StyleID="s73"/>
    <Cell ss:StyleID="s73"/>
    <Cell ss:StyleID="s73"/>
    <Cell ss:StyleID="s73"/>
    <Cell ss:StyleID="s73"/>
    <Cell ss:StyleID="s73"/>
    <Cell ss:StyleID="s73"/>
    <Cell ss:StyleID="s73"/>
    <Cell ss:StyleID="s73"/>
    <Cell ss:StyleID="s73"/>
    <Cell ss:StyleID="s73"/>
    <Cell ss:StyleID="s73"/>
   </Row>
   <Row ss:AutoFitHeight="0">
    <Cell ss:StyleID="s70"><Data ss:Type="String">EHI_002990</Data><NamedCell
      ss:Name="_FilterDatabase"/></Cell>
    <Cell><Data ss:Type="String">vacuolar protein sorting-associated protein 35 , putative</Data><NamedCell
      ss:Name="_FilterDatabase"/></Cell>
    <Cell ss:StyleID="s71"><Data ss:Type="Number">3.6062361159052028</Data><NamedCell
      ss:Name="_FilterDatabase"/></Cell>
    <Cell ss:StyleID="s72"><Data ss:Type="Number">2.5235769977265202E-4</Data><NamedCell
      ss:Name="_FilterDatabase"/></Cell>
    <Cell ss:StyleID="s73"/>
    <Cell ss:StyleID="s73"/>
    <Cell ss:StyleID="s73"/>
    <Cell ss:StyleID="s73"/>
    <Cell ss:StyleID="s73"/>
    <Cell ss:StyleID="s73"/>
    <Cell ss:StyleID="s73"/>
    <Cell ss:StyleID="s73"/>
    <Cell ss:StyleID="s73"/>
    <Cell ss:StyleID="s73"/>
    <Cell ss:StyleID="s73"/>
    <Cell ss:StyleID="s73"/>
    <Cell ss:StyleID="s73"/>
    <Cell ss:StyleID="s73"/>
    <Cell ss:StyleID="s73"/>
    <Cell ss:StyleID="s73"/>
    <Cell ss:StyleID="s73"/>
    <Cell ss:StyleID="s73"/>
    <Cell ss:StyleID="s73"/>
    <Cell ss:StyleID="s73"/>
    <Cell ss:StyleID="s73"/>
    <Cell ss:StyleID="s73"/>
    <Cell ss:StyleID="s73"/>
    <Cell ss:StyleID="s73"/>
    <Cell ss:StyleID="s73"/>
    <Cell ss:StyleID="s73"/>
    <Cell ss:StyleID="s73"/>
    <Cell ss:StyleID="s73"/>
    <Cell ss:StyleID="s73"/>
    <Cell ss:StyleID="s73"/>
   </Row>
   <Row ss:AutoFitHeight="0">
    <Cell ss:StyleID="s70"><Data ss:Type="String">EHI_062480</Data><NamedCell
      ss:Name="_FilterDatabase"/></Cell>
    <Cell><Data ss:Type="String">cysteine protease, putative</Data><NamedCell
      ss:Name="_FilterDatabase"/></Cell>
    <Cell ss:StyleID="s71"><Data ss:Type="Number">3.5453182485063746</Data><NamedCell
      ss:Name="_FilterDatabase"/></Cell>
    <Cell ss:StyleID="s72"><Data ss:Type="Number">5.3117997311060295E-4</Data><NamedCell
      ss:Name="_FilterDatabase"/></Cell>
    <Cell ss:StyleID="s73"/>
    <Cell ss:StyleID="s73"/>
    <Cell ss:StyleID="s73"/>
    <Cell ss:StyleID="s73"/>
    <Cell ss:StyleID="s73"/>
    <Cell ss:StyleID="s73"/>
    <Cell ss:StyleID="s73"/>
    <Cell ss:StyleID="s73"/>
    <Cell ss:StyleID="s73"/>
    <Cell ss:StyleID="s73"/>
    <Cell ss:StyleID="s73"/>
    <Cell ss:StyleID="s73"/>
    <Cell ss:StyleID="s73"/>
    <Cell ss:StyleID="s73"/>
    <Cell ss:StyleID="s73"/>
    <Cell ss:StyleID="s73"/>
    <Cell ss:StyleID="s73"/>
    <Cell ss:StyleID="s73"/>
    <Cell ss:StyleID="s73"/>
    <Cell ss:StyleID="s73"/>
    <Cell ss:StyleID="s73"/>
    <Cell ss:StyleID="s73"/>
    <Cell ss:StyleID="s73"/>
    <Cell ss:StyleID="s73"/>
    <Cell ss:StyleID="s73"/>
    <Cell ss:StyleID="s73"/>
    <Cell ss:StyleID="s73"/>
    <Cell ss:StyleID="s73"/>
    <Cell ss:StyleID="s73"/>
    <Cell ss:StyleID="s73"/>
   </Row>
   <Row ss:AutoFitHeight="0">
    <Cell ss:StyleID="s70"><Data ss:Type="String">EHI_049300</Data><NamedCell
      ss:Name="_FilterDatabase"/></Cell>
    <Cell><Data ss:Type="String">RhoGAP domain containing protein</Data><NamedCell
      ss:Name="_FilterDatabase"/></Cell>
    <Cell ss:StyleID="s71"><Data ss:Type="Number">3.5425915513382766</Data><NamedCell
      ss:Name="_FilterDatabase"/></Cell>
    <Cell ss:StyleID="s72"><Data ss:Type="Number">3.3192774440064999E-4</Data><NamedCell
      ss:Name="_FilterDatabase"/></Cell>
    <Cell ss:StyleID="s73"/>
    <Cell ss:StyleID="s73"/>
    <Cell ss:StyleID="s73"/>
    <Cell ss:StyleID="s73"/>
    <Cell ss:StyleID="s73"/>
    <Cell ss:StyleID="s73"/>
    <Cell ss:StyleID="s73"/>
    <Cell ss:StyleID="s73"/>
    <Cell ss:StyleID="s73"/>
    <Cell ss:StyleID="s73"/>
    <Cell ss:StyleID="s73"/>
    <Cell ss:StyleID="s73"/>
    <Cell ss:StyleID="s73"/>
    <Cell ss:StyleID="s73"/>
    <Cell ss:StyleID="s73"/>
    <Cell ss:StyleID="s73"/>
    <Cell ss:StyleID="s73"/>
    <Cell ss:StyleID="s73"/>
    <Cell ss:StyleID="s73"/>
    <Cell ss:StyleID="s73"/>
    <Cell ss:StyleID="s73"/>
    <Cell ss:StyleID="s73"/>
    <Cell ss:StyleID="s73"/>
    <Cell ss:StyleID="s73"/>
    <Cell ss:StyleID="s73"/>
    <Cell ss:StyleID="s73"/>
    <Cell ss:StyleID="s73"/>
    <Cell ss:StyleID="s73"/>
    <Cell ss:StyleID="s73"/>
    <Cell ss:StyleID="s73"/>
   </Row>
   <Row ss:AutoFitHeight="0">
    <Cell ss:StyleID="s70"><Data ss:Type="String">EHI_019290</Data><NamedCell
      ss:Name="_FilterDatabase"/></Cell>
    <Cell><Data ss:Type="String">hypothetical protein</Data><NamedCell
      ss:Name="_FilterDatabase"/></Cell>
    <Cell ss:StyleID="s71"><Data ss:Type="Number">3.5384306735078872</Data><NamedCell
      ss:Name="_FilterDatabase"/></Cell>
    <Cell ss:StyleID="s72"><Data ss:Type="Number">1.5175071846896301E-3</Data><NamedCell
      ss:Name="_FilterDatabase"/></Cell>
    <Cell ss:StyleID="s73"/>
    <Cell ss:StyleID="s73"/>
    <Cell ss:StyleID="s73"/>
    <Cell ss:StyleID="s73"/>
    <Cell ss:StyleID="s73"/>
    <Cell ss:StyleID="s73"/>
    <Cell ss:StyleID="s73"/>
    <Cell ss:StyleID="s73"/>
    <Cell ss:StyleID="s73"/>
    <Cell ss:StyleID="s73"/>
    <Cell ss:StyleID="s73"/>
    <Cell ss:StyleID="s73"/>
    <Cell ss:StyleID="s73"/>
    <Cell ss:StyleID="s73"/>
    <Cell ss:StyleID="s73"/>
    <Cell ss:StyleID="s73"/>
    <Cell ss:StyleID="s73"/>
    <Cell ss:StyleID="s73"/>
    <Cell ss:StyleID="s73"/>
    <Cell ss:StyleID="s73"/>
    <Cell ss:StyleID="s73"/>
    <Cell ss:StyleID="s73"/>
    <Cell ss:StyleID="s73"/>
    <Cell ss:StyleID="s73"/>
    <Cell ss:StyleID="s73"/>
    <Cell ss:StyleID="s73"/>
    <Cell ss:StyleID="s73"/>
    <Cell ss:StyleID="s73"/>
    <Cell ss:StyleID="s73"/>
    <Cell ss:StyleID="s73"/>
   </Row>
   <Row ss:AutoFitHeight="0">
    <Cell ss:StyleID="s70"><Data ss:Type="String">EHI_102170</Data><NamedCell
      ss:Name="_FilterDatabase"/></Cell>
    <Cell><Data ss:Type="String">elongation factor 1-alpha 1</Data><NamedCell
      ss:Name="_FilterDatabase"/></Cell>
    <Cell ss:StyleID="s71"><Data ss:Type="Number">3.5319495826667402</Data><NamedCell
      ss:Name="_FilterDatabase"/></Cell>
    <Cell ss:StyleID="s72"><Data ss:Type="Number">9.2651557104739995E-4</Data><NamedCell
      ss:Name="_FilterDatabase"/></Cell>
    <Cell ss:StyleID="s73"/>
    <Cell ss:StyleID="s73"/>
    <Cell ss:StyleID="s73"/>
    <Cell ss:StyleID="s73"/>
    <Cell ss:StyleID="s73"/>
    <Cell ss:StyleID="s73"/>
    <Cell ss:StyleID="s73"/>
    <Cell ss:StyleID="s73"/>
    <Cell ss:StyleID="s73"/>
    <Cell ss:StyleID="s73"/>
    <Cell ss:StyleID="s73"/>
    <Cell ss:StyleID="s73"/>
    <Cell ss:StyleID="s73"/>
    <Cell ss:StyleID="s73"/>
    <Cell ss:StyleID="s73"/>
    <Cell ss:StyleID="s73"/>
    <Cell ss:StyleID="s73"/>
    <Cell ss:StyleID="s73"/>
    <Cell ss:StyleID="s73"/>
    <Cell ss:StyleID="s73"/>
    <Cell ss:StyleID="s73"/>
    <Cell ss:StyleID="s73"/>
    <Cell ss:StyleID="s73"/>
    <Cell ss:StyleID="s73"/>
    <Cell ss:StyleID="s73"/>
    <Cell ss:StyleID="s73"/>
    <Cell ss:StyleID="s73"/>
    <Cell ss:StyleID="s73"/>
    <Cell ss:StyleID="s73"/>
    <Cell ss:StyleID="s73"/>
   </Row>
   <Row ss:AutoFitHeight="0">
    <Cell ss:StyleID="s70"><Data ss:Type="String">EHI_142050</Data><NamedCell
      ss:Name="_FilterDatabase"/></Cell>
    <Cell><Data ss:Type="String">hypothetical protein</Data><NamedCell
      ss:Name="_FilterDatabase"/></Cell>
    <Cell ss:StyleID="s71"><Data ss:Type="Number">3.5306621060253969</Data><NamedCell
      ss:Name="_FilterDatabase"/></Cell>
    <Cell ss:StyleID="s72"><Data ss:Type="Number">6.3656254776718699E-4</Data><NamedCell
      ss:Name="_FilterDatabase"/></Cell>
    <Cell ss:StyleID="s73"/>
    <Cell ss:StyleID="s73"/>
    <Cell ss:StyleID="s73"/>
    <Cell ss:StyleID="s73"/>
    <Cell ss:StyleID="s73"/>
    <Cell ss:StyleID="s73"/>
    <Cell ss:StyleID="s73"/>
    <Cell ss:StyleID="s73"/>
    <Cell ss:StyleID="s73"/>
    <Cell ss:StyleID="s73"/>
    <Cell ss:StyleID="s73"/>
    <Cell ss:StyleID="s73"/>
    <Cell ss:StyleID="s73"/>
    <Cell ss:StyleID="s73"/>
    <Cell ss:StyleID="s73"/>
    <Cell ss:StyleID="s73"/>
    <Cell ss:StyleID="s73"/>
    <Cell ss:StyleID="s73"/>
    <Cell ss:StyleID="s73"/>
    <Cell ss:StyleID="s73"/>
    <Cell ss:StyleID="s73"/>
    <Cell ss:StyleID="s73"/>
    <Cell ss:StyleID="s73"/>
    <Cell ss:StyleID="s73"/>
    <Cell ss:StyleID="s73"/>
    <Cell ss:StyleID="s73"/>
    <Cell ss:StyleID="s73"/>
    <Cell ss:StyleID="s73"/>
    <Cell ss:StyleID="s73"/>
    <Cell ss:StyleID="s73"/>
   </Row>
   <Row ss:AutoFitHeight="0">
    <Cell ss:StyleID="s70"><Data ss:Type="String">EHI_070720</Data><NamedCell
      ss:Name="_FilterDatabase"/></Cell>
    <Cell><Data ss:Type="String">L-myo-inositol-1-phosphate synthase</Data><NamedCell
      ss:Name="_FilterDatabase"/></Cell>
    <Cell ss:StyleID="s71"><Data ss:Type="Number">3.5265925338053377</Data><NamedCell
      ss:Name="_FilterDatabase"/></Cell>
    <Cell ss:StyleID="s72"><Data ss:Type="Number">1.61225098398944E-3</Data><NamedCell
      ss:Name="_FilterDatabase"/></Cell>
    <Cell ss:StyleID="s73"/>
    <Cell ss:StyleID="s73"/>
    <Cell ss:StyleID="s73"/>
    <Cell ss:StyleID="s73"/>
    <Cell ss:StyleID="s73"/>
    <Cell ss:StyleID="s73"/>
    <Cell ss:StyleID="s73"/>
    <Cell ss:StyleID="s73"/>
    <Cell ss:StyleID="s73"/>
    <Cell ss:StyleID="s73"/>
    <Cell ss:StyleID="s73"/>
    <Cell ss:StyleID="s73"/>
    <Cell ss:StyleID="s73"/>
    <Cell ss:StyleID="s73"/>
    <Cell ss:StyleID="s73"/>
    <Cell ss:StyleID="s73"/>
    <Cell ss:StyleID="s73"/>
    <Cell ss:StyleID="s73"/>
    <Cell ss:StyleID="s73"/>
    <Cell ss:StyleID="s73"/>
    <Cell ss:StyleID="s73"/>
    <Cell ss:StyleID="s73"/>
    <Cell ss:StyleID="s73"/>
    <Cell ss:StyleID="s73"/>
    <Cell ss:StyleID="s73"/>
    <Cell ss:StyleID="s73"/>
    <Cell ss:StyleID="s73"/>
    <Cell ss:StyleID="s73"/>
    <Cell ss:StyleID="s73"/>
    <Cell ss:StyleID="s73"/>
   </Row>
   <Row ss:AutoFitHeight="0">
    <Cell ss:StyleID="s70"><Data ss:Type="String">EHI_125900</Data><NamedCell
      ss:Name="_FilterDatabase"/></Cell>
    <Cell><Data ss:Type="String">hypothetical protein</Data><NamedCell
      ss:Name="_FilterDatabase"/></Cell>
    <Cell ss:StyleID="s71"><Data ss:Type="Number">3.5186820986945944</Data><NamedCell
      ss:Name="_FilterDatabase"/></Cell>
    <Cell ss:StyleID="s72"><Data ss:Type="Number">6.2429682803459601E-5</Data><NamedCell
      ss:Name="_FilterDatabase"/></Cell>
    <Cell ss:StyleID="s73"/>
    <Cell ss:StyleID="s73"/>
    <Cell ss:StyleID="s73"/>
    <Cell ss:StyleID="s73"/>
    <Cell ss:StyleID="s73"/>
    <Cell ss:StyleID="s73"/>
    <Cell ss:StyleID="s73"/>
    <Cell ss:StyleID="s73"/>
    <Cell ss:StyleID="s73"/>
    <Cell ss:StyleID="s73"/>
    <Cell ss:StyleID="s73"/>
    <Cell ss:StyleID="s73"/>
    <Cell ss:StyleID="s73"/>
    <Cell ss:StyleID="s73"/>
    <Cell ss:StyleID="s73"/>
    <Cell ss:StyleID="s73"/>
    <Cell ss:StyleID="s73"/>
    <Cell ss:StyleID="s73"/>
    <Cell ss:StyleID="s73"/>
    <Cell ss:StyleID="s73"/>
    <Cell ss:StyleID="s73"/>
    <Cell ss:StyleID="s73"/>
    <Cell ss:StyleID="s73"/>
    <Cell ss:StyleID="s73"/>
    <Cell ss:StyleID="s73"/>
    <Cell ss:StyleID="s73"/>
    <Cell ss:StyleID="s73"/>
    <Cell ss:StyleID="s73"/>
    <Cell ss:StyleID="s73"/>
    <Cell ss:StyleID="s73"/>
   </Row>
   <Row ss:AutoFitHeight="0">
    <Cell ss:StyleID="s70"><Data ss:Type="String">EHI_148850</Data><NamedCell
      ss:Name="_FilterDatabase"/></Cell>
    <Cell><Data ss:Type="String">60S acidic ribosomal protein P0, putative</Data><NamedCell
      ss:Name="_FilterDatabase"/></Cell>
    <Cell ss:StyleID="s71"><Data ss:Type="Number">3.5050435606794932</Data><NamedCell
      ss:Name="_FilterDatabase"/></Cell>
    <Cell ss:StyleID="s72"><Data ss:Type="Number">5.6190211591913299E-4</Data><NamedCell
      ss:Name="_FilterDatabase"/></Cell>
    <Cell ss:StyleID="s73"/>
    <Cell ss:StyleID="s73"/>
    <Cell ss:StyleID="s73"/>
    <Cell ss:StyleID="s73"/>
    <Cell ss:StyleID="s73"/>
    <Cell ss:StyleID="s73"/>
    <Cell ss:StyleID="s73"/>
    <Cell ss:StyleID="s73"/>
    <Cell ss:StyleID="s73"/>
    <Cell ss:StyleID="s73"/>
    <Cell ss:StyleID="s73"/>
    <Cell ss:StyleID="s73"/>
    <Cell ss:StyleID="s73"/>
    <Cell ss:StyleID="s73"/>
    <Cell ss:StyleID="s73"/>
    <Cell ss:StyleID="s73"/>
    <Cell ss:StyleID="s73"/>
    <Cell ss:StyleID="s73"/>
    <Cell ss:StyleID="s73"/>
    <Cell ss:StyleID="s73"/>
    <Cell ss:StyleID="s73"/>
    <Cell ss:StyleID="s73"/>
    <Cell ss:StyleID="s73"/>
    <Cell ss:StyleID="s73"/>
    <Cell ss:StyleID="s73"/>
    <Cell ss:StyleID="s73"/>
    <Cell ss:StyleID="s73"/>
    <Cell ss:StyleID="s73"/>
    <Cell ss:StyleID="s73"/>
    <Cell ss:StyleID="s73"/>
   </Row>
   <Row ss:AutoFitHeight="0">
    <Cell ss:StyleID="s70"><Data ss:Type="String">EHI_058450</Data><NamedCell
      ss:Name="_FilterDatabase"/></Cell>
    <Cell><Data ss:Type="String">adaptor protein (AP) family protein</Data><NamedCell
      ss:Name="_FilterDatabase"/></Cell>
    <Cell ss:StyleID="s71"><Data ss:Type="Number">3.4938346751789475</Data><NamedCell
      ss:Name="_FilterDatabase"/></Cell>
    <Cell ss:StyleID="s72"><Data ss:Type="Number">2.6129713072255801E-4</Data><NamedCell
      ss:Name="_FilterDatabase"/></Cell>
    <Cell ss:StyleID="s73"/>
    <Cell ss:StyleID="s73"/>
    <Cell ss:StyleID="s73"/>
    <Cell ss:StyleID="s73"/>
    <Cell ss:StyleID="s73"/>
    <Cell ss:StyleID="s73"/>
    <Cell ss:StyleID="s73"/>
    <Cell ss:StyleID="s73"/>
    <Cell ss:StyleID="s73"/>
    <Cell ss:StyleID="s73"/>
    <Cell ss:StyleID="s73"/>
    <Cell ss:StyleID="s73"/>
    <Cell ss:StyleID="s73"/>
    <Cell ss:StyleID="s73"/>
    <Cell ss:StyleID="s73"/>
    <Cell ss:StyleID="s73"/>
    <Cell ss:StyleID="s73"/>
    <Cell ss:StyleID="s73"/>
    <Cell ss:StyleID="s73"/>
    <Cell ss:StyleID="s73"/>
    <Cell ss:StyleID="s73"/>
    <Cell ss:StyleID="s73"/>
    <Cell ss:StyleID="s73"/>
    <Cell ss:StyleID="s73"/>
    <Cell ss:StyleID="s73"/>
    <Cell ss:StyleID="s73"/>
    <Cell ss:StyleID="s73"/>
    <Cell ss:StyleID="s73"/>
    <Cell ss:StyleID="s73"/>
    <Cell ss:StyleID="s73"/>
   </Row>
   <Row ss:AutoFitHeight="0">
    <Cell ss:StyleID="s70"><Data ss:Type="String">EHI_192840</Data><NamedCell
      ss:Name="_FilterDatabase"/></Cell>
    <Cell><Data ss:Type="String">hypothetical protein</Data><NamedCell
      ss:Name="_FilterDatabase"/></Cell>
    <Cell ss:StyleID="s71"><Data ss:Type="Number">3.4700816886618751</Data><NamedCell
      ss:Name="_FilterDatabase"/></Cell>
    <Cell ss:StyleID="s72"><Data ss:Type="Number">9.5620489585471896E-4</Data><NamedCell
      ss:Name="_FilterDatabase"/></Cell>
    <Cell ss:StyleID="s73"/>
    <Cell ss:StyleID="s73"/>
    <Cell ss:StyleID="s73"/>
    <Cell ss:StyleID="s73"/>
    <Cell ss:StyleID="s73"/>
    <Cell ss:StyleID="s73"/>
    <Cell ss:StyleID="s73"/>
    <Cell ss:StyleID="s73"/>
    <Cell ss:StyleID="s73"/>
    <Cell ss:StyleID="s73"/>
    <Cell ss:StyleID="s73"/>
    <Cell ss:StyleID="s73"/>
    <Cell ss:StyleID="s73"/>
    <Cell ss:StyleID="s73"/>
    <Cell ss:StyleID="s73"/>
    <Cell ss:StyleID="s73"/>
    <Cell ss:StyleID="s73"/>
    <Cell ss:StyleID="s73"/>
    <Cell ss:StyleID="s73"/>
    <Cell ss:StyleID="s73"/>
    <Cell ss:StyleID="s73"/>
    <Cell ss:StyleID="s73"/>
    <Cell ss:StyleID="s73"/>
    <Cell ss:StyleID="s73"/>
    <Cell ss:StyleID="s73"/>
    <Cell ss:StyleID="s73"/>
    <Cell ss:StyleID="s73"/>
    <Cell ss:StyleID="s73"/>
    <Cell ss:StyleID="s73"/>
    <Cell ss:StyleID="s73"/>
   </Row>
   <Row ss:AutoFitHeight="0">
    <Cell ss:StyleID="s70"><Data ss:Type="String">EHI_037920</Data><NamedCell
      ss:Name="_FilterDatabase"/></Cell>
    <Cell><Data ss:Type="String">hypothetical protein</Data><NamedCell
      ss:Name="_FilterDatabase"/></Cell>
    <Cell ss:StyleID="s71"><Data ss:Type="Number">3.4695443826035031</Data><NamedCell
      ss:Name="_FilterDatabase"/></Cell>
    <Cell ss:StyleID="s72"><Data ss:Type="Number">1.55490107063988E-3</Data><NamedCell
      ss:Name="_FilterDatabase"/></Cell>
    <Cell ss:StyleID="s73"/>
    <Cell ss:StyleID="s73"/>
    <Cell ss:StyleID="s73"/>
    <Cell ss:StyleID="s73"/>
    <Cell ss:StyleID="s73"/>
    <Cell ss:StyleID="s73"/>
    <Cell ss:StyleID="s73"/>
    <Cell ss:StyleID="s73"/>
    <Cell ss:StyleID="s73"/>
    <Cell ss:StyleID="s73"/>
    <Cell ss:StyleID="s73"/>
    <Cell ss:StyleID="s73"/>
    <Cell ss:StyleID="s73"/>
    <Cell ss:StyleID="s73"/>
    <Cell ss:StyleID="s73"/>
    <Cell ss:StyleID="s73"/>
    <Cell ss:StyleID="s73"/>
    <Cell ss:StyleID="s73"/>
    <Cell ss:StyleID="s73"/>
    <Cell ss:StyleID="s73"/>
    <Cell ss:StyleID="s73"/>
    <Cell ss:StyleID="s73"/>
    <Cell ss:StyleID="s73"/>
    <Cell ss:StyleID="s73"/>
    <Cell ss:StyleID="s73"/>
    <Cell ss:StyleID="s73"/>
    <Cell ss:StyleID="s73"/>
    <Cell ss:StyleID="s73"/>
    <Cell ss:StyleID="s73"/>
    <Cell ss:StyleID="s73"/>
   </Row>
   <Row ss:AutoFitHeight="0">
    <Cell ss:StyleID="s70"><Data ss:Type="String">EHI_025090</Data><NamedCell
      ss:Name="_FilterDatabase"/></Cell>
    <Cell><Data ss:Type="String">long-chain-fatty-acid&#45;-CoA ligase, putative</Data><NamedCell
      ss:Name="_FilterDatabase"/></Cell>
    <Cell ss:StyleID="s71"><Data ss:Type="Number">3.4684230526190709</Data><NamedCell
      ss:Name="_FilterDatabase"/></Cell>
    <Cell ss:StyleID="s72"><Data ss:Type="Number">7.6805991805675104E-4</Data><NamedCell
      ss:Name="_FilterDatabase"/></Cell>
    <Cell ss:StyleID="s73"/>
    <Cell ss:StyleID="s73"/>
    <Cell ss:StyleID="s73"/>
    <Cell ss:StyleID="s73"/>
    <Cell ss:StyleID="s73"/>
    <Cell ss:StyleID="s73"/>
    <Cell ss:StyleID="s73"/>
    <Cell ss:StyleID="s73"/>
    <Cell ss:StyleID="s73"/>
    <Cell ss:StyleID="s73"/>
    <Cell ss:StyleID="s73"/>
    <Cell ss:StyleID="s73"/>
    <Cell ss:StyleID="s73"/>
    <Cell ss:StyleID="s73"/>
    <Cell ss:StyleID="s73"/>
    <Cell ss:StyleID="s73"/>
    <Cell ss:StyleID="s73"/>
    <Cell ss:StyleID="s73"/>
    <Cell ss:StyleID="s73"/>
    <Cell ss:StyleID="s73"/>
    <Cell ss:StyleID="s73"/>
    <Cell ss:StyleID="s73"/>
    <Cell ss:StyleID="s73"/>
    <Cell ss:StyleID="s73"/>
    <Cell ss:StyleID="s73"/>
    <Cell ss:StyleID="s73"/>
    <Cell ss:StyleID="s73"/>
    <Cell ss:StyleID="s73"/>
    <Cell ss:StyleID="s73"/>
    <Cell ss:StyleID="s73"/>
   </Row>
   <Row ss:AutoFitHeight="0">
    <Cell ss:StyleID="s70"><Data ss:Type="String">EHI_104710</Data><NamedCell
      ss:Name="_FilterDatabase"/></Cell>
    <Cell><Data ss:Type="String">myotubularin, putative</Data><NamedCell
      ss:Name="_FilterDatabase"/></Cell>
    <Cell ss:StyleID="s71"><Data ss:Type="Number">3.4628640863949816</Data><NamedCell
      ss:Name="_FilterDatabase"/></Cell>
    <Cell ss:StyleID="s72"><Data ss:Type="Number">4.1876023537244198E-4</Data><NamedCell
      ss:Name="_FilterDatabase"/></Cell>
    <Cell ss:StyleID="s73"/>
    <Cell ss:StyleID="s73"/>
    <Cell ss:StyleID="s73"/>
    <Cell ss:StyleID="s73"/>
    <Cell ss:StyleID="s73"/>
    <Cell ss:StyleID="s73"/>
    <Cell ss:StyleID="s73"/>
    <Cell ss:StyleID="s73"/>
    <Cell ss:StyleID="s73"/>
    <Cell ss:StyleID="s73"/>
    <Cell ss:StyleID="s73"/>
    <Cell ss:StyleID="s73"/>
    <Cell ss:StyleID="s73"/>
    <Cell ss:StyleID="s73"/>
    <Cell ss:StyleID="s73"/>
    <Cell ss:StyleID="s73"/>
    <Cell ss:StyleID="s73"/>
    <Cell ss:StyleID="s73"/>
    <Cell ss:StyleID="s73"/>
    <Cell ss:StyleID="s73"/>
    <Cell ss:StyleID="s73"/>
    <Cell ss:StyleID="s73"/>
    <Cell ss:StyleID="s73"/>
    <Cell ss:StyleID="s73"/>
    <Cell ss:StyleID="s73"/>
    <Cell ss:StyleID="s73"/>
    <Cell ss:StyleID="s73"/>
    <Cell ss:StyleID="s73"/>
    <Cell ss:StyleID="s73"/>
    <Cell ss:StyleID="s73"/>
   </Row>
   <Row ss:AutoFitHeight="0">
    <Cell ss:StyleID="s70"><Data ss:Type="String">EHI_095050</Data><NamedCell
      ss:Name="_FilterDatabase"/></Cell>
    <Cell><Data ss:Type="String">hypothetical protein, conserved</Data><NamedCell
      ss:Name="_FilterDatabase"/></Cell>
    <Cell ss:StyleID="s71"><Data ss:Type="Number">3.4593149183061311</Data><NamedCell
      ss:Name="_FilterDatabase"/></Cell>
    <Cell ss:StyleID="s72"><Data ss:Type="Number">3.32586412943506E-4</Data><NamedCell
      ss:Name="_FilterDatabase"/></Cell>
    <Cell ss:StyleID="s73"/>
    <Cell ss:StyleID="s73"/>
    <Cell ss:StyleID="s73"/>
    <Cell ss:StyleID="s73"/>
    <Cell ss:StyleID="s73"/>
    <Cell ss:StyleID="s73"/>
    <Cell ss:StyleID="s73"/>
    <Cell ss:StyleID="s73"/>
    <Cell ss:StyleID="s73"/>
    <Cell ss:StyleID="s73"/>
    <Cell ss:StyleID="s73"/>
    <Cell ss:StyleID="s73"/>
    <Cell ss:StyleID="s73"/>
    <Cell ss:StyleID="s73"/>
    <Cell ss:StyleID="s73"/>
    <Cell ss:StyleID="s73"/>
    <Cell ss:StyleID="s73"/>
    <Cell ss:StyleID="s73"/>
    <Cell ss:StyleID="s73"/>
    <Cell ss:StyleID="s73"/>
    <Cell ss:StyleID="s73"/>
    <Cell ss:StyleID="s73"/>
    <Cell ss:StyleID="s73"/>
    <Cell ss:StyleID="s73"/>
    <Cell ss:StyleID="s73"/>
    <Cell ss:StyleID="s73"/>
    <Cell ss:StyleID="s73"/>
    <Cell ss:StyleID="s73"/>
    <Cell ss:StyleID="s73"/>
    <Cell ss:StyleID="s73"/>
   </Row>
   <Row ss:AutoFitHeight="0">
    <Cell ss:StyleID="s70"><Data ss:Type="String">EHI_178610</Data><NamedCell
      ss:Name="_FilterDatabase"/></Cell>
    <Cell><Data ss:Type="String">tyrosine kinase, putative</Data><NamedCell
      ss:Name="_FilterDatabase"/></Cell>
    <Cell ss:StyleID="s71"><Data ss:Type="Number">3.4544114412744755</Data><NamedCell
      ss:Name="_FilterDatabase"/></Cell>
    <Cell ss:StyleID="s72"><Data ss:Type="Number">2.81664742684316E-4</Data><NamedCell
      ss:Name="_FilterDatabase"/></Cell>
    <Cell ss:StyleID="s73"/>
    <Cell ss:StyleID="s73"/>
    <Cell ss:StyleID="s73"/>
    <Cell ss:StyleID="s73"/>
    <Cell ss:StyleID="s73"/>
    <Cell ss:StyleID="s73"/>
    <Cell ss:StyleID="s73"/>
    <Cell ss:StyleID="s73"/>
    <Cell ss:StyleID="s73"/>
    <Cell ss:StyleID="s73"/>
    <Cell ss:StyleID="s73"/>
    <Cell ss:StyleID="s73"/>
    <Cell ss:StyleID="s73"/>
    <Cell ss:StyleID="s73"/>
    <Cell ss:StyleID="s73"/>
    <Cell ss:StyleID="s73"/>
    <Cell ss:StyleID="s73"/>
    <Cell ss:StyleID="s73"/>
    <Cell ss:StyleID="s73"/>
    <Cell ss:StyleID="s73"/>
    <Cell ss:StyleID="s73"/>
    <Cell ss:StyleID="s73"/>
    <Cell ss:StyleID="s73"/>
    <Cell ss:StyleID="s73"/>
    <Cell ss:StyleID="s73"/>
    <Cell ss:StyleID="s73"/>
    <Cell ss:StyleID="s73"/>
    <Cell ss:StyleID="s73"/>
    <Cell ss:StyleID="s73"/>
    <Cell ss:StyleID="s73"/>
   </Row>
   <Row ss:AutoFitHeight="0">
    <Cell ss:StyleID="s70"><Data ss:Type="String">EHI_098580</Data><NamedCell
      ss:Name="_FilterDatabase"/></Cell>
    <Cell><Data ss:Type="String">hypothetical protein</Data><NamedCell
      ss:Name="_FilterDatabase"/></Cell>
    <Cell ss:StyleID="s71"><Data ss:Type="Number">3.4491987259363719</Data><NamedCell
      ss:Name="_FilterDatabase"/></Cell>
    <Cell ss:StyleID="s72"><Data ss:Type="Number">2.3171735665820101E-4</Data><NamedCell
      ss:Name="_FilterDatabase"/></Cell>
    <Cell ss:StyleID="s73"/>
    <Cell ss:StyleID="s73"/>
    <Cell ss:StyleID="s73"/>
    <Cell ss:StyleID="s73"/>
    <Cell ss:StyleID="s73"/>
    <Cell ss:StyleID="s73"/>
    <Cell ss:StyleID="s73"/>
    <Cell ss:StyleID="s73"/>
    <Cell ss:StyleID="s73"/>
    <Cell ss:StyleID="s73"/>
    <Cell ss:StyleID="s73"/>
    <Cell ss:StyleID="s73"/>
    <Cell ss:StyleID="s73"/>
    <Cell ss:StyleID="s73"/>
    <Cell ss:StyleID="s73"/>
    <Cell ss:StyleID="s73"/>
    <Cell ss:StyleID="s73"/>
    <Cell ss:StyleID="s73"/>
    <Cell ss:StyleID="s73"/>
    <Cell ss:StyleID="s73"/>
    <Cell ss:StyleID="s73"/>
    <Cell ss:StyleID="s73"/>
    <Cell ss:StyleID="s73"/>
    <Cell ss:StyleID="s73"/>
    <Cell ss:StyleID="s73"/>
    <Cell ss:StyleID="s73"/>
    <Cell ss:StyleID="s73"/>
    <Cell ss:StyleID="s73"/>
    <Cell ss:StyleID="s73"/>
    <Cell ss:StyleID="s73"/>
   </Row>
   <Row ss:AutoFitHeight="0">
    <Cell ss:StyleID="s70"><Data ss:Type="String">EHI_178470</Data><NamedCell
      ss:Name="_FilterDatabase"/></Cell>
    <Cell><Data ss:Type="String">hypothetical protein</Data><NamedCell
      ss:Name="_FilterDatabase"/></Cell>
    <Cell ss:StyleID="s71"><Data ss:Type="Number">3.4428860171629632</Data><NamedCell
      ss:Name="_FilterDatabase"/></Cell>
    <Cell ss:StyleID="s72"><Data ss:Type="Number">7.5562352721905495E-5</Data><NamedCell
      ss:Name="_FilterDatabase"/></Cell>
    <Cell ss:StyleID="s73"/>
    <Cell ss:StyleID="s73"/>
    <Cell ss:StyleID="s73"/>
    <Cell ss:StyleID="s73"/>
    <Cell ss:StyleID="s73"/>
    <Cell ss:StyleID="s73"/>
    <Cell ss:StyleID="s73"/>
    <Cell ss:StyleID="s73"/>
    <Cell ss:StyleID="s73"/>
    <Cell ss:StyleID="s73"/>
    <Cell ss:StyleID="s73"/>
    <Cell ss:StyleID="s73"/>
    <Cell ss:StyleID="s73"/>
    <Cell ss:StyleID="s73"/>
    <Cell ss:StyleID="s73"/>
    <Cell ss:StyleID="s73"/>
    <Cell ss:StyleID="s73"/>
    <Cell ss:StyleID="s73"/>
    <Cell ss:StyleID="s73"/>
    <Cell ss:StyleID="s73"/>
    <Cell ss:StyleID="s73"/>
    <Cell ss:StyleID="s73"/>
    <Cell ss:StyleID="s73"/>
    <Cell ss:StyleID="s73"/>
    <Cell ss:StyleID="s73"/>
    <Cell ss:StyleID="s73"/>
    <Cell ss:StyleID="s73"/>
    <Cell ss:StyleID="s73"/>
    <Cell ss:StyleID="s73"/>
    <Cell ss:StyleID="s73"/>
   </Row>
   <Row ss:AutoFitHeight="0">
    <Cell ss:StyleID="s70"><Data ss:Type="String">EHI_011070</Data><NamedCell
      ss:Name="_FilterDatabase"/></Cell>
    <Cell><Data ss:Type="String">RhoGAP domain containing protein</Data><NamedCell
      ss:Name="_FilterDatabase"/></Cell>
    <Cell ss:StyleID="s71"><Data ss:Type="Number">3.4277362219782481</Data><NamedCell
      ss:Name="_FilterDatabase"/></Cell>
    <Cell ss:StyleID="s72"><Data ss:Type="Number">1.3222392269119401E-4</Data><NamedCell
      ss:Name="_FilterDatabase"/></Cell>
    <Cell ss:StyleID="s73"/>
    <Cell ss:StyleID="s73"/>
    <Cell ss:StyleID="s73"/>
    <Cell ss:StyleID="s73"/>
    <Cell ss:StyleID="s73"/>
    <Cell ss:StyleID="s73"/>
    <Cell ss:StyleID="s73"/>
    <Cell ss:StyleID="s73"/>
    <Cell ss:StyleID="s73"/>
    <Cell ss:StyleID="s73"/>
    <Cell ss:StyleID="s73"/>
    <Cell ss:StyleID="s73"/>
    <Cell ss:StyleID="s73"/>
    <Cell ss:StyleID="s73"/>
    <Cell ss:StyleID="s73"/>
    <Cell ss:StyleID="s73"/>
    <Cell ss:StyleID="s73"/>
    <Cell ss:StyleID="s73"/>
    <Cell ss:StyleID="s73"/>
    <Cell ss:StyleID="s73"/>
    <Cell ss:StyleID="s73"/>
    <Cell ss:StyleID="s73"/>
    <Cell ss:StyleID="s73"/>
    <Cell ss:StyleID="s73"/>
    <Cell ss:StyleID="s73"/>
    <Cell ss:StyleID="s73"/>
    <Cell ss:StyleID="s73"/>
    <Cell ss:StyleID="s73"/>
    <Cell ss:StyleID="s73"/>
    <Cell ss:StyleID="s73"/>
   </Row>
   <Row ss:AutoFitHeight="0">
    <Cell ss:StyleID="s70"><Data ss:Type="String">EHI_148980</Data><NamedCell
      ss:Name="_FilterDatabase"/></Cell>
    <Cell><Data ss:Type="String">RhoGAP domain containing protein</Data><NamedCell
      ss:Name="_FilterDatabase"/></Cell>
    <Cell ss:StyleID="s71"><Data ss:Type="Number">3.4118944086078256</Data><NamedCell
      ss:Name="_FilterDatabase"/></Cell>
    <Cell ss:StyleID="s72"><Data ss:Type="Number">2.6914467143337501E-4</Data><NamedCell
      ss:Name="_FilterDatabase"/></Cell>
    <Cell ss:StyleID="s73"/>
    <Cell ss:StyleID="s73"/>
    <Cell ss:StyleID="s73"/>
    <Cell ss:StyleID="s73"/>
    <Cell ss:StyleID="s73"/>
    <Cell ss:StyleID="s73"/>
    <Cell ss:StyleID="s73"/>
    <Cell ss:StyleID="s73"/>
    <Cell ss:StyleID="s73"/>
    <Cell ss:StyleID="s73"/>
    <Cell ss:StyleID="s73"/>
    <Cell ss:StyleID="s73"/>
    <Cell ss:StyleID="s73"/>
    <Cell ss:StyleID="s73"/>
    <Cell ss:StyleID="s73"/>
    <Cell ss:StyleID="s73"/>
    <Cell ss:StyleID="s73"/>
    <Cell ss:StyleID="s73"/>
    <Cell ss:StyleID="s73"/>
    <Cell ss:StyleID="s73"/>
    <Cell ss:StyleID="s73"/>
    <Cell ss:StyleID="s73"/>
    <Cell ss:StyleID="s73"/>
    <Cell ss:StyleID="s73"/>
    <Cell ss:StyleID="s73"/>
    <Cell ss:StyleID="s73"/>
    <Cell ss:StyleID="s73"/>
    <Cell ss:StyleID="s73"/>
    <Cell ss:StyleID="s73"/>
    <Cell ss:StyleID="s73"/>
   </Row>
   <Row ss:AutoFitHeight="0">
    <Cell ss:StyleID="s70"><Data ss:Type="String">EHI_000300</Data><NamedCell
      ss:Name="_FilterDatabase"/></Cell>
    <Cell><Data ss:Type="String">N-ethylmaleimide-sensitive factor attachment protein, alpha, putative</Data><NamedCell
      ss:Name="_FilterDatabase"/></Cell>
    <Cell ss:StyleID="s71"><Data ss:Type="Number">3.4096472952204255</Data><NamedCell
      ss:Name="_FilterDatabase"/></Cell>
    <Cell ss:StyleID="s72"><Data ss:Type="Number">1.68868030762202E-3</Data><NamedCell
      ss:Name="_FilterDatabase"/></Cell>
    <Cell ss:StyleID="s73"/>
    <Cell ss:StyleID="s73"/>
    <Cell ss:StyleID="s73"/>
    <Cell ss:StyleID="s73"/>
    <Cell ss:StyleID="s73"/>
    <Cell ss:StyleID="s73"/>
    <Cell ss:StyleID="s73"/>
    <Cell ss:StyleID="s73"/>
    <Cell ss:StyleID="s73"/>
    <Cell ss:StyleID="s73"/>
    <Cell ss:StyleID="s73"/>
    <Cell ss:StyleID="s73"/>
    <Cell ss:StyleID="s73"/>
    <Cell ss:StyleID="s73"/>
    <Cell ss:StyleID="s73"/>
    <Cell ss:StyleID="s73"/>
    <Cell ss:StyleID="s73"/>
    <Cell ss:StyleID="s73"/>
    <Cell ss:StyleID="s73"/>
    <Cell ss:StyleID="s73"/>
    <Cell ss:StyleID="s73"/>
    <Cell ss:StyleID="s73"/>
    <Cell ss:StyleID="s73"/>
    <Cell ss:StyleID="s73"/>
    <Cell ss:StyleID="s73"/>
    <Cell ss:StyleID="s73"/>
    <Cell ss:StyleID="s73"/>
    <Cell ss:StyleID="s73"/>
    <Cell ss:StyleID="s73"/>
    <Cell ss:StyleID="s73"/>
   </Row>
   <Row ss:AutoFitHeight="0">
    <Cell ss:StyleID="s70"><Data ss:Type="String">EHI_093790</Data><NamedCell
      ss:Name="_FilterDatabase"/></Cell>
    <Cell><Data ss:Type="String">dolychil-diphosphooligosaccharide&#45;- protein glycosyltransferase subunit, putative</Data><NamedCell
      ss:Name="_FilterDatabase"/></Cell>
    <Cell ss:StyleID="s71"><Data ss:Type="Number">3.4048259438574187</Data><NamedCell
      ss:Name="_FilterDatabase"/></Cell>
    <Cell ss:StyleID="s72"><Data ss:Type="Number">1.5280556282085099E-3</Data><NamedCell
      ss:Name="_FilterDatabase"/></Cell>
    <Cell ss:StyleID="s73"/>
    <Cell ss:StyleID="s73"/>
    <Cell ss:StyleID="s73"/>
    <Cell ss:StyleID="s73"/>
    <Cell ss:StyleID="s73"/>
    <Cell ss:StyleID="s73"/>
    <Cell ss:StyleID="s73"/>
    <Cell ss:StyleID="s73"/>
    <Cell ss:StyleID="s73"/>
    <Cell ss:StyleID="s73"/>
    <Cell ss:StyleID="s73"/>
    <Cell ss:StyleID="s73"/>
    <Cell ss:StyleID="s73"/>
    <Cell ss:StyleID="s73"/>
    <Cell ss:StyleID="s73"/>
    <Cell ss:StyleID="s73"/>
    <Cell ss:StyleID="s73"/>
    <Cell ss:StyleID="s73"/>
    <Cell ss:StyleID="s73"/>
    <Cell ss:StyleID="s73"/>
    <Cell ss:StyleID="s73"/>
    <Cell ss:StyleID="s73"/>
    <Cell ss:StyleID="s73"/>
    <Cell ss:StyleID="s73"/>
    <Cell ss:StyleID="s73"/>
    <Cell ss:StyleID="s73"/>
    <Cell ss:StyleID="s73"/>
    <Cell ss:StyleID="s73"/>
    <Cell ss:StyleID="s73"/>
    <Cell ss:StyleID="s73"/>
   </Row>
   <Row ss:AutoFitHeight="0">
    <Cell ss:StyleID="s70"><Data ss:Type="String">EHI_014200</Data><NamedCell
      ss:Name="_FilterDatabase"/></Cell>
    <Cell><Data ss:Type="String">hypothetical protein</Data><NamedCell
      ss:Name="_FilterDatabase"/></Cell>
    <Cell ss:StyleID="s71"><Data ss:Type="Number">3.3968669231478432</Data><NamedCell
      ss:Name="_FilterDatabase"/></Cell>
    <Cell ss:StyleID="s72"><Data ss:Type="Number">2.0951659240484499E-4</Data><NamedCell
      ss:Name="_FilterDatabase"/></Cell>
    <Cell ss:StyleID="s73"/>
    <Cell ss:StyleID="s73"/>
    <Cell ss:StyleID="s73"/>
    <Cell ss:StyleID="s73"/>
    <Cell ss:StyleID="s73"/>
    <Cell ss:StyleID="s73"/>
    <Cell ss:StyleID="s73"/>
    <Cell ss:StyleID="s73"/>
    <Cell ss:StyleID="s73"/>
    <Cell ss:StyleID="s73"/>
    <Cell ss:StyleID="s73"/>
    <Cell ss:StyleID="s73"/>
    <Cell ss:StyleID="s73"/>
    <Cell ss:StyleID="s73"/>
    <Cell ss:StyleID="s73"/>
    <Cell ss:StyleID="s73"/>
    <Cell ss:StyleID="s73"/>
    <Cell ss:StyleID="s73"/>
    <Cell ss:StyleID="s73"/>
    <Cell ss:StyleID="s73"/>
    <Cell ss:StyleID="s73"/>
    <Cell ss:StyleID="s73"/>
    <Cell ss:StyleID="s73"/>
    <Cell ss:StyleID="s73"/>
    <Cell ss:StyleID="s73"/>
    <Cell ss:StyleID="s73"/>
    <Cell ss:StyleID="s73"/>
    <Cell ss:StyleID="s73"/>
    <Cell ss:StyleID="s73"/>
    <Cell ss:StyleID="s73"/>
   </Row>
   <Row ss:AutoFitHeight="0">
    <Cell ss:StyleID="s70"><Data ss:Type="String">EHI_127150</Data><NamedCell
      ss:Name="_FilterDatabase"/></Cell>
    <Cell><Data ss:Type="String">hypothetical protein</Data><NamedCell
      ss:Name="_FilterDatabase"/></Cell>
    <Cell ss:StyleID="s71"><Data ss:Type="Number">3.3760108787852459</Data><NamedCell
      ss:Name="_FilterDatabase"/></Cell>
    <Cell ss:StyleID="s72"><Data ss:Type="Number">3.3137333938479299E-4</Data><NamedCell
      ss:Name="_FilterDatabase"/></Cell>
    <Cell ss:StyleID="s73"/>
    <Cell ss:StyleID="s73"/>
    <Cell ss:StyleID="s73"/>
    <Cell ss:StyleID="s73"/>
    <Cell ss:StyleID="s73"/>
    <Cell ss:StyleID="s73"/>
    <Cell ss:StyleID="s73"/>
    <Cell ss:StyleID="s73"/>
    <Cell ss:StyleID="s73"/>
    <Cell ss:StyleID="s73"/>
    <Cell ss:StyleID="s73"/>
    <Cell ss:StyleID="s73"/>
    <Cell ss:StyleID="s73"/>
    <Cell ss:StyleID="s73"/>
    <Cell ss:StyleID="s73"/>
    <Cell ss:StyleID="s73"/>
    <Cell ss:StyleID="s73"/>
    <Cell ss:StyleID="s73"/>
    <Cell ss:StyleID="s73"/>
    <Cell ss:StyleID="s73"/>
    <Cell ss:StyleID="s73"/>
    <Cell ss:StyleID="s73"/>
    <Cell ss:StyleID="s73"/>
    <Cell ss:StyleID="s73"/>
    <Cell ss:StyleID="s73"/>
    <Cell ss:StyleID="s73"/>
    <Cell ss:StyleID="s73"/>
    <Cell ss:StyleID="s73"/>
    <Cell ss:StyleID="s73"/>
    <Cell ss:StyleID="s73"/>
   </Row>
   <Row ss:AutoFitHeight="0">
    <Cell ss:StyleID="s70"><Data ss:Type="String">EHI_011920</Data><NamedCell
      ss:Name="_FilterDatabase"/></Cell>
    <Cell><Data ss:Type="String">protein kinase, putative</Data><NamedCell
      ss:Name="_FilterDatabase"/></Cell>
    <Cell ss:StyleID="s71"><Data ss:Type="Number">3.3735679946129147</Data><NamedCell
      ss:Name="_FilterDatabase"/></Cell>
    <Cell ss:StyleID="s72"><Data ss:Type="Number">6.0861378817319396E-4</Data><NamedCell
      ss:Name="_FilterDatabase"/></Cell>
    <Cell ss:StyleID="s73"/>
    <Cell ss:StyleID="s73"/>
    <Cell ss:StyleID="s73"/>
    <Cell ss:StyleID="s73"/>
    <Cell ss:StyleID="s73"/>
    <Cell ss:StyleID="s73"/>
    <Cell ss:StyleID="s73"/>
    <Cell ss:StyleID="s73"/>
    <Cell ss:StyleID="s73"/>
    <Cell ss:StyleID="s73"/>
    <Cell ss:StyleID="s73"/>
    <Cell ss:StyleID="s73"/>
    <Cell ss:StyleID="s73"/>
    <Cell ss:StyleID="s73"/>
    <Cell ss:StyleID="s73"/>
    <Cell ss:StyleID="s73"/>
    <Cell ss:StyleID="s73"/>
    <Cell ss:StyleID="s73"/>
    <Cell ss:StyleID="s73"/>
    <Cell ss:StyleID="s73"/>
    <Cell ss:StyleID="s73"/>
    <Cell ss:StyleID="s73"/>
    <Cell ss:StyleID="s73"/>
    <Cell ss:StyleID="s73"/>
    <Cell ss:StyleID="s73"/>
    <Cell ss:StyleID="s73"/>
    <Cell ss:StyleID="s73"/>
    <Cell ss:StyleID="s73"/>
    <Cell ss:StyleID="s73"/>
    <Cell ss:StyleID="s73"/>
   </Row>
   <Row ss:AutoFitHeight="0">
    <Cell ss:StyleID="s70"><Data ss:Type="String">EHI_114120</Data><NamedCell
      ss:Name="_FilterDatabase"/></Cell>
    <Cell><Data ss:Type="String">chaperonin containing TCP-1 delta subunit, putative</Data><NamedCell
      ss:Name="_FilterDatabase"/></Cell>
    <Cell ss:StyleID="s71"><Data ss:Type="Number">3.3685695750811737</Data><NamedCell
      ss:Name="_FilterDatabase"/></Cell>
    <Cell ss:StyleID="s72"><Data ss:Type="Number">8.22756855173301E-4</Data><NamedCell
      ss:Name="_FilterDatabase"/></Cell>
    <Cell ss:StyleID="s73"/>
    <Cell ss:StyleID="s73"/>
    <Cell ss:StyleID="s73"/>
    <Cell ss:StyleID="s73"/>
    <Cell ss:StyleID="s73"/>
    <Cell ss:StyleID="s73"/>
    <Cell ss:StyleID="s73"/>
    <Cell ss:StyleID="s73"/>
    <Cell ss:StyleID="s73"/>
    <Cell ss:StyleID="s73"/>
    <Cell ss:StyleID="s73"/>
    <Cell ss:StyleID="s73"/>
    <Cell ss:StyleID="s73"/>
    <Cell ss:StyleID="s73"/>
    <Cell ss:StyleID="s73"/>
    <Cell ss:StyleID="s73"/>
    <Cell ss:StyleID="s73"/>
    <Cell ss:StyleID="s73"/>
    <Cell ss:StyleID="s73"/>
    <Cell ss:StyleID="s73"/>
    <Cell ss:StyleID="s73"/>
    <Cell ss:StyleID="s73"/>
    <Cell ss:StyleID="s73"/>
    <Cell ss:StyleID="s73"/>
    <Cell ss:StyleID="s73"/>
    <Cell ss:StyleID="s73"/>
    <Cell ss:StyleID="s73"/>
    <Cell ss:StyleID="s73"/>
    <Cell ss:StyleID="s73"/>
    <Cell ss:StyleID="s73"/>
   </Row>
   <Row ss:AutoFitHeight="0">
    <Cell ss:StyleID="s70"><Data ss:Type="String">EHI_133330</Data><NamedCell
      ss:Name="_FilterDatabase"/></Cell>
    <Cell><Data ss:Type="String">5'-3' exonuclease domain containing protein</Data><NamedCell
      ss:Name="_FilterDatabase"/></Cell>
    <Cell ss:StyleID="s71"><Data ss:Type="Number">3.345980026149403</Data><NamedCell
      ss:Name="_FilterDatabase"/></Cell>
    <Cell ss:StyleID="s72"><Data ss:Type="Number">2.6584096018989498E-4</Data><NamedCell
      ss:Name="_FilterDatabase"/></Cell>
    <Cell ss:StyleID="s73"/>
    <Cell ss:StyleID="s73"/>
    <Cell ss:StyleID="s73"/>
    <Cell ss:StyleID="s73"/>
    <Cell ss:StyleID="s73"/>
    <Cell ss:StyleID="s73"/>
    <Cell ss:StyleID="s73"/>
    <Cell ss:StyleID="s73"/>
    <Cell ss:StyleID="s73"/>
    <Cell ss:StyleID="s73"/>
    <Cell ss:StyleID="s73"/>
    <Cell ss:StyleID="s73"/>
    <Cell ss:StyleID="s73"/>
    <Cell ss:StyleID="s73"/>
    <Cell ss:StyleID="s73"/>
    <Cell ss:StyleID="s73"/>
    <Cell ss:StyleID="s73"/>
    <Cell ss:StyleID="s73"/>
    <Cell ss:StyleID="s73"/>
    <Cell ss:StyleID="s73"/>
    <Cell ss:StyleID="s73"/>
    <Cell ss:StyleID="s73"/>
    <Cell ss:StyleID="s73"/>
    <Cell ss:StyleID="s73"/>
    <Cell ss:StyleID="s73"/>
    <Cell ss:StyleID="s73"/>
    <Cell ss:StyleID="s73"/>
    <Cell ss:StyleID="s73"/>
    <Cell ss:StyleID="s73"/>
    <Cell ss:StyleID="s73"/>
   </Row>
   <Row ss:AutoFitHeight="0">
    <Cell ss:StyleID="s70"><Data ss:Type="String">EHI_148140</Data><NamedCell
      ss:Name="_FilterDatabase"/></Cell>
    <Cell><Data ss:Type="String">hypothetical protein</Data><NamedCell
      ss:Name="_FilterDatabase"/></Cell>
    <Cell ss:StyleID="s71"><Data ss:Type="Number">3.3449878078034292</Data><NamedCell
      ss:Name="_FilterDatabase"/></Cell>
    <Cell ss:StyleID="s72"><Data ss:Type="Number">1.2636435478174301E-5</Data><NamedCell
      ss:Name="_FilterDatabase"/></Cell>
    <Cell ss:StyleID="s73"/>
    <Cell ss:StyleID="s73"/>
    <Cell ss:StyleID="s73"/>
    <Cell ss:StyleID="s73"/>
    <Cell ss:StyleID="s73"/>
    <Cell ss:StyleID="s73"/>
    <Cell ss:StyleID="s73"/>
    <Cell ss:StyleID="s73"/>
    <Cell ss:StyleID="s73"/>
    <Cell ss:StyleID="s73"/>
    <Cell ss:StyleID="s73"/>
    <Cell ss:StyleID="s73"/>
    <Cell ss:StyleID="s73"/>
    <Cell ss:StyleID="s73"/>
    <Cell ss:StyleID="s73"/>
    <Cell ss:StyleID="s73"/>
    <Cell ss:StyleID="s73"/>
    <Cell ss:StyleID="s73"/>
    <Cell ss:StyleID="s73"/>
    <Cell ss:StyleID="s73"/>
    <Cell ss:StyleID="s73"/>
    <Cell ss:StyleID="s73"/>
    <Cell ss:StyleID="s73"/>
    <Cell ss:StyleID="s73"/>
    <Cell ss:StyleID="s73"/>
    <Cell ss:StyleID="s73"/>
    <Cell ss:StyleID="s73"/>
    <Cell ss:StyleID="s73"/>
    <Cell ss:StyleID="s73"/>
    <Cell ss:StyleID="s73"/>
   </Row>
   <Row ss:AutoFitHeight="0">
    <Cell ss:StyleID="s70"><Data ss:Type="String">EHI_092510</Data><NamedCell
      ss:Name="_FilterDatabase"/></Cell>
    <Cell><Data ss:Type="String">protein phosphatase, putative</Data><NamedCell
      ss:Name="_FilterDatabase"/></Cell>
    <Cell ss:StyleID="s71"><Data ss:Type="Number">3.3393290950858372</Data><NamedCell
      ss:Name="_FilterDatabase"/></Cell>
    <Cell ss:StyleID="s72"><Data ss:Type="Number">1.1847559195001199E-3</Data><NamedCell
      ss:Name="_FilterDatabase"/></Cell>
    <Cell ss:StyleID="s73"/>
    <Cell ss:StyleID="s73"/>
    <Cell ss:StyleID="s73"/>
    <Cell ss:StyleID="s73"/>
    <Cell ss:StyleID="s73"/>
    <Cell ss:StyleID="s73"/>
    <Cell ss:StyleID="s73"/>
    <Cell ss:StyleID="s73"/>
    <Cell ss:StyleID="s73"/>
    <Cell ss:StyleID="s73"/>
    <Cell ss:StyleID="s73"/>
    <Cell ss:StyleID="s73"/>
    <Cell ss:StyleID="s73"/>
    <Cell ss:StyleID="s73"/>
    <Cell ss:StyleID="s73"/>
    <Cell ss:StyleID="s73"/>
    <Cell ss:StyleID="s73"/>
    <Cell ss:StyleID="s73"/>
    <Cell ss:StyleID="s73"/>
    <Cell ss:StyleID="s73"/>
    <Cell ss:StyleID="s73"/>
    <Cell ss:StyleID="s73"/>
    <Cell ss:StyleID="s73"/>
    <Cell ss:StyleID="s73"/>
    <Cell ss:StyleID="s73"/>
    <Cell ss:StyleID="s73"/>
    <Cell ss:StyleID="s73"/>
    <Cell ss:StyleID="s73"/>
    <Cell ss:StyleID="s73"/>
    <Cell ss:StyleID="s73"/>
   </Row>
   <Row ss:AutoFitHeight="0">
    <Cell ss:StyleID="s70"><Data ss:Type="String">EHI_197310</Data><NamedCell
      ss:Name="_FilterDatabase"/></Cell>
    <Cell><Data ss:Type="String">Phosphatidylinositol 3- and 4-kinase family</Data><NamedCell
      ss:Name="_FilterDatabase"/></Cell>
    <Cell ss:StyleID="s71"><Data ss:Type="Number">3.3270530659895536</Data><NamedCell
      ss:Name="_FilterDatabase"/></Cell>
    <Cell ss:StyleID="s72"><Data ss:Type="Number">3.44887983596199E-4</Data><NamedCell
      ss:Name="_FilterDatabase"/></Cell>
    <Cell ss:StyleID="s73"/>
    <Cell ss:StyleID="s73"/>
    <Cell ss:StyleID="s73"/>
    <Cell ss:StyleID="s73"/>
    <Cell ss:StyleID="s73"/>
    <Cell ss:StyleID="s73"/>
    <Cell ss:StyleID="s73"/>
    <Cell ss:StyleID="s73"/>
    <Cell ss:StyleID="s73"/>
    <Cell ss:StyleID="s73"/>
    <Cell ss:StyleID="s73"/>
    <Cell ss:StyleID="s73"/>
    <Cell ss:StyleID="s73"/>
    <Cell ss:StyleID="s73"/>
    <Cell ss:StyleID="s73"/>
    <Cell ss:StyleID="s73"/>
    <Cell ss:StyleID="s73"/>
    <Cell ss:StyleID="s73"/>
    <Cell ss:StyleID="s73"/>
    <Cell ss:StyleID="s73"/>
    <Cell ss:StyleID="s73"/>
    <Cell ss:StyleID="s73"/>
    <Cell ss:StyleID="s73"/>
    <Cell ss:StyleID="s73"/>
    <Cell ss:StyleID="s73"/>
    <Cell ss:StyleID="s73"/>
    <Cell ss:StyleID="s73"/>
    <Cell ss:StyleID="s73"/>
    <Cell ss:StyleID="s73"/>
    <Cell ss:StyleID="s73"/>
   </Row>
   <Row ss:AutoFitHeight="0">
    <Cell ss:StyleID="s70"><Data ss:Type="String">EHI_075850</Data><NamedCell
      ss:Name="_FilterDatabase"/></Cell>
    <Cell><Data ss:Type="String">hypothetical protein</Data><NamedCell
      ss:Name="_FilterDatabase"/></Cell>
    <Cell ss:StyleID="s71"><Data ss:Type="Number">3.3229814341491259</Data><NamedCell
      ss:Name="_FilterDatabase"/></Cell>
    <Cell ss:StyleID="s72"><Data ss:Type="Number">2.3562819086133001E-3</Data><NamedCell
      ss:Name="_FilterDatabase"/></Cell>
    <Cell ss:StyleID="s73"/>
    <Cell ss:StyleID="s73"/>
    <Cell ss:StyleID="s73"/>
    <Cell ss:StyleID="s73"/>
    <Cell ss:StyleID="s73"/>
    <Cell ss:StyleID="s73"/>
    <Cell ss:StyleID="s73"/>
    <Cell ss:StyleID="s73"/>
    <Cell ss:StyleID="s73"/>
    <Cell ss:StyleID="s73"/>
    <Cell ss:StyleID="s73"/>
    <Cell ss:StyleID="s73"/>
    <Cell ss:StyleID="s73"/>
    <Cell ss:StyleID="s73"/>
    <Cell ss:StyleID="s73"/>
    <Cell ss:StyleID="s73"/>
    <Cell ss:StyleID="s73"/>
    <Cell ss:StyleID="s73"/>
    <Cell ss:StyleID="s73"/>
    <Cell ss:StyleID="s73"/>
    <Cell ss:StyleID="s73"/>
    <Cell ss:StyleID="s73"/>
    <Cell ss:StyleID="s73"/>
    <Cell ss:StyleID="s73"/>
    <Cell ss:StyleID="s73"/>
    <Cell ss:StyleID="s73"/>
    <Cell ss:StyleID="s73"/>
    <Cell ss:StyleID="s73"/>
    <Cell ss:StyleID="s73"/>
    <Cell ss:StyleID="s73"/>
   </Row>
   <Row ss:AutoFitHeight="0">
    <Cell ss:StyleID="s70"><Data ss:Type="String">EHI_086510</Data><NamedCell
      ss:Name="_FilterDatabase"/></Cell>
    <Cell><Data ss:Type="String">hypothetical protein, conserved</Data><NamedCell
      ss:Name="_FilterDatabase"/></Cell>
    <Cell ss:StyleID="s71"><Data ss:Type="Number">3.3095603118533301</Data><NamedCell
      ss:Name="_FilterDatabase"/></Cell>
    <Cell ss:StyleID="s72"><Data ss:Type="Number">2.4520986768310298E-3</Data><NamedCell
      ss:Name="_FilterDatabase"/></Cell>
    <Cell ss:StyleID="s73"/>
    <Cell ss:StyleID="s73"/>
    <Cell ss:StyleID="s73"/>
    <Cell ss:StyleID="s73"/>
    <Cell ss:StyleID="s73"/>
    <Cell ss:StyleID="s73"/>
    <Cell ss:StyleID="s73"/>
    <Cell ss:StyleID="s73"/>
    <Cell ss:StyleID="s73"/>
    <Cell ss:StyleID="s73"/>
    <Cell ss:StyleID="s73"/>
    <Cell ss:StyleID="s73"/>
    <Cell ss:StyleID="s73"/>
    <Cell ss:StyleID="s73"/>
    <Cell ss:StyleID="s73"/>
    <Cell ss:StyleID="s73"/>
    <Cell ss:StyleID="s73"/>
    <Cell ss:StyleID="s73"/>
    <Cell ss:StyleID="s73"/>
    <Cell ss:StyleID="s73"/>
    <Cell ss:StyleID="s73"/>
    <Cell ss:StyleID="s73"/>
    <Cell ss:StyleID="s73"/>
    <Cell ss:StyleID="s73"/>
    <Cell ss:StyleID="s73"/>
    <Cell ss:StyleID="s73"/>
    <Cell ss:StyleID="s73"/>
    <Cell ss:StyleID="s73"/>
    <Cell ss:StyleID="s73"/>
    <Cell ss:StyleID="s73"/>
   </Row>
   <Row ss:AutoFitHeight="0">
    <Cell ss:StyleID="s70"><Data ss:Type="String">EHI_098510</Data><NamedCell
      ss:Name="_FilterDatabase"/></Cell>
    <Cell><Data ss:Type="String">hypothetical protein</Data><NamedCell
      ss:Name="_FilterDatabase"/></Cell>
    <Cell ss:StyleID="s71"><Data ss:Type="Number">3.2933520128077576</Data><NamedCell
      ss:Name="_FilterDatabase"/></Cell>
    <Cell ss:StyleID="s72"><Data ss:Type="Number">3.8982679559829798E-4</Data><NamedCell
      ss:Name="_FilterDatabase"/></Cell>
    <Cell ss:StyleID="s73"/>
    <Cell ss:StyleID="s73"/>
    <Cell ss:StyleID="s73"/>
    <Cell ss:StyleID="s73"/>
    <Cell ss:StyleID="s73"/>
    <Cell ss:StyleID="s73"/>
    <Cell ss:StyleID="s73"/>
    <Cell ss:StyleID="s73"/>
    <Cell ss:StyleID="s73"/>
    <Cell ss:StyleID="s73"/>
    <Cell ss:StyleID="s73"/>
    <Cell ss:StyleID="s73"/>
    <Cell ss:StyleID="s73"/>
    <Cell ss:StyleID="s73"/>
    <Cell ss:StyleID="s73"/>
    <Cell ss:StyleID="s73"/>
    <Cell ss:StyleID="s73"/>
    <Cell ss:StyleID="s73"/>
    <Cell ss:StyleID="s73"/>
    <Cell ss:StyleID="s73"/>
    <Cell ss:StyleID="s73"/>
    <Cell ss:StyleID="s73"/>
    <Cell ss:StyleID="s73"/>
    <Cell ss:StyleID="s73"/>
    <Cell ss:StyleID="s73"/>
    <Cell ss:StyleID="s73"/>
    <Cell ss:StyleID="s73"/>
    <Cell ss:StyleID="s73"/>
    <Cell ss:StyleID="s73"/>
    <Cell ss:StyleID="s73"/>
   </Row>
   <Row ss:AutoFitHeight="0">
    <Cell ss:StyleID="s70"><Data ss:Type="String">EHI_110820</Data><NamedCell
      ss:Name="_FilterDatabase"/></Cell>
    <Cell><Data ss:Type="String">hypothetical protein</Data><NamedCell
      ss:Name="_FilterDatabase"/></Cell>
    <Cell ss:StyleID="s71"><Data ss:Type="Number">3.2931012083428102</Data><NamedCell
      ss:Name="_FilterDatabase"/></Cell>
    <Cell ss:StyleID="s72"><Data ss:Type="Number">1.57611739914874E-3</Data><NamedCell
      ss:Name="_FilterDatabase"/></Cell>
    <Cell ss:StyleID="s73"/>
    <Cell ss:StyleID="s73"/>
    <Cell ss:StyleID="s73"/>
    <Cell ss:StyleID="s73"/>
    <Cell ss:StyleID="s73"/>
    <Cell ss:StyleID="s73"/>
    <Cell ss:StyleID="s73"/>
    <Cell ss:StyleID="s73"/>
    <Cell ss:StyleID="s73"/>
    <Cell ss:StyleID="s73"/>
    <Cell ss:StyleID="s73"/>
    <Cell ss:StyleID="s73"/>
    <Cell ss:StyleID="s73"/>
    <Cell ss:StyleID="s73"/>
    <Cell ss:StyleID="s73"/>
    <Cell ss:StyleID="s73"/>
    <Cell ss:StyleID="s73"/>
    <Cell ss:StyleID="s73"/>
    <Cell ss:StyleID="s73"/>
    <Cell ss:StyleID="s73"/>
    <Cell ss:StyleID="s73"/>
    <Cell ss:StyleID="s73"/>
    <Cell ss:StyleID="s73"/>
    <Cell ss:StyleID="s73"/>
    <Cell ss:StyleID="s73"/>
    <Cell ss:StyleID="s73"/>
    <Cell ss:StyleID="s73"/>
    <Cell ss:StyleID="s73"/>
    <Cell ss:StyleID="s73"/>
    <Cell ss:StyleID="s73"/>
   </Row>
   <Row ss:AutoFitHeight="0">
    <Cell ss:StyleID="s70"><Data ss:Type="String">EHI_009870</Data><NamedCell
      ss:Name="_FilterDatabase"/></Cell>
    <Cell><Data ss:Type="String">hypothetical protein, conserved</Data><NamedCell
      ss:Name="_FilterDatabase"/></Cell>
    <Cell ss:StyleID="s71"><Data ss:Type="Number">3.2913807051836703</Data><NamedCell
      ss:Name="_FilterDatabase"/></Cell>
    <Cell ss:StyleID="s72"><Data ss:Type="Number">1.6907668642433601E-3</Data><NamedCell
      ss:Name="_FilterDatabase"/></Cell>
    <Cell ss:StyleID="s73"/>
    <Cell ss:StyleID="s73"/>
    <Cell ss:StyleID="s73"/>
    <Cell ss:StyleID="s73"/>
    <Cell ss:StyleID="s73"/>
    <Cell ss:StyleID="s73"/>
    <Cell ss:StyleID="s73"/>
    <Cell ss:StyleID="s73"/>
    <Cell ss:StyleID="s73"/>
    <Cell ss:StyleID="s73"/>
    <Cell ss:StyleID="s73"/>
    <Cell ss:StyleID="s73"/>
    <Cell ss:StyleID="s73"/>
    <Cell ss:StyleID="s73"/>
    <Cell ss:StyleID="s73"/>
    <Cell ss:StyleID="s73"/>
    <Cell ss:StyleID="s73"/>
    <Cell ss:StyleID="s73"/>
    <Cell ss:StyleID="s73"/>
    <Cell ss:StyleID="s73"/>
    <Cell ss:StyleID="s73"/>
    <Cell ss:StyleID="s73"/>
    <Cell ss:StyleID="s73"/>
    <Cell ss:StyleID="s73"/>
    <Cell ss:StyleID="s73"/>
    <Cell ss:StyleID="s73"/>
    <Cell ss:StyleID="s73"/>
    <Cell ss:StyleID="s73"/>
    <Cell ss:StyleID="s73"/>
    <Cell ss:StyleID="s73"/>
   </Row>
   <Row ss:AutoFitHeight="0">
    <Cell ss:StyleID="s70"><Data ss:Type="String">EHI_001990</Data><NamedCell
      ss:Name="_FilterDatabase"/></Cell>
    <Cell><Data ss:Type="String">alpha-1,3-mannosyltransferase ALG2, putative</Data><NamedCell
      ss:Name="_FilterDatabase"/></Cell>
    <Cell ss:StyleID="s71"><Data ss:Type="Number">3.2841652735965887</Data><NamedCell
      ss:Name="_FilterDatabase"/></Cell>
    <Cell ss:StyleID="s72"><Data ss:Type="Number">1.19597287333888E-3</Data><NamedCell
      ss:Name="_FilterDatabase"/></Cell>
    <Cell ss:StyleID="s73"/>
    <Cell ss:StyleID="s73"/>
    <Cell ss:StyleID="s73"/>
    <Cell ss:StyleID="s73"/>
    <Cell ss:StyleID="s73"/>
    <Cell ss:StyleID="s73"/>
    <Cell ss:StyleID="s73"/>
    <Cell ss:StyleID="s73"/>
    <Cell ss:StyleID="s73"/>
    <Cell ss:StyleID="s73"/>
    <Cell ss:StyleID="s73"/>
    <Cell ss:StyleID="s73"/>
    <Cell ss:StyleID="s73"/>
    <Cell ss:StyleID="s73"/>
    <Cell ss:StyleID="s73"/>
    <Cell ss:StyleID="s73"/>
    <Cell ss:StyleID="s73"/>
    <Cell ss:StyleID="s73"/>
    <Cell ss:StyleID="s73"/>
    <Cell ss:StyleID="s73"/>
    <Cell ss:StyleID="s73"/>
    <Cell ss:StyleID="s73"/>
    <Cell ss:StyleID="s73"/>
    <Cell ss:StyleID="s73"/>
    <Cell ss:StyleID="s73"/>
    <Cell ss:StyleID="s73"/>
    <Cell ss:StyleID="s73"/>
    <Cell ss:StyleID="s73"/>
    <Cell ss:StyleID="s73"/>
    <Cell ss:StyleID="s73"/>
   </Row>
   <Row ss:AutoFitHeight="0">
    <Cell ss:StyleID="s70"><Data ss:Type="String">EHI_185440</Data><NamedCell
      ss:Name="_FilterDatabase"/></Cell>
    <Cell><Data ss:Type="String">hypothetical protein</Data><NamedCell
      ss:Name="_FilterDatabase"/></Cell>
    <Cell ss:StyleID="s71"><Data ss:Type="Number">3.2797772197940058</Data><NamedCell
      ss:Name="_FilterDatabase"/></Cell>
    <Cell ss:StyleID="s72"><Data ss:Type="Number">1.8571344153807E-3</Data><NamedCell
      ss:Name="_FilterDatabase"/></Cell>
    <Cell ss:StyleID="s73"/>
    <Cell ss:StyleID="s73"/>
    <Cell ss:StyleID="s73"/>
    <Cell ss:StyleID="s73"/>
    <Cell ss:StyleID="s73"/>
    <Cell ss:StyleID="s73"/>
    <Cell ss:StyleID="s73"/>
    <Cell ss:StyleID="s73"/>
    <Cell ss:StyleID="s73"/>
    <Cell ss:StyleID="s73"/>
    <Cell ss:StyleID="s73"/>
    <Cell ss:StyleID="s73"/>
    <Cell ss:StyleID="s73"/>
    <Cell ss:StyleID="s73"/>
    <Cell ss:StyleID="s73"/>
    <Cell ss:StyleID="s73"/>
    <Cell ss:StyleID="s73"/>
    <Cell ss:StyleID="s73"/>
    <Cell ss:StyleID="s73"/>
    <Cell ss:StyleID="s73"/>
    <Cell ss:StyleID="s73"/>
    <Cell ss:StyleID="s73"/>
    <Cell ss:StyleID="s73"/>
    <Cell ss:StyleID="s73"/>
    <Cell ss:StyleID="s73"/>
    <Cell ss:StyleID="s73"/>
    <Cell ss:StyleID="s73"/>
    <Cell ss:StyleID="s73"/>
    <Cell ss:StyleID="s73"/>
    <Cell ss:StyleID="s73"/>
   </Row>
   <Row ss:AutoFitHeight="0">
    <Cell ss:StyleID="s70"><Data ss:Type="String">EHI_164810</Data><NamedCell
      ss:Name="_FilterDatabase"/></Cell>
    <Cell><Data ss:Type="String">Adapter-related protein complex 3 (AP-3) subunit, putative</Data><NamedCell
      ss:Name="_FilterDatabase"/></Cell>
    <Cell ss:StyleID="s71"><Data ss:Type="Number">3.264911099554149</Data><NamedCell
      ss:Name="_FilterDatabase"/></Cell>
    <Cell ss:StyleID="s72"><Data ss:Type="Number">4.0236614397370598E-4</Data><NamedCell
      ss:Name="_FilterDatabase"/></Cell>
    <Cell ss:StyleID="s73"/>
    <Cell ss:StyleID="s73"/>
    <Cell ss:StyleID="s73"/>
    <Cell ss:StyleID="s73"/>
    <Cell ss:StyleID="s73"/>
    <Cell ss:StyleID="s73"/>
    <Cell ss:StyleID="s73"/>
    <Cell ss:StyleID="s73"/>
    <Cell ss:StyleID="s73"/>
    <Cell ss:StyleID="s73"/>
    <Cell ss:StyleID="s73"/>
    <Cell ss:StyleID="s73"/>
    <Cell ss:StyleID="s73"/>
    <Cell ss:StyleID="s73"/>
    <Cell ss:StyleID="s73"/>
    <Cell ss:StyleID="s73"/>
    <Cell ss:StyleID="s73"/>
    <Cell ss:StyleID="s73"/>
    <Cell ss:StyleID="s73"/>
    <Cell ss:StyleID="s73"/>
    <Cell ss:StyleID="s73"/>
    <Cell ss:StyleID="s73"/>
    <Cell ss:StyleID="s73"/>
    <Cell ss:StyleID="s73"/>
    <Cell ss:StyleID="s73"/>
    <Cell ss:StyleID="s73"/>
    <Cell ss:StyleID="s73"/>
    <Cell ss:StyleID="s73"/>
    <Cell ss:StyleID="s73"/>
    <Cell ss:StyleID="s73"/>
   </Row>
   <Row ss:AutoFitHeight="0">
    <Cell ss:StyleID="s70"><Data ss:Type="String">EHI_014060</Data><NamedCell
      ss:Name="_FilterDatabase"/></Cell>
    <Cell><Data ss:Type="String">Rab family GTPase</Data><NamedCell
      ss:Name="_FilterDatabase"/></Cell>
    <Cell ss:StyleID="s71"><Data ss:Type="Number">3.2532390902405637</Data><NamedCell
      ss:Name="_FilterDatabase"/></Cell>
    <Cell ss:StyleID="s72"><Data ss:Type="Number">4.65633327235858E-4</Data><NamedCell
      ss:Name="_FilterDatabase"/></Cell>
    <Cell ss:StyleID="s73"/>
    <Cell ss:StyleID="s73"/>
    <Cell ss:StyleID="s73"/>
    <Cell ss:StyleID="s73"/>
    <Cell ss:StyleID="s73"/>
    <Cell ss:StyleID="s73"/>
    <Cell ss:StyleID="s73"/>
    <Cell ss:StyleID="s73"/>
    <Cell ss:StyleID="s73"/>
    <Cell ss:StyleID="s73"/>
    <Cell ss:StyleID="s73"/>
    <Cell ss:StyleID="s73"/>
    <Cell ss:StyleID="s73"/>
    <Cell ss:StyleID="s73"/>
    <Cell ss:StyleID="s73"/>
    <Cell ss:StyleID="s73"/>
    <Cell ss:StyleID="s73"/>
    <Cell ss:StyleID="s73"/>
    <Cell ss:StyleID="s73"/>
    <Cell ss:StyleID="s73"/>
    <Cell ss:StyleID="s73"/>
    <Cell ss:StyleID="s73"/>
    <Cell ss:StyleID="s73"/>
    <Cell ss:StyleID="s73"/>
    <Cell ss:StyleID="s73"/>
    <Cell ss:StyleID="s73"/>
    <Cell ss:StyleID="s73"/>
    <Cell ss:StyleID="s73"/>
    <Cell ss:StyleID="s73"/>
    <Cell ss:StyleID="s73"/>
   </Row>
   <Row ss:AutoFitHeight="0">
    <Cell ss:StyleID="s70"><Data ss:Type="String">EHI_125650</Data><NamedCell
      ss:Name="_FilterDatabase"/></Cell>
    <Cell><Data ss:Type="String">PIWI, putative</Data><NamedCell
      ss:Name="_FilterDatabase"/></Cell>
    <Cell ss:StyleID="s71"><Data ss:Type="Number">3.2521600191343283</Data><NamedCell
      ss:Name="_FilterDatabase"/></Cell>
    <Cell ss:StyleID="s72"><Data ss:Type="Number">3.2616205735737902E-5</Data><NamedCell
      ss:Name="_FilterDatabase"/></Cell>
    <Cell ss:StyleID="s73"/>
    <Cell ss:StyleID="s73"/>
    <Cell ss:StyleID="s73"/>
    <Cell ss:StyleID="s73"/>
    <Cell ss:StyleID="s73"/>
    <Cell ss:StyleID="s73"/>
    <Cell ss:StyleID="s73"/>
    <Cell ss:StyleID="s73"/>
    <Cell ss:StyleID="s73"/>
    <Cell ss:StyleID="s73"/>
    <Cell ss:StyleID="s73"/>
    <Cell ss:StyleID="s73"/>
    <Cell ss:StyleID="s73"/>
    <Cell ss:StyleID="s73"/>
    <Cell ss:StyleID="s73"/>
    <Cell ss:StyleID="s73"/>
    <Cell ss:StyleID="s73"/>
    <Cell ss:StyleID="s73"/>
    <Cell ss:StyleID="s73"/>
    <Cell ss:StyleID="s73"/>
    <Cell ss:StyleID="s73"/>
    <Cell ss:StyleID="s73"/>
    <Cell ss:StyleID="s73"/>
    <Cell ss:StyleID="s73"/>
    <Cell ss:StyleID="s73"/>
    <Cell ss:StyleID="s73"/>
    <Cell ss:StyleID="s73"/>
    <Cell ss:StyleID="s73"/>
    <Cell ss:StyleID="s73"/>
    <Cell ss:StyleID="s73"/>
   </Row>
   <Row ss:AutoFitHeight="0">
    <Cell ss:StyleID="s70"><Data ss:Type="String">EHI_187280</Data><NamedCell
      ss:Name="_FilterDatabase"/></Cell>
    <Cell><Data ss:Type="String">transcription initiation factor SPT5, putative</Data><NamedCell
      ss:Name="_FilterDatabase"/></Cell>
    <Cell ss:StyleID="s71"><Data ss:Type="Number">3.2418200604738012</Data><NamedCell
      ss:Name="_FilterDatabase"/></Cell>
    <Cell ss:StyleID="s72"><Data ss:Type="Number">2.86866817754283E-4</Data><NamedCell
      ss:Name="_FilterDatabase"/></Cell>
    <Cell ss:StyleID="s73"/>
    <Cell ss:StyleID="s73"/>
    <Cell ss:StyleID="s73"/>
    <Cell ss:StyleID="s73"/>
    <Cell ss:StyleID="s73"/>
    <Cell ss:StyleID="s73"/>
    <Cell ss:StyleID="s73"/>
    <Cell ss:StyleID="s73"/>
    <Cell ss:StyleID="s73"/>
    <Cell ss:StyleID="s73"/>
    <Cell ss:StyleID="s73"/>
    <Cell ss:StyleID="s73"/>
    <Cell ss:StyleID="s73"/>
    <Cell ss:StyleID="s73"/>
    <Cell ss:StyleID="s73"/>
    <Cell ss:StyleID="s73"/>
    <Cell ss:StyleID="s73"/>
    <Cell ss:StyleID="s73"/>
    <Cell ss:StyleID="s73"/>
    <Cell ss:StyleID="s73"/>
    <Cell ss:StyleID="s73"/>
    <Cell ss:StyleID="s73"/>
    <Cell ss:StyleID="s73"/>
    <Cell ss:StyleID="s73"/>
    <Cell ss:StyleID="s73"/>
    <Cell ss:StyleID="s73"/>
    <Cell ss:StyleID="s73"/>
    <Cell ss:StyleID="s73"/>
    <Cell ss:StyleID="s73"/>
    <Cell ss:StyleID="s73"/>
   </Row>
   <Row ss:AutoFitHeight="0">
    <Cell ss:StyleID="s70"><Data ss:Type="String">EHI_125800</Data><NamedCell
      ss:Name="_FilterDatabase"/></Cell>
    <Cell><Data ss:Type="String">chaperonin-containing TCP-1, zeta subunit, putative</Data><NamedCell
      ss:Name="_FilterDatabase"/></Cell>
    <Cell ss:StyleID="s71"><Data ss:Type="Number">3.2252109665344029</Data><NamedCell
      ss:Name="_FilterDatabase"/></Cell>
    <Cell ss:StyleID="s72"><Data ss:Type="Number">5.3593460808683204E-4</Data><NamedCell
      ss:Name="_FilterDatabase"/></Cell>
    <Cell ss:StyleID="s73"/>
    <Cell ss:StyleID="s73"/>
    <Cell ss:StyleID="s73"/>
    <Cell ss:StyleID="s73"/>
    <Cell ss:StyleID="s73"/>
    <Cell ss:StyleID="s73"/>
    <Cell ss:StyleID="s73"/>
    <Cell ss:StyleID="s73"/>
    <Cell ss:StyleID="s73"/>
    <Cell ss:StyleID="s73"/>
    <Cell ss:StyleID="s73"/>
    <Cell ss:StyleID="s73"/>
    <Cell ss:StyleID="s73"/>
    <Cell ss:StyleID="s73"/>
    <Cell ss:StyleID="s73"/>
    <Cell ss:StyleID="s73"/>
    <Cell ss:StyleID="s73"/>
    <Cell ss:StyleID="s73"/>
    <Cell ss:StyleID="s73"/>
    <Cell ss:StyleID="s73"/>
    <Cell ss:StyleID="s73"/>
    <Cell ss:StyleID="s73"/>
    <Cell ss:StyleID="s73"/>
    <Cell ss:StyleID="s73"/>
    <Cell ss:StyleID="s73"/>
    <Cell ss:StyleID="s73"/>
    <Cell ss:StyleID="s73"/>
    <Cell ss:StyleID="s73"/>
    <Cell ss:StyleID="s73"/>
    <Cell ss:StyleID="s73"/>
   </Row>
   <Row ss:AutoFitHeight="0">
    <Cell ss:StyleID="s70"><Data ss:Type="String">EHI_188820</Data><NamedCell
      ss:Name="_FilterDatabase"/></Cell>
    <Cell><Data ss:Type="String">hypothetical protein</Data><NamedCell
      ss:Name="_FilterDatabase"/></Cell>
    <Cell ss:StyleID="s71"><Data ss:Type="Number">3.221836324019447</Data><NamedCell
      ss:Name="_FilterDatabase"/></Cell>
    <Cell ss:StyleID="s72"><Data ss:Type="Number">1.11914021738688E-4</Data><NamedCell
      ss:Name="_FilterDatabase"/></Cell>
    <Cell ss:StyleID="s73"/>
    <Cell ss:StyleID="s73"/>
    <Cell ss:StyleID="s73"/>
    <Cell ss:StyleID="s73"/>
    <Cell ss:StyleID="s73"/>
    <Cell ss:StyleID="s73"/>
    <Cell ss:StyleID="s73"/>
    <Cell ss:StyleID="s73"/>
    <Cell ss:StyleID="s73"/>
    <Cell ss:StyleID="s73"/>
    <Cell ss:StyleID="s73"/>
    <Cell ss:StyleID="s73"/>
    <Cell ss:StyleID="s73"/>
    <Cell ss:StyleID="s73"/>
    <Cell ss:StyleID="s73"/>
    <Cell ss:StyleID="s73"/>
    <Cell ss:StyleID="s73"/>
    <Cell ss:StyleID="s73"/>
    <Cell ss:StyleID="s73"/>
    <Cell ss:StyleID="s73"/>
    <Cell ss:StyleID="s73"/>
    <Cell ss:StyleID="s73"/>
    <Cell ss:StyleID="s73"/>
    <Cell ss:StyleID="s73"/>
    <Cell ss:StyleID="s73"/>
    <Cell ss:StyleID="s73"/>
    <Cell ss:StyleID="s73"/>
    <Cell ss:StyleID="s73"/>
    <Cell ss:StyleID="s73"/>
    <Cell ss:StyleID="s73"/>
   </Row>
   <Row ss:AutoFitHeight="0">
    <Cell ss:StyleID="s70"><Data ss:Type="String">EHI_053620</Data><NamedCell
      ss:Name="_FilterDatabase"/></Cell>
    <Cell><Data ss:Type="String">hypothetical protein</Data><NamedCell
      ss:Name="_FilterDatabase"/></Cell>
    <Cell ss:StyleID="s71"><Data ss:Type="Number">3.2159252525397064</Data><NamedCell
      ss:Name="_FilterDatabase"/></Cell>
    <Cell ss:StyleID="s72"><Data ss:Type="Number">1.8054348254157701E-3</Data><NamedCell
      ss:Name="_FilterDatabase"/></Cell>
    <Cell ss:StyleID="s73"/>
    <Cell ss:StyleID="s73"/>
    <Cell ss:StyleID="s73"/>
    <Cell ss:StyleID="s73"/>
    <Cell ss:StyleID="s73"/>
    <Cell ss:StyleID="s73"/>
    <Cell ss:StyleID="s73"/>
    <Cell ss:StyleID="s73"/>
    <Cell ss:StyleID="s73"/>
    <Cell ss:StyleID="s73"/>
    <Cell ss:StyleID="s73"/>
    <Cell ss:StyleID="s73"/>
    <Cell ss:StyleID="s73"/>
    <Cell ss:StyleID="s73"/>
    <Cell ss:StyleID="s73"/>
    <Cell ss:StyleID="s73"/>
    <Cell ss:StyleID="s73"/>
    <Cell ss:StyleID="s73"/>
    <Cell ss:StyleID="s73"/>
    <Cell ss:StyleID="s73"/>
    <Cell ss:StyleID="s73"/>
    <Cell ss:StyleID="s73"/>
    <Cell ss:StyleID="s73"/>
    <Cell ss:StyleID="s73"/>
    <Cell ss:StyleID="s73"/>
    <Cell ss:StyleID="s73"/>
    <Cell ss:StyleID="s73"/>
    <Cell ss:StyleID="s73"/>
    <Cell ss:StyleID="s73"/>
    <Cell ss:StyleID="s73"/>
   </Row>
   <Row ss:AutoFitHeight="0">
    <Cell ss:StyleID="s70"><Data ss:Type="String">EHI_126180</Data><NamedCell
      ss:Name="_FilterDatabase"/></Cell>
    <Cell><Data ss:Type="String">heat shock protein 70, putative</Data><NamedCell
      ss:Name="_FilterDatabase"/></Cell>
    <Cell ss:StyleID="s71"><Data ss:Type="Number">3.2151677865962527</Data><NamedCell
      ss:Name="_FilterDatabase"/></Cell>
    <Cell ss:StyleID="s72"><Data ss:Type="Number">1.00348556483613E-3</Data><NamedCell
      ss:Name="_FilterDatabase"/></Cell>
    <Cell ss:StyleID="s73"/>
    <Cell ss:StyleID="s73"/>
    <Cell ss:StyleID="s73"/>
    <Cell ss:StyleID="s73"/>
    <Cell ss:StyleID="s73"/>
    <Cell ss:StyleID="s73"/>
    <Cell ss:StyleID="s73"/>
    <Cell ss:StyleID="s73"/>
    <Cell ss:StyleID="s73"/>
    <Cell ss:StyleID="s73"/>
    <Cell ss:StyleID="s73"/>
    <Cell ss:StyleID="s73"/>
    <Cell ss:StyleID="s73"/>
    <Cell ss:StyleID="s73"/>
    <Cell ss:StyleID="s73"/>
    <Cell ss:StyleID="s73"/>
    <Cell ss:StyleID="s73"/>
    <Cell ss:StyleID="s73"/>
    <Cell ss:StyleID="s73"/>
    <Cell ss:StyleID="s73"/>
    <Cell ss:StyleID="s73"/>
    <Cell ss:StyleID="s73"/>
    <Cell ss:StyleID="s73"/>
    <Cell ss:StyleID="s73"/>
    <Cell ss:StyleID="s73"/>
    <Cell ss:StyleID="s73"/>
    <Cell ss:StyleID="s73"/>
    <Cell ss:StyleID="s73"/>
    <Cell ss:StyleID="s73"/>
    <Cell ss:StyleID="s73"/>
   </Row>
   <Row ss:AutoFitHeight="0">
    <Cell ss:StyleID="s70"><Data ss:Type="String">EHI_151180</Data><NamedCell
      ss:Name="_FilterDatabase"/></Cell>
    <Cell><Data ss:Type="String">calcineurin catalytic subunit A, putative</Data><NamedCell
      ss:Name="_FilterDatabase"/></Cell>
    <Cell ss:StyleID="s71"><Data ss:Type="Number">3.2129085383877869</Data><NamedCell
      ss:Name="_FilterDatabase"/></Cell>
    <Cell ss:StyleID="s72"><Data ss:Type="Number">1.4881510084687101E-4</Data><NamedCell
      ss:Name="_FilterDatabase"/></Cell>
    <Cell ss:StyleID="s73"/>
    <Cell ss:StyleID="s73"/>
    <Cell ss:StyleID="s73"/>
    <Cell ss:StyleID="s73"/>
    <Cell ss:StyleID="s73"/>
    <Cell ss:StyleID="s73"/>
    <Cell ss:StyleID="s73"/>
    <Cell ss:StyleID="s73"/>
    <Cell ss:StyleID="s73"/>
    <Cell ss:StyleID="s73"/>
    <Cell ss:StyleID="s73"/>
    <Cell ss:StyleID="s73"/>
    <Cell ss:StyleID="s73"/>
    <Cell ss:StyleID="s73"/>
    <Cell ss:StyleID="s73"/>
    <Cell ss:StyleID="s73"/>
    <Cell ss:StyleID="s73"/>
    <Cell ss:StyleID="s73"/>
    <Cell ss:StyleID="s73"/>
    <Cell ss:StyleID="s73"/>
    <Cell ss:StyleID="s73"/>
    <Cell ss:StyleID="s73"/>
    <Cell ss:StyleID="s73"/>
    <Cell ss:StyleID="s73"/>
    <Cell ss:StyleID="s73"/>
    <Cell ss:StyleID="s73"/>
    <Cell ss:StyleID="s73"/>
    <Cell ss:StyleID="s73"/>
    <Cell ss:StyleID="s73"/>
    <Cell ss:StyleID="s73"/>
   </Row>
   <Row ss:AutoFitHeight="0">
    <Cell ss:StyleID="s70"><Data ss:Type="String">EHI_153150</Data><NamedCell
      ss:Name="_FilterDatabase"/></Cell>
    <Cell><Data ss:Type="String">RhoGAP domain containing protein</Data><NamedCell
      ss:Name="_FilterDatabase"/></Cell>
    <Cell ss:StyleID="s71"><Data ss:Type="Number">3.2008227734751902</Data><NamedCell
      ss:Name="_FilterDatabase"/></Cell>
    <Cell ss:StyleID="s72"><Data ss:Type="Number">1.2847262340962601E-3</Data><NamedCell
      ss:Name="_FilterDatabase"/></Cell>
    <Cell ss:StyleID="s73"/>
    <Cell ss:StyleID="s73"/>
    <Cell ss:StyleID="s73"/>
    <Cell ss:StyleID="s73"/>
    <Cell ss:StyleID="s73"/>
    <Cell ss:StyleID="s73"/>
    <Cell ss:StyleID="s73"/>
    <Cell ss:StyleID="s73"/>
    <Cell ss:StyleID="s73"/>
    <Cell ss:StyleID="s73"/>
    <Cell ss:StyleID="s73"/>
    <Cell ss:StyleID="s73"/>
    <Cell ss:StyleID="s73"/>
    <Cell ss:StyleID="s73"/>
    <Cell ss:StyleID="s73"/>
    <Cell ss:StyleID="s73"/>
    <Cell ss:StyleID="s73"/>
    <Cell ss:StyleID="s73"/>
    <Cell ss:StyleID="s73"/>
    <Cell ss:StyleID="s73"/>
    <Cell ss:StyleID="s73"/>
    <Cell ss:StyleID="s73"/>
    <Cell ss:StyleID="s73"/>
    <Cell ss:StyleID="s73"/>
    <Cell ss:StyleID="s73"/>
    <Cell ss:StyleID="s73"/>
    <Cell ss:StyleID="s73"/>
    <Cell ss:StyleID="s73"/>
    <Cell ss:StyleID="s73"/>
    <Cell ss:StyleID="s73"/>
   </Row>
   <Row ss:AutoFitHeight="0">
    <Cell ss:StyleID="s70"><Data ss:Type="String">EHI_069240</Data><NamedCell
      ss:Name="_FilterDatabase"/></Cell>
    <Cell><Data ss:Type="String">hypothetical protein</Data><NamedCell
      ss:Name="_FilterDatabase"/></Cell>
    <Cell ss:StyleID="s71"><Data ss:Type="Number">3.184256656737281</Data><NamedCell
      ss:Name="_FilterDatabase"/></Cell>
    <Cell ss:StyleID="s72"><Data ss:Type="Number">1.60112141458814E-4</Data><NamedCell
      ss:Name="_FilterDatabase"/></Cell>
    <Cell ss:StyleID="s73"/>
    <Cell ss:StyleID="s73"/>
    <Cell ss:StyleID="s73"/>
    <Cell ss:StyleID="s73"/>
    <Cell ss:StyleID="s73"/>
    <Cell ss:StyleID="s73"/>
    <Cell ss:StyleID="s73"/>
    <Cell ss:StyleID="s73"/>
    <Cell ss:StyleID="s73"/>
    <Cell ss:StyleID="s73"/>
    <Cell ss:StyleID="s73"/>
    <Cell ss:StyleID="s73"/>
    <Cell ss:StyleID="s73"/>
    <Cell ss:StyleID="s73"/>
    <Cell ss:StyleID="s73"/>
    <Cell ss:StyleID="s73"/>
    <Cell ss:StyleID="s73"/>
    <Cell ss:StyleID="s73"/>
    <Cell ss:StyleID="s73"/>
    <Cell ss:StyleID="s73"/>
    <Cell ss:StyleID="s73"/>
    <Cell ss:StyleID="s73"/>
    <Cell ss:StyleID="s73"/>
    <Cell ss:StyleID="s73"/>
    <Cell ss:StyleID="s73"/>
    <Cell ss:StyleID="s73"/>
    <Cell ss:StyleID="s73"/>
    <Cell ss:StyleID="s73"/>
    <Cell ss:StyleID="s73"/>
    <Cell ss:StyleID="s73"/>
   </Row>
   <Row ss:AutoFitHeight="0">
    <Cell ss:StyleID="s70"><Data ss:Type="String">EHI_008600</Data><NamedCell
      ss:Name="_FilterDatabase"/></Cell>
    <Cell><Data ss:Type="String">heat shock protein SSA4, putative</Data><NamedCell
      ss:Name="_FilterDatabase"/></Cell>
    <Cell ss:StyleID="s71"><Data ss:Type="Number">3.1762642194610722</Data><NamedCell
      ss:Name="_FilterDatabase"/></Cell>
    <Cell ss:StyleID="s72"><Data ss:Type="Number">6.30308811767818E-4</Data><NamedCell
      ss:Name="_FilterDatabase"/></Cell>
    <Cell ss:StyleID="s73"/>
    <Cell ss:StyleID="s73"/>
    <Cell ss:StyleID="s73"/>
    <Cell ss:StyleID="s73"/>
    <Cell ss:StyleID="s73"/>
    <Cell ss:StyleID="s73"/>
    <Cell ss:StyleID="s73"/>
    <Cell ss:StyleID="s73"/>
    <Cell ss:StyleID="s73"/>
    <Cell ss:StyleID="s73"/>
    <Cell ss:StyleID="s73"/>
    <Cell ss:StyleID="s73"/>
    <Cell ss:StyleID="s73"/>
    <Cell ss:StyleID="s73"/>
    <Cell ss:StyleID="s73"/>
    <Cell ss:StyleID="s73"/>
    <Cell ss:StyleID="s73"/>
    <Cell ss:StyleID="s73"/>
    <Cell ss:StyleID="s73"/>
    <Cell ss:StyleID="s73"/>
    <Cell ss:StyleID="s73"/>
    <Cell ss:StyleID="s73"/>
    <Cell ss:StyleID="s73"/>
    <Cell ss:StyleID="s73"/>
    <Cell ss:StyleID="s73"/>
    <Cell ss:StyleID="s73"/>
    <Cell ss:StyleID="s73"/>
    <Cell ss:StyleID="s73"/>
    <Cell ss:StyleID="s73"/>
    <Cell ss:StyleID="s73"/>
   </Row>
   <Row ss:AutoFitHeight="0">
    <Cell ss:StyleID="s70"><Data ss:Type="String">EHI_089670</Data><NamedCell
      ss:Name="_FilterDatabase"/></Cell>
    <Cell><Data ss:Type="String">AIG1 family protein</Data><NamedCell
      ss:Name="_FilterDatabase"/></Cell>
    <Cell ss:StyleID="s71"><Data ss:Type="Number">3.1700718393603609</Data><NamedCell
      ss:Name="_FilterDatabase"/></Cell>
    <Cell ss:StyleID="s72"><Data ss:Type="Number">2.7104435962514598E-4</Data><NamedCell
      ss:Name="_FilterDatabase"/></Cell>
    <Cell ss:StyleID="s73"/>
    <Cell ss:StyleID="s73"/>
    <Cell ss:StyleID="s73"/>
    <Cell ss:StyleID="s73"/>
    <Cell ss:StyleID="s73"/>
    <Cell ss:StyleID="s73"/>
    <Cell ss:StyleID="s73"/>
    <Cell ss:StyleID="s73"/>
    <Cell ss:StyleID="s73"/>
    <Cell ss:StyleID="s73"/>
    <Cell ss:StyleID="s73"/>
    <Cell ss:StyleID="s73"/>
    <Cell ss:StyleID="s73"/>
    <Cell ss:StyleID="s73"/>
    <Cell ss:StyleID="s73"/>
    <Cell ss:StyleID="s73"/>
    <Cell ss:StyleID="s73"/>
    <Cell ss:StyleID="s73"/>
    <Cell ss:StyleID="s73"/>
    <Cell ss:StyleID="s73"/>
    <Cell ss:StyleID="s73"/>
    <Cell ss:StyleID="s73"/>
    <Cell ss:StyleID="s73"/>
    <Cell ss:StyleID="s73"/>
    <Cell ss:StyleID="s73"/>
    <Cell ss:StyleID="s73"/>
    <Cell ss:StyleID="s73"/>
    <Cell ss:StyleID="s73"/>
    <Cell ss:StyleID="s73"/>
    <Cell ss:StyleID="s73"/>
   </Row>
   <Row ss:AutoFitHeight="0">
    <Cell ss:StyleID="s70"><Data ss:Type="String">EHI_015300</Data><NamedCell
      ss:Name="_FilterDatabase"/></Cell>
    <Cell><Data ss:Type="String">hypothetical protein, conserved</Data><NamedCell
      ss:Name="_FilterDatabase"/></Cell>
    <Cell ss:StyleID="s71"><Data ss:Type="Number">3.1094045337757481</Data><NamedCell
      ss:Name="_FilterDatabase"/></Cell>
    <Cell ss:StyleID="s72"><Data ss:Type="Number">1.39265362475274E-3</Data><NamedCell
      ss:Name="_FilterDatabase"/></Cell>
    <Cell ss:StyleID="s73"/>
    <Cell ss:StyleID="s73"/>
    <Cell ss:StyleID="s73"/>
    <Cell ss:StyleID="s73"/>
    <Cell ss:StyleID="s73"/>
    <Cell ss:StyleID="s73"/>
    <Cell ss:StyleID="s73"/>
    <Cell ss:StyleID="s73"/>
    <Cell ss:StyleID="s73"/>
    <Cell ss:StyleID="s73"/>
    <Cell ss:StyleID="s73"/>
    <Cell ss:StyleID="s73"/>
    <Cell ss:StyleID="s73"/>
    <Cell ss:StyleID="s73"/>
    <Cell ss:StyleID="s73"/>
    <Cell ss:StyleID="s73"/>
    <Cell ss:StyleID="s73"/>
    <Cell ss:StyleID="s73"/>
    <Cell ss:StyleID="s73"/>
    <Cell ss:StyleID="s73"/>
    <Cell ss:StyleID="s73"/>
    <Cell ss:StyleID="s73"/>
    <Cell ss:StyleID="s73"/>
    <Cell ss:StyleID="s73"/>
    <Cell ss:StyleID="s73"/>
    <Cell ss:StyleID="s73"/>
    <Cell ss:StyleID="s73"/>
    <Cell ss:StyleID="s73"/>
    <Cell ss:StyleID="s73"/>
    <Cell ss:StyleID="s73"/>
   </Row>
   <Row ss:AutoFitHeight="0">
    <Cell ss:StyleID="s70"><Data ss:Type="String">EHI_028550</Data><NamedCell
      ss:Name="_FilterDatabase"/></Cell>
    <Cell><Data ss:Type="String">hypothetical protein</Data><NamedCell
      ss:Name="_FilterDatabase"/></Cell>
    <Cell ss:StyleID="s71"><Data ss:Type="Number">3.1070029134737212</Data><NamedCell
      ss:Name="_FilterDatabase"/></Cell>
    <Cell ss:StyleID="s72"><Data ss:Type="Number">3.5891353552448498E-4</Data><NamedCell
      ss:Name="_FilterDatabase"/></Cell>
    <Cell ss:StyleID="s73"/>
    <Cell ss:StyleID="s73"/>
    <Cell ss:StyleID="s73"/>
    <Cell ss:StyleID="s73"/>
    <Cell ss:StyleID="s73"/>
    <Cell ss:StyleID="s73"/>
    <Cell ss:StyleID="s73"/>
    <Cell ss:StyleID="s73"/>
    <Cell ss:StyleID="s73"/>
    <Cell ss:StyleID="s73"/>
    <Cell ss:StyleID="s73"/>
    <Cell ss:StyleID="s73"/>
    <Cell ss:StyleID="s73"/>
    <Cell ss:StyleID="s73"/>
    <Cell ss:StyleID="s73"/>
    <Cell ss:StyleID="s73"/>
    <Cell ss:StyleID="s73"/>
    <Cell ss:StyleID="s73"/>
    <Cell ss:StyleID="s73"/>
    <Cell ss:StyleID="s73"/>
    <Cell ss:StyleID="s73"/>
    <Cell ss:StyleID="s73"/>
    <Cell ss:StyleID="s73"/>
    <Cell ss:StyleID="s73"/>
    <Cell ss:StyleID="s73"/>
    <Cell ss:StyleID="s73"/>
    <Cell ss:StyleID="s73"/>
    <Cell ss:StyleID="s73"/>
    <Cell ss:StyleID="s73"/>
    <Cell ss:StyleID="s73"/>
   </Row>
   <Row ss:AutoFitHeight="0">
    <Cell ss:StyleID="s70"><Data ss:Type="String">EHI_161870</Data><NamedCell
      ss:Name="_FilterDatabase"/></Cell>
    <Cell><Data ss:Type="String">hypothetical protein</Data><NamedCell
      ss:Name="_FilterDatabase"/></Cell>
    <Cell ss:StyleID="s71"><Data ss:Type="Number">3.1054899014286392</Data><NamedCell
      ss:Name="_FilterDatabase"/></Cell>
    <Cell ss:StyleID="s72"><Data ss:Type="Number">5.6589077287472797E-4</Data><NamedCell
      ss:Name="_FilterDatabase"/></Cell>
    <Cell ss:StyleID="s73"/>
    <Cell ss:StyleID="s73"/>
    <Cell ss:StyleID="s73"/>
    <Cell ss:StyleID="s73"/>
    <Cell ss:StyleID="s73"/>
    <Cell ss:StyleID="s73"/>
    <Cell ss:StyleID="s73"/>
    <Cell ss:StyleID="s73"/>
    <Cell ss:StyleID="s73"/>
    <Cell ss:StyleID="s73"/>
    <Cell ss:StyleID="s73"/>
    <Cell ss:StyleID="s73"/>
    <Cell ss:StyleID="s73"/>
    <Cell ss:StyleID="s73"/>
    <Cell ss:StyleID="s73"/>
    <Cell ss:StyleID="s73"/>
    <Cell ss:StyleID="s73"/>
    <Cell ss:StyleID="s73"/>
    <Cell ss:StyleID="s73"/>
    <Cell ss:StyleID="s73"/>
    <Cell ss:StyleID="s73"/>
    <Cell ss:StyleID="s73"/>
    <Cell ss:StyleID="s73"/>
    <Cell ss:StyleID="s73"/>
    <Cell ss:StyleID="s73"/>
    <Cell ss:StyleID="s73"/>
    <Cell ss:StyleID="s73"/>
    <Cell ss:StyleID="s73"/>
    <Cell ss:StyleID="s73"/>
    <Cell ss:StyleID="s73"/>
   </Row>
   <Row ss:AutoFitHeight="0">
    <Cell ss:StyleID="s70"><Data ss:Type="String">EHI_086250</Data><NamedCell
      ss:Name="_FilterDatabase"/></Cell>
    <Cell><Data ss:Type="String">oxysterol-binding protein, putative</Data><NamedCell
      ss:Name="_FilterDatabase"/></Cell>
    <Cell ss:StyleID="s71"><Data ss:Type="Number">3.0889245250931894</Data><NamedCell
      ss:Name="_FilterDatabase"/></Cell>
    <Cell ss:StyleID="s72"><Data ss:Type="Number">6.4370420989198995E-5</Data><NamedCell
      ss:Name="_FilterDatabase"/></Cell>
    <Cell ss:StyleID="s73"/>
    <Cell ss:StyleID="s73"/>
    <Cell ss:StyleID="s73"/>
    <Cell ss:StyleID="s73"/>
    <Cell ss:StyleID="s73"/>
    <Cell ss:StyleID="s73"/>
    <Cell ss:StyleID="s73"/>
    <Cell ss:StyleID="s73"/>
    <Cell ss:StyleID="s73"/>
    <Cell ss:StyleID="s73"/>
    <Cell ss:StyleID="s73"/>
    <Cell ss:StyleID="s73"/>
    <Cell ss:StyleID="s73"/>
    <Cell ss:StyleID="s73"/>
    <Cell ss:StyleID="s73"/>
    <Cell ss:StyleID="s73"/>
    <Cell ss:StyleID="s73"/>
    <Cell ss:StyleID="s73"/>
    <Cell ss:StyleID="s73"/>
    <Cell ss:StyleID="s73"/>
    <Cell ss:StyleID="s73"/>
    <Cell ss:StyleID="s73"/>
    <Cell ss:StyleID="s73"/>
    <Cell ss:StyleID="s73"/>
    <Cell ss:StyleID="s73"/>
    <Cell ss:StyleID="s73"/>
    <Cell ss:StyleID="s73"/>
    <Cell ss:StyleID="s73"/>
    <Cell ss:StyleID="s73"/>
    <Cell ss:StyleID="s73"/>
   </Row>
   <Row ss:AutoFitHeight="0">
    <Cell ss:StyleID="s70"><Data ss:Type="String">EHI_120590</Data><NamedCell
      ss:Name="_FilterDatabase"/></Cell>
    <Cell><Data ss:Type="String">hypothetical protein</Data><NamedCell
      ss:Name="_FilterDatabase"/></Cell>
    <Cell ss:StyleID="s71"><Data ss:Type="Number">3.0886012147113484</Data><NamedCell
      ss:Name="_FilterDatabase"/></Cell>
    <Cell ss:StyleID="s72"><Data ss:Type="Number">1.8964222383788399E-3</Data><NamedCell
      ss:Name="_FilterDatabase"/></Cell>
    <Cell ss:StyleID="s73"/>
    <Cell ss:StyleID="s73"/>
    <Cell ss:StyleID="s73"/>
    <Cell ss:StyleID="s73"/>
    <Cell ss:StyleID="s73"/>
    <Cell ss:StyleID="s73"/>
    <Cell ss:StyleID="s73"/>
    <Cell ss:StyleID="s73"/>
    <Cell ss:StyleID="s73"/>
    <Cell ss:StyleID="s73"/>
    <Cell ss:StyleID="s73"/>
    <Cell ss:StyleID="s73"/>
    <Cell ss:StyleID="s73"/>
    <Cell ss:StyleID="s73"/>
    <Cell ss:StyleID="s73"/>
    <Cell ss:StyleID="s73"/>
    <Cell ss:StyleID="s73"/>
    <Cell ss:StyleID="s73"/>
    <Cell ss:StyleID="s73"/>
    <Cell ss:StyleID="s73"/>
    <Cell ss:StyleID="s73"/>
    <Cell ss:StyleID="s73"/>
    <Cell ss:StyleID="s73"/>
    <Cell ss:StyleID="s73"/>
    <Cell ss:StyleID="s73"/>
    <Cell ss:StyleID="s73"/>
    <Cell ss:StyleID="s73"/>
    <Cell ss:StyleID="s73"/>
    <Cell ss:StyleID="s73"/>
    <Cell ss:StyleID="s73"/>
   </Row>
   <Row ss:AutoFitHeight="0">
    <Cell ss:StyleID="s70"><Data ss:Type="String">EHI_145610</Data><NamedCell
      ss:Name="_FilterDatabase"/></Cell>
    <Cell><Data ss:Type="String">hypothetical protein, conserved</Data><NamedCell
      ss:Name="_FilterDatabase"/></Cell>
    <Cell ss:StyleID="s71"><Data ss:Type="Number">3.0857201073510625</Data><NamedCell
      ss:Name="_FilterDatabase"/></Cell>
    <Cell ss:StyleID="s72"><Data ss:Type="Number">1.48488933158942E-4</Data><NamedCell
      ss:Name="_FilterDatabase"/></Cell>
    <Cell ss:StyleID="s73"/>
    <Cell ss:StyleID="s73"/>
    <Cell ss:StyleID="s73"/>
    <Cell ss:StyleID="s73"/>
    <Cell ss:StyleID="s73"/>
    <Cell ss:StyleID="s73"/>
    <Cell ss:StyleID="s73"/>
    <Cell ss:StyleID="s73"/>
    <Cell ss:StyleID="s73"/>
    <Cell ss:StyleID="s73"/>
    <Cell ss:StyleID="s73"/>
    <Cell ss:StyleID="s73"/>
    <Cell ss:StyleID="s73"/>
    <Cell ss:StyleID="s73"/>
    <Cell ss:StyleID="s73"/>
    <Cell ss:StyleID="s73"/>
    <Cell ss:StyleID="s73"/>
    <Cell ss:StyleID="s73"/>
    <Cell ss:StyleID="s73"/>
    <Cell ss:StyleID="s73"/>
    <Cell ss:StyleID="s73"/>
    <Cell ss:StyleID="s73"/>
    <Cell ss:StyleID="s73"/>
    <Cell ss:StyleID="s73"/>
    <Cell ss:StyleID="s73"/>
    <Cell ss:StyleID="s73"/>
    <Cell ss:StyleID="s73"/>
    <Cell ss:StyleID="s73"/>
    <Cell ss:StyleID="s73"/>
    <Cell ss:StyleID="s73"/>
   </Row>
   <Row ss:AutoFitHeight="0">
    <Cell ss:StyleID="s70"><Data ss:Type="String">EHI_023470</Data><NamedCell
      ss:Name="_FilterDatabase"/></Cell>
    <Cell><Data ss:Type="String">Oxysterol binding protein, putative</Data><NamedCell
      ss:Name="_FilterDatabase"/></Cell>
    <Cell ss:StyleID="s71"><Data ss:Type="Number">3.0720747506676211</Data><NamedCell
      ss:Name="_FilterDatabase"/></Cell>
    <Cell ss:StyleID="s72"><Data ss:Type="Number">1.2461759063993501E-4</Data><NamedCell
      ss:Name="_FilterDatabase"/></Cell>
    <Cell ss:StyleID="s73"/>
    <Cell ss:StyleID="s73"/>
    <Cell ss:StyleID="s73"/>
    <Cell ss:StyleID="s73"/>
    <Cell ss:StyleID="s73"/>
    <Cell ss:StyleID="s73"/>
    <Cell ss:StyleID="s73"/>
    <Cell ss:StyleID="s73"/>
    <Cell ss:StyleID="s73"/>
    <Cell ss:StyleID="s73"/>
    <Cell ss:StyleID="s73"/>
    <Cell ss:StyleID="s73"/>
    <Cell ss:StyleID="s73"/>
    <Cell ss:StyleID="s73"/>
    <Cell ss:StyleID="s73"/>
    <Cell ss:StyleID="s73"/>
    <Cell ss:StyleID="s73"/>
    <Cell ss:StyleID="s73"/>
    <Cell ss:StyleID="s73"/>
    <Cell ss:StyleID="s73"/>
    <Cell ss:StyleID="s73"/>
    <Cell ss:StyleID="s73"/>
    <Cell ss:StyleID="s73"/>
    <Cell ss:StyleID="s73"/>
    <Cell ss:StyleID="s73"/>
    <Cell ss:StyleID="s73"/>
    <Cell ss:StyleID="s73"/>
    <Cell ss:StyleID="s73"/>
    <Cell ss:StyleID="s73"/>
    <Cell ss:StyleID="s73"/>
   </Row>
   <Row ss:AutoFitHeight="0">
    <Cell ss:StyleID="s70"><Data ss:Type="String">EHI_044540</Data><NamedCell
      ss:Name="_FilterDatabase"/></Cell>
    <Cell><Data ss:Type="String">hypothetical protein</Data><NamedCell
      ss:Name="_FilterDatabase"/></Cell>
    <Cell ss:StyleID="s71"><Data ss:Type="Number">3.0607614564813375</Data><NamedCell
      ss:Name="_FilterDatabase"/></Cell>
    <Cell ss:StyleID="s72"><Data ss:Type="Number">8.4524521053097701E-5</Data><NamedCell
      ss:Name="_FilterDatabase"/></Cell>
    <Cell ss:StyleID="s73"/>
    <Cell ss:StyleID="s73"/>
    <Cell ss:StyleID="s73"/>
    <Cell ss:StyleID="s73"/>
    <Cell ss:StyleID="s73"/>
    <Cell ss:StyleID="s73"/>
    <Cell ss:StyleID="s73"/>
    <Cell ss:StyleID="s73"/>
    <Cell ss:StyleID="s73"/>
    <Cell ss:StyleID="s73"/>
    <Cell ss:StyleID="s73"/>
    <Cell ss:StyleID="s73"/>
    <Cell ss:StyleID="s73"/>
    <Cell ss:StyleID="s73"/>
    <Cell ss:StyleID="s73"/>
    <Cell ss:StyleID="s73"/>
    <Cell ss:StyleID="s73"/>
    <Cell ss:StyleID="s73"/>
    <Cell ss:StyleID="s73"/>
    <Cell ss:StyleID="s73"/>
    <Cell ss:StyleID="s73"/>
    <Cell ss:StyleID="s73"/>
    <Cell ss:StyleID="s73"/>
    <Cell ss:StyleID="s73"/>
    <Cell ss:StyleID="s73"/>
    <Cell ss:StyleID="s73"/>
    <Cell ss:StyleID="s73"/>
    <Cell ss:StyleID="s73"/>
    <Cell ss:StyleID="s73"/>
    <Cell ss:StyleID="s73"/>
   </Row>
   <Row ss:AutoFitHeight="0">
    <Cell ss:StyleID="s70"><Data ss:Type="String">EHI_124460</Data><NamedCell
      ss:Name="_FilterDatabase"/></Cell>
    <Cell><Data ss:Type="String">AP-1 complex subunit mu-2, putative</Data><NamedCell
      ss:Name="_FilterDatabase"/></Cell>
    <Cell ss:StyleID="s71"><Data ss:Type="Number">3.056519634784618</Data><NamedCell
      ss:Name="_FilterDatabase"/></Cell>
    <Cell ss:StyleID="s72"><Data ss:Type="Number">1.85699561076653E-3</Data><NamedCell
      ss:Name="_FilterDatabase"/></Cell>
    <Cell ss:StyleID="s73"/>
    <Cell ss:StyleID="s73"/>
    <Cell ss:StyleID="s73"/>
    <Cell ss:StyleID="s73"/>
    <Cell ss:StyleID="s73"/>
    <Cell ss:StyleID="s73"/>
    <Cell ss:StyleID="s73"/>
    <Cell ss:StyleID="s73"/>
    <Cell ss:StyleID="s73"/>
    <Cell ss:StyleID="s73"/>
    <Cell ss:StyleID="s73"/>
    <Cell ss:StyleID="s73"/>
    <Cell ss:StyleID="s73"/>
    <Cell ss:StyleID="s73"/>
    <Cell ss:StyleID="s73"/>
    <Cell ss:StyleID="s73"/>
    <Cell ss:StyleID="s73"/>
    <Cell ss:StyleID="s73"/>
    <Cell ss:StyleID="s73"/>
    <Cell ss:StyleID="s73"/>
    <Cell ss:StyleID="s73"/>
    <Cell ss:StyleID="s73"/>
    <Cell ss:StyleID="s73"/>
    <Cell ss:StyleID="s73"/>
    <Cell ss:StyleID="s73"/>
    <Cell ss:StyleID="s73"/>
    <Cell ss:StyleID="s73"/>
    <Cell ss:StyleID="s73"/>
    <Cell ss:StyleID="s73"/>
    <Cell ss:StyleID="s73"/>
   </Row>
   <Row ss:AutoFitHeight="0">
    <Cell ss:StyleID="s70"><Data ss:Type="String">EHI_022490</Data><NamedCell
      ss:Name="_FilterDatabase"/></Cell>
    <Cell><Data ss:Type="String">AIG family protein</Data><NamedCell
      ss:Name="_FilterDatabase"/></Cell>
    <Cell ss:StyleID="s71"><Data ss:Type="Number">3.0476550082347726</Data><NamedCell
      ss:Name="_FilterDatabase"/></Cell>
    <Cell ss:StyleID="s72"><Data ss:Type="Number">9.5561544539093902E-4</Data><NamedCell
      ss:Name="_FilterDatabase"/></Cell>
    <Cell ss:StyleID="s73"/>
    <Cell ss:StyleID="s73"/>
    <Cell ss:StyleID="s73"/>
    <Cell ss:StyleID="s73"/>
    <Cell ss:StyleID="s73"/>
    <Cell ss:StyleID="s73"/>
    <Cell ss:StyleID="s73"/>
    <Cell ss:StyleID="s73"/>
    <Cell ss:StyleID="s73"/>
    <Cell ss:StyleID="s73"/>
    <Cell ss:StyleID="s73"/>
    <Cell ss:StyleID="s73"/>
    <Cell ss:StyleID="s73"/>
    <Cell ss:StyleID="s73"/>
    <Cell ss:StyleID="s73"/>
    <Cell ss:StyleID="s73"/>
    <Cell ss:StyleID="s73"/>
    <Cell ss:StyleID="s73"/>
    <Cell ss:StyleID="s73"/>
    <Cell ss:StyleID="s73"/>
    <Cell ss:StyleID="s73"/>
    <Cell ss:StyleID="s73"/>
    <Cell ss:StyleID="s73"/>
    <Cell ss:StyleID="s73"/>
    <Cell ss:StyleID="s73"/>
    <Cell ss:StyleID="s73"/>
    <Cell ss:StyleID="s73"/>
    <Cell ss:StyleID="s73"/>
    <Cell ss:StyleID="s73"/>
    <Cell ss:StyleID="s73"/>
   </Row>
   <Row ss:AutoFitHeight="0">
    <Cell ss:StyleID="s70"><Data ss:Type="String">EHI_114000</Data><NamedCell
      ss:Name="_FilterDatabase"/></Cell>
    <Cell><Data ss:Type="String">hypothetical protein</Data><NamedCell
      ss:Name="_FilterDatabase"/></Cell>
    <Cell ss:StyleID="s71"><Data ss:Type="Number">3.0261552430041427</Data><NamedCell
      ss:Name="_FilterDatabase"/></Cell>
    <Cell ss:StyleID="s72"><Data ss:Type="Number">1.4748816025637499E-3</Data><NamedCell
      ss:Name="_FilterDatabase"/></Cell>
    <Cell ss:StyleID="s73"/>
    <Cell ss:StyleID="s73"/>
    <Cell ss:StyleID="s73"/>
    <Cell ss:StyleID="s73"/>
    <Cell ss:StyleID="s73"/>
    <Cell ss:StyleID="s73"/>
    <Cell ss:StyleID="s73"/>
    <Cell ss:StyleID="s73"/>
    <Cell ss:StyleID="s73"/>
    <Cell ss:StyleID="s73"/>
    <Cell ss:StyleID="s73"/>
    <Cell ss:StyleID="s73"/>
    <Cell ss:StyleID="s73"/>
    <Cell ss:StyleID="s73"/>
    <Cell ss:StyleID="s73"/>
    <Cell ss:StyleID="s73"/>
    <Cell ss:StyleID="s73"/>
    <Cell ss:StyleID="s73"/>
    <Cell ss:StyleID="s73"/>
    <Cell ss:StyleID="s73"/>
    <Cell ss:StyleID="s73"/>
    <Cell ss:StyleID="s73"/>
    <Cell ss:StyleID="s73"/>
    <Cell ss:StyleID="s73"/>
    <Cell ss:StyleID="s73"/>
    <Cell ss:StyleID="s73"/>
    <Cell ss:StyleID="s73"/>
    <Cell ss:StyleID="s73"/>
    <Cell ss:StyleID="s73"/>
    <Cell ss:StyleID="s73"/>
   </Row>
   <Row ss:AutoFitHeight="0">
    <Cell ss:StyleID="s70"><Data ss:Type="String">EHI_152460</Data><NamedCell
      ss:Name="_FilterDatabase"/></Cell>
    <Cell><Data ss:Type="String">hypothetical protein</Data><NamedCell
      ss:Name="_FilterDatabase"/></Cell>
    <Cell ss:StyleID="s71"><Data ss:Type="Number">3.0105761640518844</Data><NamedCell
      ss:Name="_FilterDatabase"/></Cell>
    <Cell ss:StyleID="s72"><Data ss:Type="Number">1.2693610265252201E-3</Data><NamedCell
      ss:Name="_FilterDatabase"/></Cell>
    <Cell ss:StyleID="s73"/>
    <Cell ss:StyleID="s73"/>
    <Cell ss:StyleID="s73"/>
    <Cell ss:StyleID="s73"/>
    <Cell ss:StyleID="s73"/>
    <Cell ss:StyleID="s73"/>
    <Cell ss:StyleID="s73"/>
    <Cell ss:StyleID="s73"/>
    <Cell ss:StyleID="s73"/>
    <Cell ss:StyleID="s73"/>
    <Cell ss:StyleID="s73"/>
    <Cell ss:StyleID="s73"/>
    <Cell ss:StyleID="s73"/>
    <Cell ss:StyleID="s73"/>
    <Cell ss:StyleID="s73"/>
    <Cell ss:StyleID="s73"/>
    <Cell ss:StyleID="s73"/>
    <Cell ss:StyleID="s73"/>
    <Cell ss:StyleID="s73"/>
    <Cell ss:StyleID="s73"/>
    <Cell ss:StyleID="s73"/>
    <Cell ss:StyleID="s73"/>
    <Cell ss:StyleID="s73"/>
    <Cell ss:StyleID="s73"/>
    <Cell ss:StyleID="s73"/>
    <Cell ss:StyleID="s73"/>
    <Cell ss:StyleID="s73"/>
    <Cell ss:StyleID="s73"/>
    <Cell ss:StyleID="s73"/>
    <Cell ss:StyleID="s73"/>
   </Row>
   <Row ss:AutoFitHeight="0">
    <Cell ss:StyleID="s70"><Data ss:Type="String">EHI_056090</Data><NamedCell
      ss:Name="_FilterDatabase"/></Cell>
    <Cell><Data ss:Type="String">hypothetical protein</Data><NamedCell
      ss:Name="_FilterDatabase"/></Cell>
    <Cell ss:StyleID="s71"><Data ss:Type="Number">3.0085890385293199</Data><NamedCell
      ss:Name="_FilterDatabase"/></Cell>
    <Cell ss:StyleID="s72"><Data ss:Type="Number">7.8011460716223904E-4</Data><NamedCell
      ss:Name="_FilterDatabase"/></Cell>
    <Cell ss:StyleID="s73"/>
    <Cell ss:StyleID="s73"/>
    <Cell ss:StyleID="s73"/>
    <Cell ss:StyleID="s73"/>
    <Cell ss:StyleID="s73"/>
    <Cell ss:StyleID="s73"/>
    <Cell ss:StyleID="s73"/>
    <Cell ss:StyleID="s73"/>
    <Cell ss:StyleID="s73"/>
    <Cell ss:StyleID="s73"/>
    <Cell ss:StyleID="s73"/>
    <Cell ss:StyleID="s73"/>
    <Cell ss:StyleID="s73"/>
    <Cell ss:StyleID="s73"/>
    <Cell ss:StyleID="s73"/>
    <Cell ss:StyleID="s73"/>
    <Cell ss:StyleID="s73"/>
    <Cell ss:StyleID="s73"/>
    <Cell ss:StyleID="s73"/>
    <Cell ss:StyleID="s73"/>
    <Cell ss:StyleID="s73"/>
    <Cell ss:StyleID="s73"/>
    <Cell ss:StyleID="s73"/>
    <Cell ss:StyleID="s73"/>
    <Cell ss:StyleID="s73"/>
    <Cell ss:StyleID="s73"/>
    <Cell ss:StyleID="s73"/>
    <Cell ss:StyleID="s73"/>
    <Cell ss:StyleID="s73"/>
    <Cell ss:StyleID="s73"/>
   </Row>
   <Row ss:AutoFitHeight="0">
    <Cell ss:StyleID="s70"><Data ss:Type="String">EHI_113560</Data><NamedCell
      ss:Name="_FilterDatabase"/></Cell>
    <Cell><Data ss:Type="String">hypothetical protein</Data><NamedCell
      ss:Name="_FilterDatabase"/></Cell>
    <Cell ss:StyleID="s71"><Data ss:Type="Number">3.0069432471725146</Data><NamedCell
      ss:Name="_FilterDatabase"/></Cell>
    <Cell ss:StyleID="s72"><Data ss:Type="Number">1.1901025246501E-3</Data><NamedCell
      ss:Name="_FilterDatabase"/></Cell>
    <Cell ss:StyleID="s73"/>
    <Cell ss:StyleID="s73"/>
    <Cell ss:StyleID="s73"/>
    <Cell ss:StyleID="s73"/>
    <Cell ss:StyleID="s73"/>
    <Cell ss:StyleID="s73"/>
    <Cell ss:StyleID="s73"/>
    <Cell ss:StyleID="s73"/>
    <Cell ss:StyleID="s73"/>
    <Cell ss:StyleID="s73"/>
    <Cell ss:StyleID="s73"/>
    <Cell ss:StyleID="s73"/>
    <Cell ss:StyleID="s73"/>
    <Cell ss:StyleID="s73"/>
    <Cell ss:StyleID="s73"/>
    <Cell ss:StyleID="s73"/>
    <Cell ss:StyleID="s73"/>
    <Cell ss:StyleID="s73"/>
    <Cell ss:StyleID="s73"/>
    <Cell ss:StyleID="s73"/>
    <Cell ss:StyleID="s73"/>
    <Cell ss:StyleID="s73"/>
    <Cell ss:StyleID="s73"/>
    <Cell ss:StyleID="s73"/>
    <Cell ss:StyleID="s73"/>
    <Cell ss:StyleID="s73"/>
    <Cell ss:StyleID="s73"/>
    <Cell ss:StyleID="s73"/>
    <Cell ss:StyleID="s73"/>
    <Cell ss:StyleID="s73"/>
   </Row>
   <Row ss:AutoFitHeight="0">
    <Cell ss:StyleID="s70"><Data ss:Type="String">EHI_148440</Data><NamedCell
      ss:Name="_FilterDatabase"/></Cell>
    <Cell><Data ss:Type="String">serine/threonine-protein kinase, putative</Data><NamedCell
      ss:Name="_FilterDatabase"/></Cell>
    <Cell ss:StyleID="s71"><Data ss:Type="Number">2.9845606282016472</Data><NamedCell
      ss:Name="_FilterDatabase"/></Cell>
    <Cell ss:StyleID="s72"><Data ss:Type="Number">5.9935633153873505E-4</Data><NamedCell
      ss:Name="_FilterDatabase"/></Cell>
    <Cell ss:StyleID="s73"/>
    <Cell ss:StyleID="s73"/>
    <Cell ss:StyleID="s73"/>
    <Cell ss:StyleID="s73"/>
    <Cell ss:StyleID="s73"/>
    <Cell ss:StyleID="s73"/>
    <Cell ss:StyleID="s73"/>
    <Cell ss:StyleID="s73"/>
    <Cell ss:StyleID="s73"/>
    <Cell ss:StyleID="s73"/>
    <Cell ss:StyleID="s73"/>
    <Cell ss:StyleID="s73"/>
    <Cell ss:StyleID="s73"/>
    <Cell ss:StyleID="s73"/>
    <Cell ss:StyleID="s73"/>
    <Cell ss:StyleID="s73"/>
    <Cell ss:StyleID="s73"/>
    <Cell ss:StyleID="s73"/>
    <Cell ss:StyleID="s73"/>
    <Cell ss:StyleID="s73"/>
    <Cell ss:StyleID="s73"/>
    <Cell ss:StyleID="s73"/>
    <Cell ss:StyleID="s73"/>
    <Cell ss:StyleID="s73"/>
    <Cell ss:StyleID="s73"/>
    <Cell ss:StyleID="s73"/>
    <Cell ss:StyleID="s73"/>
    <Cell ss:StyleID="s73"/>
    <Cell ss:StyleID="s73"/>
    <Cell ss:StyleID="s73"/>
   </Row>
   <Row ss:AutoFitHeight="0">
    <Cell ss:StyleID="s70"><Data ss:Type="String">EHI_105330</Data><NamedCell
      ss:Name="_FilterDatabase"/></Cell>
    <Cell><Data ss:Type="String">coronin, putative</Data><NamedCell
      ss:Name="_FilterDatabase"/></Cell>
    <Cell ss:StyleID="s71"><Data ss:Type="Number">2.9298603018961025</Data><NamedCell
      ss:Name="_FilterDatabase"/></Cell>
    <Cell ss:StyleID="s72"><Data ss:Type="Number">1.98670832807111E-3</Data><NamedCell
      ss:Name="_FilterDatabase"/></Cell>
    <Cell ss:StyleID="s73"/>
    <Cell ss:StyleID="s73"/>
    <Cell ss:StyleID="s73"/>
    <Cell ss:StyleID="s73"/>
    <Cell ss:StyleID="s73"/>
    <Cell ss:StyleID="s73"/>
    <Cell ss:StyleID="s73"/>
    <Cell ss:StyleID="s73"/>
    <Cell ss:StyleID="s73"/>
    <Cell ss:StyleID="s73"/>
    <Cell ss:StyleID="s73"/>
    <Cell ss:StyleID="s73"/>
    <Cell ss:StyleID="s73"/>
    <Cell ss:StyleID="s73"/>
    <Cell ss:StyleID="s73"/>
    <Cell ss:StyleID="s73"/>
    <Cell ss:StyleID="s73"/>
    <Cell ss:StyleID="s73"/>
    <Cell ss:StyleID="s73"/>
    <Cell ss:StyleID="s73"/>
    <Cell ss:StyleID="s73"/>
    <Cell ss:StyleID="s73"/>
    <Cell ss:StyleID="s73"/>
    <Cell ss:StyleID="s73"/>
    <Cell ss:StyleID="s73"/>
    <Cell ss:StyleID="s73"/>
    <Cell ss:StyleID="s73"/>
    <Cell ss:StyleID="s73"/>
    <Cell ss:StyleID="s73"/>
    <Cell ss:StyleID="s73"/>
   </Row>
   <Row ss:AutoFitHeight="0">
    <Cell ss:StyleID="s70"><Data ss:Type="String">EHI_016130</Data><NamedCell
      ss:Name="_FilterDatabase"/></Cell>
    <Cell><Data ss:Type="String">hypothetical protein</Data><NamedCell
      ss:Name="_FilterDatabase"/></Cell>
    <Cell ss:StyleID="s71"><Data ss:Type="Number">2.9239694302621624</Data><NamedCell
      ss:Name="_FilterDatabase"/></Cell>
    <Cell ss:StyleID="s72"><Data ss:Type="Number">3.0169469619019401E-4</Data><NamedCell
      ss:Name="_FilterDatabase"/></Cell>
    <Cell ss:StyleID="s73"/>
    <Cell ss:StyleID="s73"/>
    <Cell ss:StyleID="s73"/>
    <Cell ss:StyleID="s73"/>
    <Cell ss:StyleID="s73"/>
    <Cell ss:StyleID="s73"/>
    <Cell ss:StyleID="s73"/>
    <Cell ss:StyleID="s73"/>
    <Cell ss:StyleID="s73"/>
    <Cell ss:StyleID="s73"/>
    <Cell ss:StyleID="s73"/>
    <Cell ss:StyleID="s73"/>
    <Cell ss:StyleID="s73"/>
    <Cell ss:StyleID="s73"/>
    <Cell ss:StyleID="s73"/>
    <Cell ss:StyleID="s73"/>
    <Cell ss:StyleID="s73"/>
    <Cell ss:StyleID="s73"/>
    <Cell ss:StyleID="s73"/>
    <Cell ss:StyleID="s73"/>
    <Cell ss:StyleID="s73"/>
    <Cell ss:StyleID="s73"/>
    <Cell ss:StyleID="s73"/>
    <Cell ss:StyleID="s73"/>
    <Cell ss:StyleID="s73"/>
    <Cell ss:StyleID="s73"/>
    <Cell ss:StyleID="s73"/>
    <Cell ss:StyleID="s73"/>
    <Cell ss:StyleID="s73"/>
    <Cell ss:StyleID="s73"/>
   </Row>
   <Row ss:AutoFitHeight="0">
    <Cell ss:StyleID="s70"><Data ss:Type="String">EHI_065490</Data><NamedCell
      ss:Name="_FilterDatabase"/></Cell>
    <Cell><Data ss:Type="String">hypothetical protein</Data><NamedCell
      ss:Name="_FilterDatabase"/></Cell>
    <Cell ss:StyleID="s71"><Data ss:Type="Number">2.9234849966510494</Data><NamedCell
      ss:Name="_FilterDatabase"/></Cell>
    <Cell ss:StyleID="s72"><Data ss:Type="Number">5.2188134161840202E-5</Data><NamedCell
      ss:Name="_FilterDatabase"/></Cell>
    <Cell ss:StyleID="s73"/>
    <Cell ss:StyleID="s73"/>
    <Cell ss:StyleID="s73"/>
    <Cell ss:StyleID="s73"/>
    <Cell ss:StyleID="s73"/>
    <Cell ss:StyleID="s73"/>
    <Cell ss:StyleID="s73"/>
    <Cell ss:StyleID="s73"/>
    <Cell ss:StyleID="s73"/>
    <Cell ss:StyleID="s73"/>
    <Cell ss:StyleID="s73"/>
    <Cell ss:StyleID="s73"/>
    <Cell ss:StyleID="s73"/>
    <Cell ss:StyleID="s73"/>
    <Cell ss:StyleID="s73"/>
    <Cell ss:StyleID="s73"/>
    <Cell ss:StyleID="s73"/>
    <Cell ss:StyleID="s73"/>
    <Cell ss:StyleID="s73"/>
    <Cell ss:StyleID="s73"/>
    <Cell ss:StyleID="s73"/>
    <Cell ss:StyleID="s73"/>
    <Cell ss:StyleID="s73"/>
    <Cell ss:StyleID="s73"/>
    <Cell ss:StyleID="s73"/>
    <Cell ss:StyleID="s73"/>
    <Cell ss:StyleID="s73"/>
    <Cell ss:StyleID="s73"/>
    <Cell ss:StyleID="s73"/>
    <Cell ss:StyleID="s73"/>
   </Row>
   <Row ss:AutoFitHeight="0">
    <Cell ss:StyleID="s70"><Data ss:Type="String">EHI_092170</Data><NamedCell
      ss:Name="_FilterDatabase"/></Cell>
    <Cell><Data ss:Type="String">hypothetical protein</Data><NamedCell
      ss:Name="_FilterDatabase"/></Cell>
    <Cell ss:StyleID="s71"><Data ss:Type="Number">2.9118945741920559</Data><NamedCell
      ss:Name="_FilterDatabase"/></Cell>
    <Cell ss:StyleID="s72"><Data ss:Type="Number">1.13104430902967E-3</Data><NamedCell
      ss:Name="_FilterDatabase"/></Cell>
    <Cell ss:StyleID="s73"/>
    <Cell ss:StyleID="s73"/>
    <Cell ss:StyleID="s73"/>
    <Cell ss:StyleID="s73"/>
    <Cell ss:StyleID="s73"/>
    <Cell ss:StyleID="s73"/>
    <Cell ss:StyleID="s73"/>
    <Cell ss:StyleID="s73"/>
    <Cell ss:StyleID="s73"/>
    <Cell ss:StyleID="s73"/>
    <Cell ss:StyleID="s73"/>
    <Cell ss:StyleID="s73"/>
    <Cell ss:StyleID="s73"/>
    <Cell ss:StyleID="s73"/>
    <Cell ss:StyleID="s73"/>
    <Cell ss:StyleID="s73"/>
    <Cell ss:StyleID="s73"/>
    <Cell ss:StyleID="s73"/>
    <Cell ss:StyleID="s73"/>
    <Cell ss:StyleID="s73"/>
    <Cell ss:StyleID="s73"/>
    <Cell ss:StyleID="s73"/>
    <Cell ss:StyleID="s73"/>
    <Cell ss:StyleID="s73"/>
    <Cell ss:StyleID="s73"/>
    <Cell ss:StyleID="s73"/>
    <Cell ss:StyleID="s73"/>
    <Cell ss:StyleID="s73"/>
    <Cell ss:StyleID="s73"/>
    <Cell ss:StyleID="s73"/>
   </Row>
   <Row ss:AutoFitHeight="0">
    <Cell ss:StyleID="s70"><Data ss:Type="String">EHI_065670</Data><NamedCell
      ss:Name="_FilterDatabase"/></Cell>
    <Cell><Data ss:Type="String">cation-transporting P-typeATPase, putative</Data><NamedCell
      ss:Name="_FilterDatabase"/></Cell>
    <Cell ss:StyleID="s71"><Data ss:Type="Number">2.9050161179789034</Data><NamedCell
      ss:Name="_FilterDatabase"/></Cell>
    <Cell ss:StyleID="s72"><Data ss:Type="Number">3.1810399070247402E-4</Data><NamedCell
      ss:Name="_FilterDatabase"/></Cell>
    <Cell ss:StyleID="s73"/>
    <Cell ss:StyleID="s73"/>
    <Cell ss:StyleID="s73"/>
    <Cell ss:StyleID="s73"/>
    <Cell ss:StyleID="s73"/>
    <Cell ss:StyleID="s73"/>
    <Cell ss:StyleID="s73"/>
    <Cell ss:StyleID="s73"/>
    <Cell ss:StyleID="s73"/>
    <Cell ss:StyleID="s73"/>
    <Cell ss:StyleID="s73"/>
    <Cell ss:StyleID="s73"/>
    <Cell ss:StyleID="s73"/>
    <Cell ss:StyleID="s73"/>
    <Cell ss:StyleID="s73"/>
    <Cell ss:StyleID="s73"/>
    <Cell ss:StyleID="s73"/>
    <Cell ss:StyleID="s73"/>
    <Cell ss:StyleID="s73"/>
    <Cell ss:StyleID="s73"/>
    <Cell ss:StyleID="s73"/>
    <Cell ss:StyleID="s73"/>
    <Cell ss:StyleID="s73"/>
    <Cell ss:StyleID="s73"/>
    <Cell ss:StyleID="s73"/>
    <Cell ss:StyleID="s73"/>
    <Cell ss:StyleID="s73"/>
    <Cell ss:StyleID="s73"/>
    <Cell ss:StyleID="s73"/>
    <Cell ss:StyleID="s73"/>
   </Row>
   <Row ss:AutoFitHeight="0">
    <Cell ss:StyleID="s70"><Data ss:Type="String">EHI_079950</Data><NamedCell
      ss:Name="_FilterDatabase"/></Cell>
    <Cell><Data ss:Type="String">hypothetical protein</Data><NamedCell
      ss:Name="_FilterDatabase"/></Cell>
    <Cell ss:StyleID="s71"><Data ss:Type="Number">2.9040038624835236</Data><NamedCell
      ss:Name="_FilterDatabase"/></Cell>
    <Cell ss:StyleID="s72"><Data ss:Type="Number">1.83112893120698E-3</Data><NamedCell
      ss:Name="_FilterDatabase"/></Cell>
    <Cell ss:StyleID="s73"/>
    <Cell ss:StyleID="s73"/>
    <Cell ss:StyleID="s73"/>
    <Cell ss:StyleID="s73"/>
    <Cell ss:StyleID="s73"/>
    <Cell ss:StyleID="s73"/>
    <Cell ss:StyleID="s73"/>
    <Cell ss:StyleID="s73"/>
    <Cell ss:StyleID="s73"/>
    <Cell ss:StyleID="s73"/>
    <Cell ss:StyleID="s73"/>
    <Cell ss:StyleID="s73"/>
    <Cell ss:StyleID="s73"/>
    <Cell ss:StyleID="s73"/>
    <Cell ss:StyleID="s73"/>
    <Cell ss:StyleID="s73"/>
    <Cell ss:StyleID="s73"/>
    <Cell ss:StyleID="s73"/>
    <Cell ss:StyleID="s73"/>
    <Cell ss:StyleID="s73"/>
    <Cell ss:StyleID="s73"/>
    <Cell ss:StyleID="s73"/>
    <Cell ss:StyleID="s73"/>
    <Cell ss:StyleID="s73"/>
    <Cell ss:StyleID="s73"/>
    <Cell ss:StyleID="s73"/>
    <Cell ss:StyleID="s73"/>
    <Cell ss:StyleID="s73"/>
    <Cell ss:StyleID="s73"/>
    <Cell ss:StyleID="s73"/>
   </Row>
   <Row ss:AutoFitHeight="0">
    <Cell ss:StyleID="s70"><Data ss:Type="String">EHI_164430</Data><NamedCell
      ss:Name="_FilterDatabase"/></Cell>
    <Cell><Data ss:Type="String">actinin-like protein, putative</Data><NamedCell
      ss:Name="_FilterDatabase"/></Cell>
    <Cell ss:StyleID="s71"><Data ss:Type="Number">2.8998952841150962</Data><NamedCell
      ss:Name="_FilterDatabase"/></Cell>
    <Cell ss:StyleID="s72"><Data ss:Type="Number">2.2854978946268102E-3</Data><NamedCell
      ss:Name="_FilterDatabase"/></Cell>
    <Cell ss:StyleID="s73"/>
    <Cell ss:StyleID="s73"/>
    <Cell ss:StyleID="s73"/>
    <Cell ss:StyleID="s73"/>
    <Cell ss:StyleID="s73"/>
    <Cell ss:StyleID="s73"/>
    <Cell ss:StyleID="s73"/>
    <Cell ss:StyleID="s73"/>
    <Cell ss:StyleID="s73"/>
    <Cell ss:StyleID="s73"/>
    <Cell ss:StyleID="s73"/>
    <Cell ss:StyleID="s73"/>
    <Cell ss:StyleID="s73"/>
    <Cell ss:StyleID="s73"/>
    <Cell ss:StyleID="s73"/>
    <Cell ss:StyleID="s73"/>
    <Cell ss:StyleID="s73"/>
    <Cell ss:StyleID="s73"/>
    <Cell ss:StyleID="s73"/>
    <Cell ss:StyleID="s73"/>
    <Cell ss:StyleID="s73"/>
    <Cell ss:StyleID="s73"/>
    <Cell ss:StyleID="s73"/>
    <Cell ss:StyleID="s73"/>
    <Cell ss:StyleID="s73"/>
    <Cell ss:StyleID="s73"/>
    <Cell ss:StyleID="s73"/>
    <Cell ss:StyleID="s73"/>
    <Cell ss:StyleID="s73"/>
    <Cell ss:StyleID="s73"/>
   </Row>
   <Row ss:AutoFitHeight="0">
    <Cell ss:StyleID="s70"><Data ss:Type="String">EHI_010510</Data><NamedCell
      ss:Name="_FilterDatabase"/></Cell>
    <Cell><Data ss:Type="String">hypothetical protein</Data><NamedCell
      ss:Name="_FilterDatabase"/></Cell>
    <Cell ss:StyleID="s71"><Data ss:Type="Number">2.8891916846274577</Data><NamedCell
      ss:Name="_FilterDatabase"/></Cell>
    <Cell ss:StyleID="s72"><Data ss:Type="Number">8.0070306542960005E-4</Data><NamedCell
      ss:Name="_FilterDatabase"/></Cell>
    <Cell ss:StyleID="s73"/>
    <Cell ss:StyleID="s73"/>
    <Cell ss:StyleID="s73"/>
    <Cell ss:StyleID="s73"/>
    <Cell ss:StyleID="s73"/>
    <Cell ss:StyleID="s73"/>
    <Cell ss:StyleID="s73"/>
    <Cell ss:StyleID="s73"/>
    <Cell ss:StyleID="s73"/>
    <Cell ss:StyleID="s73"/>
    <Cell ss:StyleID="s73"/>
    <Cell ss:StyleID="s73"/>
    <Cell ss:StyleID="s73"/>
    <Cell ss:StyleID="s73"/>
    <Cell ss:StyleID="s73"/>
    <Cell ss:StyleID="s73"/>
    <Cell ss:StyleID="s73"/>
    <Cell ss:StyleID="s73"/>
    <Cell ss:StyleID="s73"/>
    <Cell ss:StyleID="s73"/>
    <Cell ss:StyleID="s73"/>
    <Cell ss:StyleID="s73"/>
    <Cell ss:StyleID="s73"/>
    <Cell ss:StyleID="s73"/>
    <Cell ss:StyleID="s73"/>
    <Cell ss:StyleID="s73"/>
    <Cell ss:StyleID="s73"/>
    <Cell ss:StyleID="s73"/>
    <Cell ss:StyleID="s73"/>
    <Cell ss:StyleID="s73"/>
   </Row>
   <Row ss:AutoFitHeight="0">
    <Cell ss:StyleID="s70"><Data ss:Type="String">EHI_164800</Data><NamedCell
      ss:Name="_FilterDatabase"/></Cell>
    <Cell><Data ss:Type="String">hypothetical protein</Data><NamedCell
      ss:Name="_FilterDatabase"/></Cell>
    <Cell ss:StyleID="s71"><Data ss:Type="Number">2.8821903358991121</Data><NamedCell
      ss:Name="_FilterDatabase"/></Cell>
    <Cell ss:StyleID="s72"><Data ss:Type="Number">1.2089669260864401E-3</Data><NamedCell
      ss:Name="_FilterDatabase"/></Cell>
    <Cell ss:StyleID="s73"/>
    <Cell ss:StyleID="s73"/>
    <Cell ss:StyleID="s73"/>
    <Cell ss:StyleID="s73"/>
    <Cell ss:StyleID="s73"/>
    <Cell ss:StyleID="s73"/>
    <Cell ss:StyleID="s73"/>
    <Cell ss:StyleID="s73"/>
    <Cell ss:StyleID="s73"/>
    <Cell ss:StyleID="s73"/>
    <Cell ss:StyleID="s73"/>
    <Cell ss:StyleID="s73"/>
    <Cell ss:StyleID="s73"/>
    <Cell ss:StyleID="s73"/>
    <Cell ss:StyleID="s73"/>
    <Cell ss:StyleID="s73"/>
    <Cell ss:StyleID="s73"/>
    <Cell ss:StyleID="s73"/>
    <Cell ss:StyleID="s73"/>
    <Cell ss:StyleID="s73"/>
    <Cell ss:StyleID="s73"/>
    <Cell ss:StyleID="s73"/>
    <Cell ss:StyleID="s73"/>
    <Cell ss:StyleID="s73"/>
    <Cell ss:StyleID="s73"/>
    <Cell ss:StyleID="s73"/>
    <Cell ss:StyleID="s73"/>
    <Cell ss:StyleID="s73"/>
    <Cell ss:StyleID="s73"/>
    <Cell ss:StyleID="s73"/>
   </Row>
   <Row ss:AutoFitHeight="0">
    <Cell ss:StyleID="s70"><Data ss:Type="String">EHI_170090</Data><NamedCell
      ss:Name="_FilterDatabase"/></Cell>
    <Cell><Data ss:Type="String">DnaJ domain containing protein</Data><NamedCell
      ss:Name="_FilterDatabase"/></Cell>
    <Cell ss:StyleID="s71"><Data ss:Type="Number">2.8759407332376257</Data><NamedCell
      ss:Name="_FilterDatabase"/></Cell>
    <Cell ss:StyleID="s72"><Data ss:Type="Number">2.2284391888022399E-3</Data><NamedCell
      ss:Name="_FilterDatabase"/></Cell>
    <Cell ss:StyleID="s73"/>
    <Cell ss:StyleID="s73"/>
    <Cell ss:StyleID="s73"/>
    <Cell ss:StyleID="s73"/>
    <Cell ss:StyleID="s73"/>
    <Cell ss:StyleID="s73"/>
    <Cell ss:StyleID="s73"/>
    <Cell ss:StyleID="s73"/>
    <Cell ss:StyleID="s73"/>
    <Cell ss:StyleID="s73"/>
    <Cell ss:StyleID="s73"/>
    <Cell ss:StyleID="s73"/>
    <Cell ss:StyleID="s73"/>
    <Cell ss:StyleID="s73"/>
    <Cell ss:StyleID="s73"/>
    <Cell ss:StyleID="s73"/>
    <Cell ss:StyleID="s73"/>
    <Cell ss:StyleID="s73"/>
    <Cell ss:StyleID="s73"/>
    <Cell ss:StyleID="s73"/>
    <Cell ss:StyleID="s73"/>
    <Cell ss:StyleID="s73"/>
    <Cell ss:StyleID="s73"/>
    <Cell ss:StyleID="s73"/>
    <Cell ss:StyleID="s73"/>
    <Cell ss:StyleID="s73"/>
    <Cell ss:StyleID="s73"/>
    <Cell ss:StyleID="s73"/>
    <Cell ss:StyleID="s73"/>
    <Cell ss:StyleID="s73"/>
   </Row>
   <Row ss:AutoFitHeight="0">
    <Cell ss:StyleID="s70"><Data ss:Type="String">EHI_068660</Data><NamedCell
      ss:Name="_FilterDatabase"/></Cell>
    <Cell><Data ss:Type="String">60S ribosomal protein L5, putative</Data><NamedCell
      ss:Name="_FilterDatabase"/></Cell>
    <Cell ss:StyleID="s71"><Data ss:Type="Number">2.8619405715888759</Data><NamedCell
      ss:Name="_FilterDatabase"/></Cell>
    <Cell ss:StyleID="s72"><Data ss:Type="Number">1.9850206554533701E-3</Data><NamedCell
      ss:Name="_FilterDatabase"/></Cell>
    <Cell ss:StyleID="s73"/>
    <Cell ss:StyleID="s73"/>
    <Cell ss:StyleID="s73"/>
    <Cell ss:StyleID="s73"/>
    <Cell ss:StyleID="s73"/>
    <Cell ss:StyleID="s73"/>
    <Cell ss:StyleID="s73"/>
    <Cell ss:StyleID="s73"/>
    <Cell ss:StyleID="s73"/>
    <Cell ss:StyleID="s73"/>
    <Cell ss:StyleID="s73"/>
    <Cell ss:StyleID="s73"/>
    <Cell ss:StyleID="s73"/>
    <Cell ss:StyleID="s73"/>
    <Cell ss:StyleID="s73"/>
    <Cell ss:StyleID="s73"/>
    <Cell ss:StyleID="s73"/>
    <Cell ss:StyleID="s73"/>
    <Cell ss:StyleID="s73"/>
    <Cell ss:StyleID="s73"/>
    <Cell ss:StyleID="s73"/>
    <Cell ss:StyleID="s73"/>
    <Cell ss:StyleID="s73"/>
    <Cell ss:StyleID="s73"/>
    <Cell ss:StyleID="s73"/>
    <Cell ss:StyleID="s73"/>
    <Cell ss:StyleID="s73"/>
    <Cell ss:StyleID="s73"/>
    <Cell ss:StyleID="s73"/>
    <Cell ss:StyleID="s73"/>
   </Row>
   <Row ss:AutoFitHeight="0">
    <Cell ss:StyleID="s70"><Data ss:Type="String">EHI_040690</Data><NamedCell
      ss:Name="_FilterDatabase"/></Cell>
    <Cell><Data ss:Type="String">phosphatidylinositol 3-kinase, putative</Data><NamedCell
      ss:Name="_FilterDatabase"/></Cell>
    <Cell ss:StyleID="s71"><Data ss:Type="Number">2.8584389276151101</Data><NamedCell
      ss:Name="_FilterDatabase"/></Cell>
    <Cell ss:StyleID="s72"><Data ss:Type="Number">2.2963747869662798E-3</Data><NamedCell
      ss:Name="_FilterDatabase"/></Cell>
    <Cell ss:StyleID="s73"/>
    <Cell ss:StyleID="s73"/>
    <Cell ss:StyleID="s73"/>
    <Cell ss:StyleID="s73"/>
    <Cell ss:StyleID="s73"/>
    <Cell ss:StyleID="s73"/>
    <Cell ss:StyleID="s73"/>
    <Cell ss:StyleID="s73"/>
    <Cell ss:StyleID="s73"/>
    <Cell ss:StyleID="s73"/>
    <Cell ss:StyleID="s73"/>
    <Cell ss:StyleID="s73"/>
    <Cell ss:StyleID="s73"/>
    <Cell ss:StyleID="s73"/>
    <Cell ss:StyleID="s73"/>
    <Cell ss:StyleID="s73"/>
    <Cell ss:StyleID="s73"/>
    <Cell ss:StyleID="s73"/>
    <Cell ss:StyleID="s73"/>
    <Cell ss:StyleID="s73"/>
    <Cell ss:StyleID="s73"/>
    <Cell ss:StyleID="s73"/>
    <Cell ss:StyleID="s73"/>
    <Cell ss:StyleID="s73"/>
    <Cell ss:StyleID="s73"/>
    <Cell ss:StyleID="s73"/>
    <Cell ss:StyleID="s73"/>
    <Cell ss:StyleID="s73"/>
    <Cell ss:StyleID="s73"/>
    <Cell ss:StyleID="s73"/>
   </Row>
   <Row ss:AutoFitHeight="0">
    <Cell ss:StyleID="s70"><Data ss:Type="String">EHI_162340</Data><NamedCell
      ss:Name="_FilterDatabase"/></Cell>
    <Cell><Data ss:Type="String">serine/threonine protein kinase, putative</Data><NamedCell
      ss:Name="_FilterDatabase"/></Cell>
    <Cell ss:StyleID="s71"><Data ss:Type="Number">2.8576342612323695</Data><NamedCell
      ss:Name="_FilterDatabase"/></Cell>
    <Cell ss:StyleID="s72"><Data ss:Type="Number">2.18638336228663E-3</Data><NamedCell
      ss:Name="_FilterDatabase"/></Cell>
    <Cell ss:StyleID="s73"/>
    <Cell ss:StyleID="s73"/>
    <Cell ss:StyleID="s73"/>
    <Cell ss:StyleID="s73"/>
    <Cell ss:StyleID="s73"/>
    <Cell ss:StyleID="s73"/>
    <Cell ss:StyleID="s73"/>
    <Cell ss:StyleID="s73"/>
    <Cell ss:StyleID="s73"/>
    <Cell ss:StyleID="s73"/>
    <Cell ss:StyleID="s73"/>
    <Cell ss:StyleID="s73"/>
    <Cell ss:StyleID="s73"/>
    <Cell ss:StyleID="s73"/>
    <Cell ss:StyleID="s73"/>
    <Cell ss:StyleID="s73"/>
    <Cell ss:StyleID="s73"/>
    <Cell ss:StyleID="s73"/>
    <Cell ss:StyleID="s73"/>
    <Cell ss:StyleID="s73"/>
    <Cell ss:StyleID="s73"/>
    <Cell ss:StyleID="s73"/>
    <Cell ss:StyleID="s73"/>
    <Cell ss:StyleID="s73"/>
    <Cell ss:StyleID="s73"/>
    <Cell ss:StyleID="s73"/>
    <Cell ss:StyleID="s73"/>
    <Cell ss:StyleID="s73"/>
    <Cell ss:StyleID="s73"/>
    <Cell ss:StyleID="s73"/>
   </Row>
   <Row ss:AutoFitHeight="0">
    <Cell ss:StyleID="s70"><Data ss:Type="String">EHI_107920</Data><NamedCell
      ss:Name="_FilterDatabase"/></Cell>
    <Cell><Data ss:Type="String">hypothetical protein</Data><NamedCell
      ss:Name="_FilterDatabase"/></Cell>
    <Cell ss:StyleID="s71"><Data ss:Type="Number">2.8495583789847485</Data><NamedCell
      ss:Name="_FilterDatabase"/></Cell>
    <Cell ss:StyleID="s72"><Data ss:Type="Number">1.33794172644412E-3</Data><NamedCell
      ss:Name="_FilterDatabase"/></Cell>
    <Cell ss:StyleID="s73"/>
    <Cell ss:StyleID="s73"/>
    <Cell ss:StyleID="s73"/>
    <Cell ss:StyleID="s73"/>
    <Cell ss:StyleID="s73"/>
    <Cell ss:StyleID="s73"/>
    <Cell ss:StyleID="s73"/>
    <Cell ss:StyleID="s73"/>
    <Cell ss:StyleID="s73"/>
    <Cell ss:StyleID="s73"/>
    <Cell ss:StyleID="s73"/>
    <Cell ss:StyleID="s73"/>
    <Cell ss:StyleID="s73"/>
    <Cell ss:StyleID="s73"/>
    <Cell ss:StyleID="s73"/>
    <Cell ss:StyleID="s73"/>
    <Cell ss:StyleID="s73"/>
    <Cell ss:StyleID="s73"/>
    <Cell ss:StyleID="s73"/>
    <Cell ss:StyleID="s73"/>
    <Cell ss:StyleID="s73"/>
    <Cell ss:StyleID="s73"/>
    <Cell ss:StyleID="s73"/>
    <Cell ss:StyleID="s73"/>
    <Cell ss:StyleID="s73"/>
    <Cell ss:StyleID="s73"/>
    <Cell ss:StyleID="s73"/>
    <Cell ss:StyleID="s73"/>
    <Cell ss:StyleID="s73"/>
    <Cell ss:StyleID="s73"/>
   </Row>
   <Row ss:AutoFitHeight="0">
    <Cell ss:StyleID="s70"><Data ss:Type="String">EHI_104620</Data><NamedCell
      ss:Name="_FilterDatabase"/></Cell>
    <Cell><Data ss:Type="String">protein kinase domain containing protein</Data><NamedCell
      ss:Name="_FilterDatabase"/></Cell>
    <Cell ss:StyleID="s71"><Data ss:Type="Number">2.841471121951141</Data><NamedCell
      ss:Name="_FilterDatabase"/></Cell>
    <Cell ss:StyleID="s72"><Data ss:Type="Number">1.7605383183972E-3</Data><NamedCell
      ss:Name="_FilterDatabase"/></Cell>
    <Cell ss:StyleID="s73"/>
    <Cell ss:StyleID="s73"/>
    <Cell ss:StyleID="s73"/>
    <Cell ss:StyleID="s73"/>
    <Cell ss:StyleID="s73"/>
    <Cell ss:StyleID="s73"/>
    <Cell ss:StyleID="s73"/>
    <Cell ss:StyleID="s73"/>
    <Cell ss:StyleID="s73"/>
    <Cell ss:StyleID="s73"/>
    <Cell ss:StyleID="s73"/>
    <Cell ss:StyleID="s73"/>
    <Cell ss:StyleID="s73"/>
    <Cell ss:StyleID="s73"/>
    <Cell ss:StyleID="s73"/>
    <Cell ss:StyleID="s73"/>
    <Cell ss:StyleID="s73"/>
    <Cell ss:StyleID="s73"/>
    <Cell ss:StyleID="s73"/>
    <Cell ss:StyleID="s73"/>
    <Cell ss:StyleID="s73"/>
    <Cell ss:StyleID="s73"/>
    <Cell ss:StyleID="s73"/>
    <Cell ss:StyleID="s73"/>
    <Cell ss:StyleID="s73"/>
    <Cell ss:StyleID="s73"/>
    <Cell ss:StyleID="s73"/>
    <Cell ss:StyleID="s73"/>
    <Cell ss:StyleID="s73"/>
    <Cell ss:StyleID="s73"/>
   </Row>
   <Row ss:AutoFitHeight="0">
    <Cell ss:StyleID="s70"><Data ss:Type="String">EHI_073630</Data><NamedCell
      ss:Name="_FilterDatabase"/></Cell>
    <Cell><Data ss:Type="String">serine-threonine-isoleucine rich protein, putative</Data><NamedCell
      ss:Name="_FilterDatabase"/></Cell>
    <Cell ss:StyleID="s71"><Data ss:Type="Number">2.8412409491350634</Data><NamedCell
      ss:Name="_FilterDatabase"/></Cell>
    <Cell ss:StyleID="s72"><Data ss:Type="Number">5.4522705397332301E-4</Data><NamedCell
      ss:Name="_FilterDatabase"/></Cell>
    <Cell ss:StyleID="s73"/>
    <Cell ss:StyleID="s73"/>
    <Cell ss:StyleID="s73"/>
    <Cell ss:StyleID="s73"/>
    <Cell ss:StyleID="s73"/>
    <Cell ss:StyleID="s73"/>
    <Cell ss:StyleID="s73"/>
    <Cell ss:StyleID="s73"/>
    <Cell ss:StyleID="s73"/>
    <Cell ss:StyleID="s73"/>
    <Cell ss:StyleID="s73"/>
    <Cell ss:StyleID="s73"/>
    <Cell ss:StyleID="s73"/>
    <Cell ss:StyleID="s73"/>
    <Cell ss:StyleID="s73"/>
    <Cell ss:StyleID="s73"/>
    <Cell ss:StyleID="s73"/>
    <Cell ss:StyleID="s73"/>
    <Cell ss:StyleID="s73"/>
    <Cell ss:StyleID="s73"/>
    <Cell ss:StyleID="s73"/>
    <Cell ss:StyleID="s73"/>
    <Cell ss:StyleID="s73"/>
    <Cell ss:StyleID="s73"/>
    <Cell ss:StyleID="s73"/>
    <Cell ss:StyleID="s73"/>
    <Cell ss:StyleID="s73"/>
    <Cell ss:StyleID="s73"/>
    <Cell ss:StyleID="s73"/>
    <Cell ss:StyleID="s73"/>
   </Row>
   <Row ss:AutoFitHeight="0">
    <Cell ss:StyleID="s70"><Data ss:Type="String">EHI_161960</Data><NamedCell
      ss:Name="_FilterDatabase"/></Cell>
    <Cell><Data ss:Type="String">protein kinase, putative</Data><NamedCell
      ss:Name="_FilterDatabase"/></Cell>
    <Cell ss:StyleID="s71"><Data ss:Type="Number">2.8346703462365541</Data><NamedCell
      ss:Name="_FilterDatabase"/></Cell>
    <Cell ss:StyleID="s72"><Data ss:Type="Number">2.9167817883081102E-4</Data><NamedCell
      ss:Name="_FilterDatabase"/></Cell>
    <Cell ss:StyleID="s73"/>
    <Cell ss:StyleID="s73"/>
    <Cell ss:StyleID="s73"/>
    <Cell ss:StyleID="s73"/>
    <Cell ss:StyleID="s73"/>
    <Cell ss:StyleID="s73"/>
    <Cell ss:StyleID="s73"/>
    <Cell ss:StyleID="s73"/>
    <Cell ss:StyleID="s73"/>
    <Cell ss:StyleID="s73"/>
    <Cell ss:StyleID="s73"/>
    <Cell ss:StyleID="s73"/>
    <Cell ss:StyleID="s73"/>
    <Cell ss:StyleID="s73"/>
    <Cell ss:StyleID="s73"/>
    <Cell ss:StyleID="s73"/>
    <Cell ss:StyleID="s73"/>
    <Cell ss:StyleID="s73"/>
    <Cell ss:StyleID="s73"/>
    <Cell ss:StyleID="s73"/>
    <Cell ss:StyleID="s73"/>
    <Cell ss:StyleID="s73"/>
    <Cell ss:StyleID="s73"/>
    <Cell ss:StyleID="s73"/>
    <Cell ss:StyleID="s73"/>
    <Cell ss:StyleID="s73"/>
    <Cell ss:StyleID="s73"/>
    <Cell ss:StyleID="s73"/>
    <Cell ss:StyleID="s73"/>
    <Cell ss:StyleID="s73"/>
   </Row>
   <Row ss:AutoFitHeight="0">
    <Cell ss:StyleID="s70"><Data ss:Type="String">EHI_045110</Data><NamedCell
      ss:Name="_FilterDatabase"/></Cell>
    <Cell><Data ss:Type="String">hypothetical protein</Data><NamedCell
      ss:Name="_FilterDatabase"/></Cell>
    <Cell ss:StyleID="s71"><Data ss:Type="Number">2.816814454665443</Data><NamedCell
      ss:Name="_FilterDatabase"/></Cell>
    <Cell ss:StyleID="s72"><Data ss:Type="Number">4.00675896757159E-4</Data><NamedCell
      ss:Name="_FilterDatabase"/></Cell>
    <Cell ss:StyleID="s73"/>
    <Cell ss:StyleID="s73"/>
    <Cell ss:StyleID="s73"/>
    <Cell ss:StyleID="s73"/>
    <Cell ss:StyleID="s73"/>
    <Cell ss:StyleID="s73"/>
    <Cell ss:StyleID="s73"/>
    <Cell ss:StyleID="s73"/>
    <Cell ss:StyleID="s73"/>
    <Cell ss:StyleID="s73"/>
    <Cell ss:StyleID="s73"/>
    <Cell ss:StyleID="s73"/>
    <Cell ss:StyleID="s73"/>
    <Cell ss:StyleID="s73"/>
    <Cell ss:StyleID="s73"/>
    <Cell ss:StyleID="s73"/>
    <Cell ss:StyleID="s73"/>
    <Cell ss:StyleID="s73"/>
    <Cell ss:StyleID="s73"/>
    <Cell ss:StyleID="s73"/>
    <Cell ss:StyleID="s73"/>
    <Cell ss:StyleID="s73"/>
    <Cell ss:StyleID="s73"/>
    <Cell ss:StyleID="s73"/>
    <Cell ss:StyleID="s73"/>
    <Cell ss:StyleID="s73"/>
    <Cell ss:StyleID="s73"/>
    <Cell ss:StyleID="s73"/>
    <Cell ss:StyleID="s73"/>
    <Cell ss:StyleID="s73"/>
   </Row>
   <Row ss:AutoFitHeight="0">
    <Cell ss:StyleID="s70"><Data ss:Type="String">EHI_016480</Data><NamedCell
      ss:Name="_FilterDatabase"/></Cell>
    <Cell><Data ss:Type="String">Plasma membrane calcium-transporting ATPase, putative</Data><NamedCell
      ss:Name="_FilterDatabase"/></Cell>
    <Cell ss:StyleID="s71"><Data ss:Type="Number">2.8149858015489402</Data><NamedCell
      ss:Name="_FilterDatabase"/></Cell>
    <Cell ss:StyleID="s72"><Data ss:Type="Number">1.58126645756097E-3</Data><NamedCell
      ss:Name="_FilterDatabase"/></Cell>
    <Cell ss:StyleID="s73"/>
    <Cell ss:StyleID="s73"/>
    <Cell ss:StyleID="s73"/>
    <Cell ss:StyleID="s73"/>
    <Cell ss:StyleID="s73"/>
    <Cell ss:StyleID="s73"/>
    <Cell ss:StyleID="s73"/>
    <Cell ss:StyleID="s73"/>
    <Cell ss:StyleID="s73"/>
    <Cell ss:StyleID="s73"/>
    <Cell ss:StyleID="s73"/>
    <Cell ss:StyleID="s73"/>
    <Cell ss:StyleID="s73"/>
    <Cell ss:StyleID="s73"/>
    <Cell ss:StyleID="s73"/>
    <Cell ss:StyleID="s73"/>
    <Cell ss:StyleID="s73"/>
    <Cell ss:StyleID="s73"/>
    <Cell ss:StyleID="s73"/>
    <Cell ss:StyleID="s73"/>
    <Cell ss:StyleID="s73"/>
    <Cell ss:StyleID="s73"/>
    <Cell ss:StyleID="s73"/>
    <Cell ss:StyleID="s73"/>
    <Cell ss:StyleID="s73"/>
    <Cell ss:StyleID="s73"/>
    <Cell ss:StyleID="s73"/>
    <Cell ss:StyleID="s73"/>
    <Cell ss:StyleID="s73"/>
    <Cell ss:StyleID="s73"/>
   </Row>
   <Row ss:AutoFitHeight="0">
    <Cell ss:StyleID="s70"><Data ss:Type="String">EHI_069480</Data><NamedCell
      ss:Name="_FilterDatabase"/></Cell>
    <Cell><Data ss:Type="String">HEAT repeat domain containing protein</Data><NamedCell
      ss:Name="_FilterDatabase"/></Cell>
    <Cell ss:StyleID="s71"><Data ss:Type="Number">2.801777893244811</Data><NamedCell
      ss:Name="_FilterDatabase"/></Cell>
    <Cell ss:StyleID="s72"><Data ss:Type="Number">7.97655068381419E-4</Data><NamedCell
      ss:Name="_FilterDatabase"/></Cell>
    <Cell ss:StyleID="s73"/>
    <Cell ss:StyleID="s73"/>
    <Cell ss:StyleID="s73"/>
    <Cell ss:StyleID="s73"/>
    <Cell ss:StyleID="s73"/>
    <Cell ss:StyleID="s73"/>
    <Cell ss:StyleID="s73"/>
    <Cell ss:StyleID="s73"/>
    <Cell ss:StyleID="s73"/>
    <Cell ss:StyleID="s73"/>
    <Cell ss:StyleID="s73"/>
    <Cell ss:StyleID="s73"/>
    <Cell ss:StyleID="s73"/>
    <Cell ss:StyleID="s73"/>
    <Cell ss:StyleID="s73"/>
    <Cell ss:StyleID="s73"/>
    <Cell ss:StyleID="s73"/>
    <Cell ss:StyleID="s73"/>
    <Cell ss:StyleID="s73"/>
    <Cell ss:StyleID="s73"/>
    <Cell ss:StyleID="s73"/>
    <Cell ss:StyleID="s73"/>
    <Cell ss:StyleID="s73"/>
    <Cell ss:StyleID="s73"/>
    <Cell ss:StyleID="s73"/>
    <Cell ss:StyleID="s73"/>
    <Cell ss:StyleID="s73"/>
    <Cell ss:StyleID="s73"/>
    <Cell ss:StyleID="s73"/>
    <Cell ss:StyleID="s73"/>
   </Row>
   <Row ss:AutoFitHeight="0">
    <Cell ss:StyleID="s70"><Data ss:Type="String">EHI_083430</Data><NamedCell
      ss:Name="_FilterDatabase"/></Cell>
    <Cell><Data ss:Type="String">Adapter-related protein complex 3 (AP-3) subunit, putative</Data><NamedCell
      ss:Name="_FilterDatabase"/></Cell>
    <Cell ss:StyleID="s71"><Data ss:Type="Number">2.8014106544027704</Data><NamedCell
      ss:Name="_FilterDatabase"/></Cell>
    <Cell ss:StyleID="s72"><Data ss:Type="Number">9.8760572581814803E-5</Data><NamedCell
      ss:Name="_FilterDatabase"/></Cell>
    <Cell ss:StyleID="s73"/>
    <Cell ss:StyleID="s73"/>
    <Cell ss:StyleID="s73"/>
    <Cell ss:StyleID="s73"/>
    <Cell ss:StyleID="s73"/>
    <Cell ss:StyleID="s73"/>
    <Cell ss:StyleID="s73"/>
    <Cell ss:StyleID="s73"/>
    <Cell ss:StyleID="s73"/>
    <Cell ss:StyleID="s73"/>
    <Cell ss:StyleID="s73"/>
    <Cell ss:StyleID="s73"/>
    <Cell ss:StyleID="s73"/>
    <Cell ss:StyleID="s73"/>
    <Cell ss:StyleID="s73"/>
    <Cell ss:StyleID="s73"/>
    <Cell ss:StyleID="s73"/>
    <Cell ss:StyleID="s73"/>
    <Cell ss:StyleID="s73"/>
    <Cell ss:StyleID="s73"/>
    <Cell ss:StyleID="s73"/>
    <Cell ss:StyleID="s73"/>
    <Cell ss:StyleID="s73"/>
    <Cell ss:StyleID="s73"/>
    <Cell ss:StyleID="s73"/>
    <Cell ss:StyleID="s73"/>
    <Cell ss:StyleID="s73"/>
    <Cell ss:StyleID="s73"/>
    <Cell ss:StyleID="s73"/>
    <Cell ss:StyleID="s73"/>
   </Row>
   <Row ss:AutoFitHeight="0">
    <Cell ss:StyleID="s70"><Data ss:Type="String">EHI_087350</Data><NamedCell
      ss:Name="_FilterDatabase"/></Cell>
    <Cell><Data ss:Type="String">hypothetical protein, conserved</Data><NamedCell
      ss:Name="_FilterDatabase"/></Cell>
    <Cell ss:StyleID="s71"><Data ss:Type="Number">2.7992737743664708</Data><NamedCell
      ss:Name="_FilterDatabase"/></Cell>
    <Cell ss:StyleID="s72"><Data ss:Type="Number">5.4185132079897504E-4</Data><NamedCell
      ss:Name="_FilterDatabase"/></Cell>
    <Cell ss:StyleID="s73"/>
    <Cell ss:StyleID="s73"/>
    <Cell ss:StyleID="s73"/>
    <Cell ss:StyleID="s73"/>
    <Cell ss:StyleID="s73"/>
    <Cell ss:StyleID="s73"/>
    <Cell ss:StyleID="s73"/>
    <Cell ss:StyleID="s73"/>
    <Cell ss:StyleID="s73"/>
    <Cell ss:StyleID="s73"/>
    <Cell ss:StyleID="s73"/>
    <Cell ss:StyleID="s73"/>
    <Cell ss:StyleID="s73"/>
    <Cell ss:StyleID="s73"/>
    <Cell ss:StyleID="s73"/>
    <Cell ss:StyleID="s73"/>
    <Cell ss:StyleID="s73"/>
    <Cell ss:StyleID="s73"/>
    <Cell ss:StyleID="s73"/>
    <Cell ss:StyleID="s73"/>
    <Cell ss:StyleID="s73"/>
    <Cell ss:StyleID="s73"/>
    <Cell ss:StyleID="s73"/>
    <Cell ss:StyleID="s73"/>
    <Cell ss:StyleID="s73"/>
    <Cell ss:StyleID="s73"/>
    <Cell ss:StyleID="s73"/>
    <Cell ss:StyleID="s73"/>
    <Cell ss:StyleID="s73"/>
    <Cell ss:StyleID="s73"/>
   </Row>
   <Row ss:AutoFitHeight="0">
    <Cell ss:StyleID="s70"><Data ss:Type="String">EHI_003040</Data><NamedCell
      ss:Name="_FilterDatabase"/></Cell>
    <Cell><Data ss:Type="String">hypothetical protein</Data><NamedCell
      ss:Name="_FilterDatabase"/></Cell>
    <Cell ss:StyleID="s71"><Data ss:Type="Number">2.7610405729544434</Data><NamedCell
      ss:Name="_FilterDatabase"/></Cell>
    <Cell ss:StyleID="s72"><Data ss:Type="Number">1.9392552603824699E-3</Data><NamedCell
      ss:Name="_FilterDatabase"/></Cell>
    <Cell ss:StyleID="s73"/>
    <Cell ss:StyleID="s73"/>
    <Cell ss:StyleID="s73"/>
    <Cell ss:StyleID="s73"/>
    <Cell ss:StyleID="s73"/>
    <Cell ss:StyleID="s73"/>
    <Cell ss:StyleID="s73"/>
    <Cell ss:StyleID="s73"/>
    <Cell ss:StyleID="s73"/>
    <Cell ss:StyleID="s73"/>
    <Cell ss:StyleID="s73"/>
    <Cell ss:StyleID="s73"/>
    <Cell ss:StyleID="s73"/>
    <Cell ss:StyleID="s73"/>
    <Cell ss:StyleID="s73"/>
    <Cell ss:StyleID="s73"/>
    <Cell ss:StyleID="s73"/>
    <Cell ss:StyleID="s73"/>
    <Cell ss:StyleID="s73"/>
    <Cell ss:StyleID="s73"/>
    <Cell ss:StyleID="s73"/>
    <Cell ss:StyleID="s73"/>
    <Cell ss:StyleID="s73"/>
    <Cell ss:StyleID="s73"/>
    <Cell ss:StyleID="s73"/>
    <Cell ss:StyleID="s73"/>
    <Cell ss:StyleID="s73"/>
    <Cell ss:StyleID="s73"/>
    <Cell ss:StyleID="s73"/>
    <Cell ss:StyleID="s73"/>
   </Row>
   <Row ss:AutoFitHeight="0">
    <Cell ss:StyleID="s70"><Data ss:Type="String">EHI_165100</Data><NamedCell
      ss:Name="_FilterDatabase"/></Cell>
    <Cell><Data ss:Type="String">hypothetical protein</Data><NamedCell
      ss:Name="_FilterDatabase"/></Cell>
    <Cell ss:StyleID="s71"><Data ss:Type="Number">2.7543081435603742</Data><NamedCell
      ss:Name="_FilterDatabase"/></Cell>
    <Cell ss:StyleID="s72"><Data ss:Type="Number">2.0711886732226901E-3</Data><NamedCell
      ss:Name="_FilterDatabase"/></Cell>
    <Cell ss:StyleID="s73"/>
    <Cell ss:StyleID="s73"/>
    <Cell ss:StyleID="s73"/>
    <Cell ss:StyleID="s73"/>
    <Cell ss:StyleID="s73"/>
    <Cell ss:StyleID="s73"/>
    <Cell ss:StyleID="s73"/>
    <Cell ss:StyleID="s73"/>
    <Cell ss:StyleID="s73"/>
    <Cell ss:StyleID="s73"/>
    <Cell ss:StyleID="s73"/>
    <Cell ss:StyleID="s73"/>
    <Cell ss:StyleID="s73"/>
    <Cell ss:StyleID="s73"/>
    <Cell ss:StyleID="s73"/>
    <Cell ss:StyleID="s73"/>
    <Cell ss:StyleID="s73"/>
    <Cell ss:StyleID="s73"/>
    <Cell ss:StyleID="s73"/>
    <Cell ss:StyleID="s73"/>
    <Cell ss:StyleID="s73"/>
    <Cell ss:StyleID="s73"/>
    <Cell ss:StyleID="s73"/>
    <Cell ss:StyleID="s73"/>
    <Cell ss:StyleID="s73"/>
    <Cell ss:StyleID="s73"/>
    <Cell ss:StyleID="s73"/>
    <Cell ss:StyleID="s73"/>
    <Cell ss:StyleID="s73"/>
    <Cell ss:StyleID="s73"/>
   </Row>
   <Row ss:AutoFitHeight="0">
    <Cell ss:StyleID="s70"><Data ss:Type="String">EHI_022980</Data><NamedCell
      ss:Name="_FilterDatabase"/></Cell>
    <Cell><Data ss:Type="String">ubiquitin-like protein</Data><NamedCell
      ss:Name="_FilterDatabase"/></Cell>
    <Cell ss:StyleID="s71"><Data ss:Type="Number">2.7406568220125749</Data><NamedCell
      ss:Name="_FilterDatabase"/></Cell>
    <Cell ss:StyleID="s72"><Data ss:Type="Number">1.8896517131079299E-3</Data><NamedCell
      ss:Name="_FilterDatabase"/></Cell>
    <Cell ss:StyleID="s73"/>
    <Cell ss:StyleID="s73"/>
    <Cell ss:StyleID="s73"/>
    <Cell ss:StyleID="s73"/>
    <Cell ss:StyleID="s73"/>
    <Cell ss:StyleID="s73"/>
    <Cell ss:StyleID="s73"/>
    <Cell ss:StyleID="s73"/>
    <Cell ss:StyleID="s73"/>
    <Cell ss:StyleID="s73"/>
    <Cell ss:StyleID="s73"/>
    <Cell ss:StyleID="s73"/>
    <Cell ss:StyleID="s73"/>
    <Cell ss:StyleID="s73"/>
    <Cell ss:StyleID="s73"/>
    <Cell ss:StyleID="s73"/>
    <Cell ss:StyleID="s73"/>
    <Cell ss:StyleID="s73"/>
    <Cell ss:StyleID="s73"/>
    <Cell ss:StyleID="s73"/>
    <Cell ss:StyleID="s73"/>
    <Cell ss:StyleID="s73"/>
    <Cell ss:StyleID="s73"/>
    <Cell ss:StyleID="s73"/>
    <Cell ss:StyleID="s73"/>
    <Cell ss:StyleID="s73"/>
    <Cell ss:StyleID="s73"/>
    <Cell ss:StyleID="s73"/>
    <Cell ss:StyleID="s73"/>
    <Cell ss:StyleID="s73"/>
   </Row>
   <Row ss:AutoFitHeight="0">
    <Cell ss:StyleID="s70"><Data ss:Type="String">EHI_009540</Data><NamedCell
      ss:Name="_FilterDatabase"/></Cell>
    <Cell><Data ss:Type="String">hypothetical protein, conserved</Data><NamedCell
      ss:Name="_FilterDatabase"/></Cell>
    <Cell ss:StyleID="s71"><Data ss:Type="Number">2.7367540740407783</Data><NamedCell
      ss:Name="_FilterDatabase"/></Cell>
    <Cell ss:StyleID="s72"><Data ss:Type="Number">2.1044030831155101E-4</Data><NamedCell
      ss:Name="_FilterDatabase"/></Cell>
    <Cell ss:StyleID="s73"/>
    <Cell ss:StyleID="s73"/>
    <Cell ss:StyleID="s73"/>
    <Cell ss:StyleID="s73"/>
    <Cell ss:StyleID="s73"/>
    <Cell ss:StyleID="s73"/>
    <Cell ss:StyleID="s73"/>
    <Cell ss:StyleID="s73"/>
    <Cell ss:StyleID="s73"/>
    <Cell ss:StyleID="s73"/>
    <Cell ss:StyleID="s73"/>
    <Cell ss:StyleID="s73"/>
    <Cell ss:StyleID="s73"/>
    <Cell ss:StyleID="s73"/>
    <Cell ss:StyleID="s73"/>
    <Cell ss:StyleID="s73"/>
    <Cell ss:StyleID="s73"/>
    <Cell ss:StyleID="s73"/>
    <Cell ss:StyleID="s73"/>
    <Cell ss:StyleID="s73"/>
    <Cell ss:StyleID="s73"/>
    <Cell ss:StyleID="s73"/>
    <Cell ss:StyleID="s73"/>
    <Cell ss:StyleID="s73"/>
    <Cell ss:StyleID="s73"/>
    <Cell ss:StyleID="s73"/>
    <Cell ss:StyleID="s73"/>
    <Cell ss:StyleID="s73"/>
    <Cell ss:StyleID="s73"/>
    <Cell ss:StyleID="s73"/>
   </Row>
   <Row ss:AutoFitHeight="0">
    <Cell ss:StyleID="s70"><Data ss:Type="String">EHI_009590</Data><NamedCell
      ss:Name="_FilterDatabase"/></Cell>
    <Cell><Data ss:Type="String">serine/threonine protein kinase, putative</Data><NamedCell
      ss:Name="_FilterDatabase"/></Cell>
    <Cell ss:StyleID="s71"><Data ss:Type="Number">2.7236237231419111</Data><NamedCell
      ss:Name="_FilterDatabase"/></Cell>
    <Cell ss:StyleID="s72"><Data ss:Type="Number">6.2929106054055296E-4</Data><NamedCell
      ss:Name="_FilterDatabase"/></Cell>
    <Cell ss:StyleID="s73"/>
    <Cell ss:StyleID="s73"/>
    <Cell ss:StyleID="s73"/>
    <Cell ss:StyleID="s73"/>
    <Cell ss:StyleID="s73"/>
    <Cell ss:StyleID="s73"/>
    <Cell ss:StyleID="s73"/>
    <Cell ss:StyleID="s73"/>
    <Cell ss:StyleID="s73"/>
    <Cell ss:StyleID="s73"/>
    <Cell ss:StyleID="s73"/>
    <Cell ss:StyleID="s73"/>
    <Cell ss:StyleID="s73"/>
    <Cell ss:StyleID="s73"/>
    <Cell ss:StyleID="s73"/>
    <Cell ss:StyleID="s73"/>
    <Cell ss:StyleID="s73"/>
    <Cell ss:StyleID="s73"/>
    <Cell ss:StyleID="s73"/>
    <Cell ss:StyleID="s73"/>
    <Cell ss:StyleID="s73"/>
    <Cell ss:StyleID="s73"/>
    <Cell ss:StyleID="s73"/>
    <Cell ss:StyleID="s73"/>
    <Cell ss:StyleID="s73"/>
    <Cell ss:StyleID="s73"/>
    <Cell ss:StyleID="s73"/>
    <Cell ss:StyleID="s73"/>
    <Cell ss:StyleID="s73"/>
    <Cell ss:StyleID="s73"/>
   </Row>
   <Row ss:AutoFitHeight="0">
    <Cell ss:StyleID="s70"><Data ss:Type="String">EHI_182510</Data><NamedCell
      ss:Name="_FilterDatabase"/></Cell>
    <Cell><Data ss:Type="String">hypothetical protein, conserved</Data><NamedCell
      ss:Name="_FilterDatabase"/></Cell>
    <Cell ss:StyleID="s71"><Data ss:Type="Number">2.6817588214150829</Data><NamedCell
      ss:Name="_FilterDatabase"/></Cell>
    <Cell ss:StyleID="s72"><Data ss:Type="Number">6.1569555718238604E-4</Data><NamedCell
      ss:Name="_FilterDatabase"/></Cell>
    <Cell ss:StyleID="s73"/>
    <Cell ss:StyleID="s73"/>
    <Cell ss:StyleID="s73"/>
    <Cell ss:StyleID="s73"/>
    <Cell ss:StyleID="s73"/>
    <Cell ss:StyleID="s73"/>
    <Cell ss:StyleID="s73"/>
    <Cell ss:StyleID="s73"/>
    <Cell ss:StyleID="s73"/>
    <Cell ss:StyleID="s73"/>
    <Cell ss:StyleID="s73"/>
    <Cell ss:StyleID="s73"/>
    <Cell ss:StyleID="s73"/>
    <Cell ss:StyleID="s73"/>
    <Cell ss:StyleID="s73"/>
    <Cell ss:StyleID="s73"/>
    <Cell ss:StyleID="s73"/>
    <Cell ss:StyleID="s73"/>
    <Cell ss:StyleID="s73"/>
    <Cell ss:StyleID="s73"/>
    <Cell ss:StyleID="s73"/>
    <Cell ss:StyleID="s73"/>
    <Cell ss:StyleID="s73"/>
    <Cell ss:StyleID="s73"/>
    <Cell ss:StyleID="s73"/>
    <Cell ss:StyleID="s73"/>
    <Cell ss:StyleID="s73"/>
    <Cell ss:StyleID="s73"/>
    <Cell ss:StyleID="s73"/>
    <Cell ss:StyleID="s73"/>
   </Row>
   <Row ss:AutoFitHeight="0">
    <Cell ss:StyleID="s70"><Data ss:Type="String">EHI_079910</Data><NamedCell
      ss:Name="_FilterDatabase"/></Cell>
    <Cell><Data ss:Type="String">Rap/Ran GTPase-activating protein, putative</Data><NamedCell
      ss:Name="_FilterDatabase"/></Cell>
    <Cell ss:StyleID="s71"><Data ss:Type="Number">2.6664044126084923</Data><NamedCell
      ss:Name="_FilterDatabase"/></Cell>
    <Cell ss:StyleID="s72"><Data ss:Type="Number">2.0211622113311999E-3</Data><NamedCell
      ss:Name="_FilterDatabase"/></Cell>
    <Cell ss:StyleID="s73"/>
    <Cell ss:StyleID="s73"/>
    <Cell ss:StyleID="s73"/>
    <Cell ss:StyleID="s73"/>
    <Cell ss:StyleID="s73"/>
    <Cell ss:StyleID="s73"/>
    <Cell ss:StyleID="s73"/>
    <Cell ss:StyleID="s73"/>
    <Cell ss:StyleID="s73"/>
    <Cell ss:StyleID="s73"/>
    <Cell ss:StyleID="s73"/>
    <Cell ss:StyleID="s73"/>
    <Cell ss:StyleID="s73"/>
    <Cell ss:StyleID="s73"/>
    <Cell ss:StyleID="s73"/>
    <Cell ss:StyleID="s73"/>
    <Cell ss:StyleID="s73"/>
    <Cell ss:StyleID="s73"/>
    <Cell ss:StyleID="s73"/>
    <Cell ss:StyleID="s73"/>
    <Cell ss:StyleID="s73"/>
    <Cell ss:StyleID="s73"/>
    <Cell ss:StyleID="s73"/>
    <Cell ss:StyleID="s73"/>
    <Cell ss:StyleID="s73"/>
    <Cell ss:StyleID="s73"/>
    <Cell ss:StyleID="s73"/>
    <Cell ss:StyleID="s73"/>
    <Cell ss:StyleID="s73"/>
    <Cell ss:StyleID="s73"/>
   </Row>
   <Row ss:AutoFitHeight="0">
    <Cell ss:StyleID="s70"><Data ss:Type="String">EHI_142740</Data><NamedCell
      ss:Name="_FilterDatabase"/></Cell>
    <Cell><Data ss:Type="String">hypothetical protein</Data><NamedCell
      ss:Name="_FilterDatabase"/></Cell>
    <Cell ss:StyleID="s71"><Data ss:Type="Number">2.6637257840426263</Data><NamedCell
      ss:Name="_FilterDatabase"/></Cell>
    <Cell ss:StyleID="s72"><Data ss:Type="Number">6.3969953622250301E-4</Data><NamedCell
      ss:Name="_FilterDatabase"/></Cell>
    <Cell ss:StyleID="s73"/>
    <Cell ss:StyleID="s73"/>
    <Cell ss:StyleID="s73"/>
    <Cell ss:StyleID="s73"/>
    <Cell ss:StyleID="s73"/>
    <Cell ss:StyleID="s73"/>
    <Cell ss:StyleID="s73"/>
    <Cell ss:StyleID="s73"/>
    <Cell ss:StyleID="s73"/>
    <Cell ss:StyleID="s73"/>
    <Cell ss:StyleID="s73"/>
    <Cell ss:StyleID="s73"/>
    <Cell ss:StyleID="s73"/>
    <Cell ss:StyleID="s73"/>
    <Cell ss:StyleID="s73"/>
    <Cell ss:StyleID="s73"/>
    <Cell ss:StyleID="s73"/>
    <Cell ss:StyleID="s73"/>
    <Cell ss:StyleID="s73"/>
    <Cell ss:StyleID="s73"/>
    <Cell ss:StyleID="s73"/>
    <Cell ss:StyleID="s73"/>
    <Cell ss:StyleID="s73"/>
    <Cell ss:StyleID="s73"/>
    <Cell ss:StyleID="s73"/>
    <Cell ss:StyleID="s73"/>
    <Cell ss:StyleID="s73"/>
    <Cell ss:StyleID="s73"/>
    <Cell ss:StyleID="s73"/>
    <Cell ss:StyleID="s73"/>
   </Row>
   <Row ss:AutoFitHeight="0">
    <Cell ss:StyleID="s70"><Data ss:Type="String">EHI_126190</Data><NamedCell
      ss:Name="_FilterDatabase"/></Cell>
    <Cell><Data ss:Type="String">actin, putative</Data><NamedCell
      ss:Name="_FilterDatabase"/></Cell>
    <Cell ss:StyleID="s71"><Data ss:Type="Number">2.6622988452200813</Data><NamedCell
      ss:Name="_FilterDatabase"/></Cell>
    <Cell ss:StyleID="s72"><Data ss:Type="Number">1.8463160081795299E-3</Data><NamedCell
      ss:Name="_FilterDatabase"/></Cell>
    <Cell ss:StyleID="s73"/>
    <Cell ss:StyleID="s73"/>
    <Cell ss:StyleID="s73"/>
    <Cell ss:StyleID="s73"/>
    <Cell ss:StyleID="s73"/>
    <Cell ss:StyleID="s73"/>
    <Cell ss:StyleID="s73"/>
    <Cell ss:StyleID="s73"/>
    <Cell ss:StyleID="s73"/>
    <Cell ss:StyleID="s73"/>
    <Cell ss:StyleID="s73"/>
    <Cell ss:StyleID="s73"/>
    <Cell ss:StyleID="s73"/>
    <Cell ss:StyleID="s73"/>
    <Cell ss:StyleID="s73"/>
    <Cell ss:StyleID="s73"/>
    <Cell ss:StyleID="s73"/>
    <Cell ss:StyleID="s73"/>
    <Cell ss:StyleID="s73"/>
    <Cell ss:StyleID="s73"/>
    <Cell ss:StyleID="s73"/>
    <Cell ss:StyleID="s73"/>
    <Cell ss:StyleID="s73"/>
    <Cell ss:StyleID="s73"/>
    <Cell ss:StyleID="s73"/>
    <Cell ss:StyleID="s73"/>
    <Cell ss:StyleID="s73"/>
    <Cell ss:StyleID="s73"/>
    <Cell ss:StyleID="s73"/>
    <Cell ss:StyleID="s73"/>
   </Row>
   <Row ss:AutoFitHeight="0">
    <Cell ss:StyleID="s70"><Data ss:Type="String">EHI_175400</Data><NamedCell
      ss:Name="_FilterDatabase"/></Cell>
    <Cell><Data ss:Type="String">hypothetical protein, conserved</Data><NamedCell
      ss:Name="_FilterDatabase"/></Cell>
    <Cell ss:StyleID="s71"><Data ss:Type="Number">2.6619650784630138</Data><NamedCell
      ss:Name="_FilterDatabase"/></Cell>
    <Cell ss:StyleID="s72"><Data ss:Type="Number">2.2547183983521301E-3</Data><NamedCell
      ss:Name="_FilterDatabase"/></Cell>
    <Cell ss:StyleID="s73"/>
    <Cell ss:StyleID="s73"/>
    <Cell ss:StyleID="s73"/>
    <Cell ss:StyleID="s73"/>
    <Cell ss:StyleID="s73"/>
    <Cell ss:StyleID="s73"/>
    <Cell ss:StyleID="s73"/>
    <Cell ss:StyleID="s73"/>
    <Cell ss:StyleID="s73"/>
    <Cell ss:StyleID="s73"/>
    <Cell ss:StyleID="s73"/>
    <Cell ss:StyleID="s73"/>
    <Cell ss:StyleID="s73"/>
    <Cell ss:StyleID="s73"/>
    <Cell ss:StyleID="s73"/>
    <Cell ss:StyleID="s73"/>
    <Cell ss:StyleID="s73"/>
    <Cell ss:StyleID="s73"/>
    <Cell ss:StyleID="s73"/>
    <Cell ss:StyleID="s73"/>
    <Cell ss:StyleID="s73"/>
    <Cell ss:StyleID="s73"/>
    <Cell ss:StyleID="s73"/>
    <Cell ss:StyleID="s73"/>
    <Cell ss:StyleID="s73"/>
    <Cell ss:StyleID="s73"/>
    <Cell ss:StyleID="s73"/>
    <Cell ss:StyleID="s73"/>
    <Cell ss:StyleID="s73"/>
    <Cell ss:StyleID="s73"/>
   </Row>
   <Row ss:AutoFitHeight="0">
    <Cell ss:StyleID="s70"><Data ss:Type="String">EHI_112830</Data><NamedCell
      ss:Name="_FilterDatabase"/></Cell>
    <Cell><Data ss:Type="String">hypothetical protein</Data><NamedCell
      ss:Name="_FilterDatabase"/></Cell>
    <Cell ss:StyleID="s71"><Data ss:Type="Number">2.6580684546328439</Data><NamedCell
      ss:Name="_FilterDatabase"/></Cell>
    <Cell ss:StyleID="s72"><Data ss:Type="Number">2.2081575829749301E-3</Data><NamedCell
      ss:Name="_FilterDatabase"/></Cell>
    <Cell ss:StyleID="s73"/>
    <Cell ss:StyleID="s73"/>
    <Cell ss:StyleID="s73"/>
    <Cell ss:StyleID="s73"/>
    <Cell ss:StyleID="s73"/>
    <Cell ss:StyleID="s73"/>
    <Cell ss:StyleID="s73"/>
    <Cell ss:StyleID="s73"/>
    <Cell ss:StyleID="s73"/>
    <Cell ss:StyleID="s73"/>
    <Cell ss:StyleID="s73"/>
    <Cell ss:StyleID="s73"/>
    <Cell ss:StyleID="s73"/>
    <Cell ss:StyleID="s73"/>
    <Cell ss:StyleID="s73"/>
    <Cell ss:StyleID="s73"/>
    <Cell ss:StyleID="s73"/>
    <Cell ss:StyleID="s73"/>
    <Cell ss:StyleID="s73"/>
    <Cell ss:StyleID="s73"/>
    <Cell ss:StyleID="s73"/>
    <Cell ss:StyleID="s73"/>
    <Cell ss:StyleID="s73"/>
    <Cell ss:StyleID="s73"/>
    <Cell ss:StyleID="s73"/>
    <Cell ss:StyleID="s73"/>
    <Cell ss:StyleID="s73"/>
    <Cell ss:StyleID="s73"/>
    <Cell ss:StyleID="s73"/>
    <Cell ss:StyleID="s73"/>
   </Row>
   <Row ss:AutoFitHeight="0">
    <Cell ss:StyleID="s70"><Data ss:Type="String">EHI_038890</Data><NamedCell
      ss:Name="_FilterDatabase"/></Cell>
    <Cell><Data ss:Type="String">hypothetical protein</Data><NamedCell
      ss:Name="_FilterDatabase"/></Cell>
    <Cell ss:StyleID="s71"><Data ss:Type="Number">2.641394583614916</Data><NamedCell
      ss:Name="_FilterDatabase"/></Cell>
    <Cell ss:StyleID="s72"><Data ss:Type="Number">9.6837159758547599E-4</Data><NamedCell
      ss:Name="_FilterDatabase"/></Cell>
    <Cell ss:StyleID="s73"/>
    <Cell ss:StyleID="s73"/>
    <Cell ss:StyleID="s73"/>
    <Cell ss:StyleID="s73"/>
    <Cell ss:StyleID="s73"/>
    <Cell ss:StyleID="s73"/>
    <Cell ss:StyleID="s73"/>
    <Cell ss:StyleID="s73"/>
    <Cell ss:StyleID="s73"/>
    <Cell ss:StyleID="s73"/>
    <Cell ss:StyleID="s73"/>
    <Cell ss:StyleID="s73"/>
    <Cell ss:StyleID="s73"/>
    <Cell ss:StyleID="s73"/>
    <Cell ss:StyleID="s73"/>
    <Cell ss:StyleID="s73"/>
    <Cell ss:StyleID="s73"/>
    <Cell ss:StyleID="s73"/>
    <Cell ss:StyleID="s73"/>
    <Cell ss:StyleID="s73"/>
    <Cell ss:StyleID="s73"/>
    <Cell ss:StyleID="s73"/>
    <Cell ss:StyleID="s73"/>
    <Cell ss:StyleID="s73"/>
    <Cell ss:StyleID="s73"/>
    <Cell ss:StyleID="s73"/>
    <Cell ss:StyleID="s73"/>
    <Cell ss:StyleID="s73"/>
    <Cell ss:StyleID="s73"/>
    <Cell ss:StyleID="s73"/>
   </Row>
   <Row ss:AutoFitHeight="0">
    <Cell ss:StyleID="s70"><Data ss:Type="String">EHI_188090</Data><NamedCell
      ss:Name="_FilterDatabase"/></Cell>
    <Cell><Data ss:Type="String">hypothetical protein, conserved</Data><NamedCell
      ss:Name="_FilterDatabase"/></Cell>
    <Cell ss:StyleID="s71"><Data ss:Type="Number">2.6322809208977742</Data><NamedCell
      ss:Name="_FilterDatabase"/></Cell>
    <Cell ss:StyleID="s72"><Data ss:Type="Number">8.0299282458627696E-4</Data><NamedCell
      ss:Name="_FilterDatabase"/></Cell>
    <Cell ss:StyleID="s73"/>
    <Cell ss:StyleID="s73"/>
    <Cell ss:StyleID="s73"/>
    <Cell ss:StyleID="s73"/>
    <Cell ss:StyleID="s73"/>
    <Cell ss:StyleID="s73"/>
    <Cell ss:StyleID="s73"/>
    <Cell ss:StyleID="s73"/>
    <Cell ss:StyleID="s73"/>
    <Cell ss:StyleID="s73"/>
    <Cell ss:StyleID="s73"/>
    <Cell ss:StyleID="s73"/>
    <Cell ss:StyleID="s73"/>
    <Cell ss:StyleID="s73"/>
    <Cell ss:StyleID="s73"/>
    <Cell ss:StyleID="s73"/>
    <Cell ss:StyleID="s73"/>
    <Cell ss:StyleID="s73"/>
    <Cell ss:StyleID="s73"/>
    <Cell ss:StyleID="s73"/>
    <Cell ss:StyleID="s73"/>
    <Cell ss:StyleID="s73"/>
    <Cell ss:StyleID="s73"/>
    <Cell ss:StyleID="s73"/>
    <Cell ss:StyleID="s73"/>
    <Cell ss:StyleID="s73"/>
    <Cell ss:StyleID="s73"/>
    <Cell ss:StyleID="s73"/>
    <Cell ss:StyleID="s73"/>
    <Cell ss:StyleID="s73"/>
   </Row>
   <Row ss:AutoFitHeight="0">
    <Cell ss:StyleID="s70"><Data ss:Type="String">EHI_096510</Data><NamedCell
      ss:Name="_FilterDatabase"/></Cell>
    <Cell><Data ss:Type="String">MADS box transcription factor, putative</Data><NamedCell
      ss:Name="_FilterDatabase"/></Cell>
    <Cell ss:StyleID="s71"><Data ss:Type="Number">2.6098578155136853</Data><NamedCell
      ss:Name="_FilterDatabase"/></Cell>
    <Cell ss:StyleID="s72"><Data ss:Type="Number">1.39439538891462E-3</Data><NamedCell
      ss:Name="_FilterDatabase"/></Cell>
    <Cell ss:StyleID="s73"/>
    <Cell ss:StyleID="s73"/>
    <Cell ss:StyleID="s73"/>
    <Cell ss:StyleID="s73"/>
    <Cell ss:StyleID="s73"/>
    <Cell ss:StyleID="s73"/>
    <Cell ss:StyleID="s73"/>
    <Cell ss:StyleID="s73"/>
    <Cell ss:StyleID="s73"/>
    <Cell ss:StyleID="s73"/>
    <Cell ss:StyleID="s73"/>
    <Cell ss:StyleID="s73"/>
    <Cell ss:StyleID="s73"/>
    <Cell ss:StyleID="s73"/>
    <Cell ss:StyleID="s73"/>
    <Cell ss:StyleID="s73"/>
    <Cell ss:StyleID="s73"/>
    <Cell ss:StyleID="s73"/>
    <Cell ss:StyleID="s73"/>
    <Cell ss:StyleID="s73"/>
    <Cell ss:StyleID="s73"/>
    <Cell ss:StyleID="s73"/>
    <Cell ss:StyleID="s73"/>
    <Cell ss:StyleID="s73"/>
    <Cell ss:StyleID="s73"/>
    <Cell ss:StyleID="s73"/>
    <Cell ss:StyleID="s73"/>
    <Cell ss:StyleID="s73"/>
    <Cell ss:StyleID="s73"/>
    <Cell ss:StyleID="s73"/>
   </Row>
   <Row ss:AutoFitHeight="0">
    <Cell ss:StyleID="s70"><Data ss:Type="String">EHI_121520</Data><NamedCell
      ss:Name="_FilterDatabase"/></Cell>
    <Cell><Data ss:Type="String">hypothetical protein, conserved</Data><NamedCell
      ss:Name="_FilterDatabase"/></Cell>
    <Cell ss:StyleID="s71"><Data ss:Type="Number">2.5863898641324754</Data><NamedCell
      ss:Name="_FilterDatabase"/></Cell>
    <Cell ss:StyleID="s72"><Data ss:Type="Number">1.5609729005711399E-3</Data><NamedCell
      ss:Name="_FilterDatabase"/></Cell>
    <Cell ss:StyleID="s73"/>
    <Cell ss:StyleID="s73"/>
    <Cell ss:StyleID="s73"/>
    <Cell ss:StyleID="s73"/>
    <Cell ss:StyleID="s73"/>
    <Cell ss:StyleID="s73"/>
    <Cell ss:StyleID="s73"/>
    <Cell ss:StyleID="s73"/>
    <Cell ss:StyleID="s73"/>
    <Cell ss:StyleID="s73"/>
    <Cell ss:StyleID="s73"/>
    <Cell ss:StyleID="s73"/>
    <Cell ss:StyleID="s73"/>
    <Cell ss:StyleID="s73"/>
    <Cell ss:StyleID="s73"/>
    <Cell ss:StyleID="s73"/>
    <Cell ss:StyleID="s73"/>
    <Cell ss:StyleID="s73"/>
    <Cell ss:StyleID="s73"/>
    <Cell ss:StyleID="s73"/>
    <Cell ss:StyleID="s73"/>
    <Cell ss:StyleID="s73"/>
    <Cell ss:StyleID="s73"/>
    <Cell ss:StyleID="s73"/>
    <Cell ss:StyleID="s73"/>
    <Cell ss:StyleID="s73"/>
    <Cell ss:StyleID="s73"/>
    <Cell ss:StyleID="s73"/>
    <Cell ss:StyleID="s73"/>
    <Cell ss:StyleID="s73"/>
   </Row>
   <Row ss:AutoFitHeight="0">
    <Cell ss:StyleID="s70"><Data ss:Type="String">EHI_039850</Data><NamedCell
      ss:Name="_FilterDatabase"/></Cell>
    <Cell><Data ss:Type="String">Rho guanine nucleotide exchange factor, putative</Data><NamedCell
      ss:Name="_FilterDatabase"/></Cell>
    <Cell ss:StyleID="s71"><Data ss:Type="Number">2.576799470062987</Data><NamedCell
      ss:Name="_FilterDatabase"/></Cell>
    <Cell ss:StyleID="s72"><Data ss:Type="Number">6.9938213417875504E-4</Data><NamedCell
      ss:Name="_FilterDatabase"/></Cell>
    <Cell ss:StyleID="s73"/>
    <Cell ss:StyleID="s73"/>
    <Cell ss:StyleID="s73"/>
    <Cell ss:StyleID="s73"/>
    <Cell ss:StyleID="s73"/>
    <Cell ss:StyleID="s73"/>
    <Cell ss:StyleID="s73"/>
    <Cell ss:StyleID="s73"/>
    <Cell ss:StyleID="s73"/>
    <Cell ss:StyleID="s73"/>
    <Cell ss:StyleID="s73"/>
    <Cell ss:StyleID="s73"/>
    <Cell ss:StyleID="s73"/>
    <Cell ss:StyleID="s73"/>
    <Cell ss:StyleID="s73"/>
    <Cell ss:StyleID="s73"/>
    <Cell ss:StyleID="s73"/>
    <Cell ss:StyleID="s73"/>
    <Cell ss:StyleID="s73"/>
    <Cell ss:StyleID="s73"/>
    <Cell ss:StyleID="s73"/>
    <Cell ss:StyleID="s73"/>
    <Cell ss:StyleID="s73"/>
    <Cell ss:StyleID="s73"/>
    <Cell ss:StyleID="s73"/>
    <Cell ss:StyleID="s73"/>
    <Cell ss:StyleID="s73"/>
    <Cell ss:StyleID="s73"/>
    <Cell ss:StyleID="s73"/>
    <Cell ss:StyleID="s73"/>
   </Row>
   <Row ss:AutoFitHeight="0">
    <Cell ss:StyleID="s70"><Data ss:Type="String">EHI_114340</Data><NamedCell
      ss:Name="_FilterDatabase"/></Cell>
    <Cell><Data ss:Type="String">acetylornithine deacetylase, putative</Data><NamedCell
      ss:Name="_FilterDatabase"/></Cell>
    <Cell ss:StyleID="s71"><Data ss:Type="Number">2.5688967360254833</Data><NamedCell
      ss:Name="_FilterDatabase"/></Cell>
    <Cell ss:StyleID="s72"><Data ss:Type="Number">9.0931850748768696E-4</Data><NamedCell
      ss:Name="_FilterDatabase"/></Cell>
    <Cell ss:StyleID="s73"/>
    <Cell ss:StyleID="s73"/>
    <Cell ss:StyleID="s73"/>
    <Cell ss:StyleID="s73"/>
    <Cell ss:StyleID="s73"/>
    <Cell ss:StyleID="s73"/>
    <Cell ss:StyleID="s73"/>
    <Cell ss:StyleID="s73"/>
    <Cell ss:StyleID="s73"/>
    <Cell ss:StyleID="s73"/>
    <Cell ss:StyleID="s73"/>
    <Cell ss:StyleID="s73"/>
    <Cell ss:StyleID="s73"/>
    <Cell ss:StyleID="s73"/>
    <Cell ss:StyleID="s73"/>
    <Cell ss:StyleID="s73"/>
    <Cell ss:StyleID="s73"/>
    <Cell ss:StyleID="s73"/>
    <Cell ss:StyleID="s73"/>
    <Cell ss:StyleID="s73"/>
    <Cell ss:StyleID="s73"/>
    <Cell ss:StyleID="s73"/>
    <Cell ss:StyleID="s73"/>
    <Cell ss:StyleID="s73"/>
    <Cell ss:StyleID="s73"/>
    <Cell ss:StyleID="s73"/>
    <Cell ss:StyleID="s73"/>
    <Cell ss:StyleID="s73"/>
    <Cell ss:StyleID="s73"/>
    <Cell ss:StyleID="s73"/>
   </Row>
   <Row ss:AutoFitHeight="0">
    <Cell ss:StyleID="s70"><Data ss:Type="String">EHI_164940</Data><NamedCell
      ss:Name="_FilterDatabase"/></Cell>
    <Cell><Data ss:Type="String">hypothetical protein</Data><NamedCell
      ss:Name="_FilterDatabase"/></Cell>
    <Cell ss:StyleID="s71"><Data ss:Type="Number">2.5584643984930064</Data><NamedCell
      ss:Name="_FilterDatabase"/></Cell>
    <Cell ss:StyleID="s72"><Data ss:Type="Number">2.3907738790781199E-3</Data><NamedCell
      ss:Name="_FilterDatabase"/></Cell>
    <Cell ss:StyleID="s73"/>
    <Cell ss:StyleID="s73"/>
    <Cell ss:StyleID="s73"/>
    <Cell ss:StyleID="s73"/>
    <Cell ss:StyleID="s73"/>
    <Cell ss:StyleID="s73"/>
    <Cell ss:StyleID="s73"/>
    <Cell ss:StyleID="s73"/>
    <Cell ss:StyleID="s73"/>
    <Cell ss:StyleID="s73"/>
    <Cell ss:StyleID="s73"/>
    <Cell ss:StyleID="s73"/>
    <Cell ss:StyleID="s73"/>
    <Cell ss:StyleID="s73"/>
    <Cell ss:StyleID="s73"/>
    <Cell ss:StyleID="s73"/>
    <Cell ss:StyleID="s73"/>
    <Cell ss:StyleID="s73"/>
    <Cell ss:StyleID="s73"/>
    <Cell ss:StyleID="s73"/>
    <Cell ss:StyleID="s73"/>
    <Cell ss:StyleID="s73"/>
    <Cell ss:StyleID="s73"/>
    <Cell ss:StyleID="s73"/>
    <Cell ss:StyleID="s73"/>
    <Cell ss:StyleID="s73"/>
    <Cell ss:StyleID="s73"/>
    <Cell ss:StyleID="s73"/>
    <Cell ss:StyleID="s73"/>
    <Cell ss:StyleID="s73"/>
   </Row>
   <Row ss:AutoFitHeight="0">
    <Cell ss:StyleID="s70"><Data ss:Type="String">EHI_004810</Data><NamedCell
      ss:Name="_FilterDatabase"/></Cell>
    <Cell><Data ss:Type="String">hypothetical protein, conserved</Data><NamedCell
      ss:Name="_FilterDatabase"/></Cell>
    <Cell ss:StyleID="s71"><Data ss:Type="Number">2.5559090726743219</Data><NamedCell
      ss:Name="_FilterDatabase"/></Cell>
    <Cell ss:StyleID="s72"><Data ss:Type="Number">1.73809067314256E-3</Data><NamedCell
      ss:Name="_FilterDatabase"/></Cell>
    <Cell ss:StyleID="s73"/>
    <Cell ss:StyleID="s73"/>
    <Cell ss:StyleID="s73"/>
    <Cell ss:StyleID="s73"/>
    <Cell ss:StyleID="s73"/>
    <Cell ss:StyleID="s73"/>
    <Cell ss:StyleID="s73"/>
    <Cell ss:StyleID="s73"/>
    <Cell ss:StyleID="s73"/>
    <Cell ss:StyleID="s73"/>
    <Cell ss:StyleID="s73"/>
    <Cell ss:StyleID="s73"/>
    <Cell ss:StyleID="s73"/>
    <Cell ss:StyleID="s73"/>
    <Cell ss:StyleID="s73"/>
    <Cell ss:StyleID="s73"/>
    <Cell ss:StyleID="s73"/>
    <Cell ss:StyleID="s73"/>
    <Cell ss:StyleID="s73"/>
    <Cell ss:StyleID="s73"/>
    <Cell ss:StyleID="s73"/>
    <Cell ss:StyleID="s73"/>
    <Cell ss:StyleID="s73"/>
    <Cell ss:StyleID="s73"/>
    <Cell ss:StyleID="s73"/>
    <Cell ss:StyleID="s73"/>
    <Cell ss:StyleID="s73"/>
    <Cell ss:StyleID="s73"/>
    <Cell ss:StyleID="s73"/>
    <Cell ss:StyleID="s73"/>
   </Row>
   <Row ss:AutoFitHeight="0">
    <Cell ss:StyleID="s70"><Data ss:Type="String">EHI_124620</Data><NamedCell
      ss:Name="_FilterDatabase"/></Cell>
    <Cell><Data ss:Type="String">hypothetical protein</Data><NamedCell
      ss:Name="_FilterDatabase"/></Cell>
    <Cell ss:StyleID="s71"><Data ss:Type="Number">2.5537632083040682</Data><NamedCell
      ss:Name="_FilterDatabase"/></Cell>
    <Cell ss:StyleID="s72"><Data ss:Type="Number">1.5540142403394101E-3</Data><NamedCell
      ss:Name="_FilterDatabase"/></Cell>
    <Cell ss:StyleID="s73"/>
    <Cell ss:StyleID="s73"/>
    <Cell ss:StyleID="s73"/>
    <Cell ss:StyleID="s73"/>
    <Cell ss:StyleID="s73"/>
    <Cell ss:StyleID="s73"/>
    <Cell ss:StyleID="s73"/>
    <Cell ss:StyleID="s73"/>
    <Cell ss:StyleID="s73"/>
    <Cell ss:StyleID="s73"/>
    <Cell ss:StyleID="s73"/>
    <Cell ss:StyleID="s73"/>
    <Cell ss:StyleID="s73"/>
    <Cell ss:StyleID="s73"/>
    <Cell ss:StyleID="s73"/>
    <Cell ss:StyleID="s73"/>
    <Cell ss:StyleID="s73"/>
    <Cell ss:StyleID="s73"/>
    <Cell ss:StyleID="s73"/>
    <Cell ss:StyleID="s73"/>
    <Cell ss:StyleID="s73"/>
    <Cell ss:StyleID="s73"/>
    <Cell ss:StyleID="s73"/>
    <Cell ss:StyleID="s73"/>
    <Cell ss:StyleID="s73"/>
    <Cell ss:StyleID="s73"/>
    <Cell ss:StyleID="s73"/>
    <Cell ss:StyleID="s73"/>
    <Cell ss:StyleID="s73"/>
    <Cell ss:StyleID="s73"/>
   </Row>
   <Row ss:AutoFitHeight="0">
    <Cell ss:StyleID="s70"><Data ss:Type="String">EHI_177420</Data><NamedCell
      ss:Name="_FilterDatabase"/></Cell>
    <Cell><Data ss:Type="String">hypothetical protein</Data><NamedCell
      ss:Name="_FilterDatabase"/></Cell>
    <Cell ss:StyleID="s71"><Data ss:Type="Number">2.5227819272993077</Data><NamedCell
      ss:Name="_FilterDatabase"/></Cell>
    <Cell ss:StyleID="s72"><Data ss:Type="Number">2.05784612431109E-3</Data><NamedCell
      ss:Name="_FilterDatabase"/></Cell>
    <Cell ss:StyleID="s73"/>
    <Cell ss:StyleID="s73"/>
    <Cell ss:StyleID="s73"/>
    <Cell ss:StyleID="s73"/>
    <Cell ss:StyleID="s73"/>
    <Cell ss:StyleID="s73"/>
    <Cell ss:StyleID="s73"/>
    <Cell ss:StyleID="s73"/>
    <Cell ss:StyleID="s73"/>
    <Cell ss:StyleID="s73"/>
    <Cell ss:StyleID="s73"/>
    <Cell ss:StyleID="s73"/>
    <Cell ss:StyleID="s73"/>
    <Cell ss:StyleID="s73"/>
    <Cell ss:StyleID="s73"/>
    <Cell ss:StyleID="s73"/>
    <Cell ss:StyleID="s73"/>
    <Cell ss:StyleID="s73"/>
    <Cell ss:StyleID="s73"/>
    <Cell ss:StyleID="s73"/>
    <Cell ss:StyleID="s73"/>
    <Cell ss:StyleID="s73"/>
    <Cell ss:StyleID="s73"/>
    <Cell ss:StyleID="s73"/>
    <Cell ss:StyleID="s73"/>
    <Cell ss:StyleID="s73"/>
    <Cell ss:StyleID="s73"/>
    <Cell ss:StyleID="s73"/>
    <Cell ss:StyleID="s73"/>
    <Cell ss:StyleID="s73"/>
   </Row>
   <Row ss:AutoFitHeight="0">
    <Cell ss:StyleID="s70"><Data ss:Type="String">EHI_182700</Data><NamedCell
      ss:Name="_FilterDatabase"/></Cell>
    <Cell><Data ss:Type="String">hypothetical protein, conserved</Data><NamedCell
      ss:Name="_FilterDatabase"/></Cell>
    <Cell ss:StyleID="s71"><Data ss:Type="Number">2.5171664302299988</Data><NamedCell
      ss:Name="_FilterDatabase"/></Cell>
    <Cell ss:StyleID="s72"><Data ss:Type="Number">1.56235114812874E-3</Data><NamedCell
      ss:Name="_FilterDatabase"/></Cell>
    <Cell ss:StyleID="s73"/>
    <Cell ss:StyleID="s73"/>
    <Cell ss:StyleID="s73"/>
    <Cell ss:StyleID="s73"/>
    <Cell ss:StyleID="s73"/>
    <Cell ss:StyleID="s73"/>
    <Cell ss:StyleID="s73"/>
    <Cell ss:StyleID="s73"/>
    <Cell ss:StyleID="s73"/>
    <Cell ss:StyleID="s73"/>
    <Cell ss:StyleID="s73"/>
    <Cell ss:StyleID="s73"/>
    <Cell ss:StyleID="s73"/>
    <Cell ss:StyleID="s73"/>
    <Cell ss:StyleID="s73"/>
    <Cell ss:StyleID="s73"/>
    <Cell ss:StyleID="s73"/>
    <Cell ss:StyleID="s73"/>
    <Cell ss:StyleID="s73"/>
    <Cell ss:StyleID="s73"/>
    <Cell ss:StyleID="s73"/>
    <Cell ss:StyleID="s73"/>
    <Cell ss:StyleID="s73"/>
    <Cell ss:StyleID="s73"/>
    <Cell ss:StyleID="s73"/>
    <Cell ss:StyleID="s73"/>
    <Cell ss:StyleID="s73"/>
    <Cell ss:StyleID="s73"/>
    <Cell ss:StyleID="s73"/>
    <Cell ss:StyleID="s73"/>
   </Row>
   <Row ss:AutoFitHeight="0">
    <Cell ss:StyleID="s70"><Data ss:Type="String">EHI_168290</Data><NamedCell
      ss:Name="_FilterDatabase"/></Cell>
    <Cell><Data ss:Type="String">hypothetical protein</Data><NamedCell
      ss:Name="_FilterDatabase"/></Cell>
    <Cell ss:StyleID="s71"><Data ss:Type="Number">2.511412339782864</Data><NamedCell
      ss:Name="_FilterDatabase"/></Cell>
    <Cell ss:StyleID="s72"><Data ss:Type="Number">1.5468950666924601E-3</Data><NamedCell
      ss:Name="_FilterDatabase"/></Cell>
    <Cell ss:StyleID="s73"/>
    <Cell ss:StyleID="s73"/>
    <Cell ss:StyleID="s73"/>
    <Cell ss:StyleID="s73"/>
    <Cell ss:StyleID="s73"/>
    <Cell ss:StyleID="s73"/>
    <Cell ss:StyleID="s73"/>
    <Cell ss:StyleID="s73"/>
    <Cell ss:StyleID="s73"/>
    <Cell ss:StyleID="s73"/>
    <Cell ss:StyleID="s73"/>
    <Cell ss:StyleID="s73"/>
    <Cell ss:StyleID="s73"/>
    <Cell ss:StyleID="s73"/>
    <Cell ss:StyleID="s73"/>
    <Cell ss:StyleID="s73"/>
    <Cell ss:StyleID="s73"/>
    <Cell ss:StyleID="s73"/>
    <Cell ss:StyleID="s73"/>
    <Cell ss:StyleID="s73"/>
    <Cell ss:StyleID="s73"/>
    <Cell ss:StyleID="s73"/>
    <Cell ss:StyleID="s73"/>
    <Cell ss:StyleID="s73"/>
    <Cell ss:StyleID="s73"/>
    <Cell ss:StyleID="s73"/>
    <Cell ss:StyleID="s73"/>
    <Cell ss:StyleID="s73"/>
    <Cell ss:StyleID="s73"/>
    <Cell ss:StyleID="s73"/>
   </Row>
   <Row ss:AutoFitHeight="0">
    <Cell ss:StyleID="s70"><Data ss:Type="String">EHI_066720</Data><NamedCell
      ss:Name="_FilterDatabase"/></Cell>
    <Cell><Data ss:Type="String">hypothetical protein, conserved</Data><NamedCell
      ss:Name="_FilterDatabase"/></Cell>
    <Cell ss:StyleID="s71"><Data ss:Type="Number">2.4522225481374198</Data><NamedCell
      ss:Name="_FilterDatabase"/></Cell>
    <Cell ss:StyleID="s72"><Data ss:Type="Number">1.59053955759862E-3</Data><NamedCell
      ss:Name="_FilterDatabase"/></Cell>
    <Cell ss:StyleID="s73"/>
    <Cell ss:StyleID="s73"/>
    <Cell ss:StyleID="s73"/>
    <Cell ss:StyleID="s73"/>
    <Cell ss:StyleID="s73"/>
    <Cell ss:StyleID="s73"/>
    <Cell ss:StyleID="s73"/>
    <Cell ss:StyleID="s73"/>
    <Cell ss:StyleID="s73"/>
    <Cell ss:StyleID="s73"/>
    <Cell ss:StyleID="s73"/>
    <Cell ss:StyleID="s73"/>
    <Cell ss:StyleID="s73"/>
    <Cell ss:StyleID="s73"/>
    <Cell ss:StyleID="s73"/>
    <Cell ss:StyleID="s73"/>
    <Cell ss:StyleID="s73"/>
    <Cell ss:StyleID="s73"/>
    <Cell ss:StyleID="s73"/>
    <Cell ss:StyleID="s73"/>
    <Cell ss:StyleID="s73"/>
    <Cell ss:StyleID="s73"/>
    <Cell ss:StyleID="s73"/>
    <Cell ss:StyleID="s73"/>
    <Cell ss:StyleID="s73"/>
    <Cell ss:StyleID="s73"/>
    <Cell ss:StyleID="s73"/>
    <Cell ss:StyleID="s73"/>
    <Cell ss:StyleID="s73"/>
    <Cell ss:StyleID="s73"/>
   </Row>
   <Row ss:AutoFitHeight="0">
    <Cell ss:StyleID="s70"><Data ss:Type="String">EHI_083620</Data><NamedCell
      ss:Name="_FilterDatabase"/></Cell>
    <Cell><Data ss:Type="String">hypothetical protein</Data><NamedCell
      ss:Name="_FilterDatabase"/></Cell>
    <Cell ss:StyleID="s71"><Data ss:Type="Number">2.4445475011053475</Data><NamedCell
      ss:Name="_FilterDatabase"/></Cell>
    <Cell ss:StyleID="s72"><Data ss:Type="Number">2.4086159084120199E-3</Data><NamedCell
      ss:Name="_FilterDatabase"/></Cell>
    <Cell ss:StyleID="s73"/>
    <Cell ss:StyleID="s73"/>
    <Cell ss:StyleID="s73"/>
    <Cell ss:StyleID="s73"/>
    <Cell ss:StyleID="s73"/>
    <Cell ss:StyleID="s73"/>
    <Cell ss:StyleID="s73"/>
    <Cell ss:StyleID="s73"/>
    <Cell ss:StyleID="s73"/>
    <Cell ss:StyleID="s73"/>
    <Cell ss:StyleID="s73"/>
    <Cell ss:StyleID="s73"/>
    <Cell ss:StyleID="s73"/>
    <Cell ss:StyleID="s73"/>
    <Cell ss:StyleID="s73"/>
    <Cell ss:StyleID="s73"/>
    <Cell ss:StyleID="s73"/>
    <Cell ss:StyleID="s73"/>
    <Cell ss:StyleID="s73"/>
    <Cell ss:StyleID="s73"/>
    <Cell ss:StyleID="s73"/>
    <Cell ss:StyleID="s73"/>
    <Cell ss:StyleID="s73"/>
    <Cell ss:StyleID="s73"/>
    <Cell ss:StyleID="s73"/>
    <Cell ss:StyleID="s73"/>
    <Cell ss:StyleID="s73"/>
    <Cell ss:StyleID="s73"/>
    <Cell ss:StyleID="s73"/>
    <Cell ss:StyleID="s73"/>
   </Row>
   <Row ss:AutoFitHeight="0">
    <Cell ss:StyleID="s70"><Data ss:Type="String">EHI_181210</Data><NamedCell
      ss:Name="_FilterDatabase"/></Cell>
    <Cell><Data ss:Type="String">hypothetical protein</Data><NamedCell
      ss:Name="_FilterDatabase"/></Cell>
    <Cell ss:StyleID="s71"><Data ss:Type="Number">2.4332060622222871</Data><NamedCell
      ss:Name="_FilterDatabase"/></Cell>
    <Cell ss:StyleID="s72"><Data ss:Type="Number">9.7062410150940495E-4</Data><NamedCell
      ss:Name="_FilterDatabase"/></Cell>
    <Cell ss:StyleID="s73"/>
    <Cell ss:StyleID="s73"/>
    <Cell ss:StyleID="s73"/>
    <Cell ss:StyleID="s73"/>
    <Cell ss:StyleID="s73"/>
    <Cell ss:StyleID="s73"/>
    <Cell ss:StyleID="s73"/>
    <Cell ss:StyleID="s73"/>
    <Cell ss:StyleID="s73"/>
    <Cell ss:StyleID="s73"/>
    <Cell ss:StyleID="s73"/>
    <Cell ss:StyleID="s73"/>
    <Cell ss:StyleID="s73"/>
    <Cell ss:StyleID="s73"/>
    <Cell ss:StyleID="s73"/>
    <Cell ss:StyleID="s73"/>
    <Cell ss:StyleID="s73"/>
    <Cell ss:StyleID="s73"/>
    <Cell ss:StyleID="s73"/>
    <Cell ss:StyleID="s73"/>
    <Cell ss:StyleID="s73"/>
    <Cell ss:StyleID="s73"/>
    <Cell ss:StyleID="s73"/>
    <Cell ss:StyleID="s73"/>
    <Cell ss:StyleID="s73"/>
    <Cell ss:StyleID="s73"/>
    <Cell ss:StyleID="s73"/>
    <Cell ss:StyleID="s73"/>
    <Cell ss:StyleID="s73"/>
    <Cell ss:StyleID="s73"/>
   </Row>
   <Row ss:AutoFitHeight="0">
    <Cell ss:StyleID="s70"><Data ss:Type="String">EHI_148870</Data><NamedCell
      ss:Name="_FilterDatabase"/></Cell>
    <Cell><Data ss:Type="String">hypothetical protein</Data><NamedCell
      ss:Name="_FilterDatabase"/></Cell>
    <Cell ss:StyleID="s71"><Data ss:Type="Number">2.411089133589575</Data><NamedCell
      ss:Name="_FilterDatabase"/></Cell>
    <Cell ss:StyleID="s72"><Data ss:Type="Number">1.4002838203979601E-3</Data><NamedCell
      ss:Name="_FilterDatabase"/></Cell>
    <Cell ss:StyleID="s73"/>
    <Cell ss:StyleID="s73"/>
    <Cell ss:StyleID="s73"/>
    <Cell ss:StyleID="s73"/>
    <Cell ss:StyleID="s73"/>
    <Cell ss:StyleID="s73"/>
    <Cell ss:StyleID="s73"/>
    <Cell ss:StyleID="s73"/>
    <Cell ss:StyleID="s73"/>
    <Cell ss:StyleID="s73"/>
    <Cell ss:StyleID="s73"/>
    <Cell ss:StyleID="s73"/>
    <Cell ss:StyleID="s73"/>
    <Cell ss:StyleID="s73"/>
    <Cell ss:StyleID="s73"/>
    <Cell ss:StyleID="s73"/>
    <Cell ss:StyleID="s73"/>
    <Cell ss:StyleID="s73"/>
    <Cell ss:StyleID="s73"/>
    <Cell ss:StyleID="s73"/>
    <Cell ss:StyleID="s73"/>
    <Cell ss:StyleID="s73"/>
    <Cell ss:StyleID="s73"/>
    <Cell ss:StyleID="s73"/>
    <Cell ss:StyleID="s73"/>
    <Cell ss:StyleID="s73"/>
    <Cell ss:StyleID="s73"/>
    <Cell ss:StyleID="s73"/>
    <Cell ss:StyleID="s73"/>
    <Cell ss:StyleID="s73"/>
   </Row>
   <Row ss:AutoFitHeight="0">
    <Cell ss:StyleID="s70"><Data ss:Type="String">EHI_025370</Data><NamedCell
      ss:Name="_FilterDatabase"/></Cell>
    <Cell><Data ss:Type="String">hypothetical protein, conserved</Data><NamedCell
      ss:Name="_FilterDatabase"/></Cell>
    <Cell ss:StyleID="s71"><Data ss:Type="Number">2.4110295041161933</Data><NamedCell
      ss:Name="_FilterDatabase"/></Cell>
    <Cell ss:StyleID="s72"><Data ss:Type="Number">2.3771110182519099E-3</Data><NamedCell
      ss:Name="_FilterDatabase"/></Cell>
    <Cell ss:StyleID="s73"/>
    <Cell ss:StyleID="s73"/>
    <Cell ss:StyleID="s73"/>
    <Cell ss:StyleID="s73"/>
    <Cell ss:StyleID="s73"/>
    <Cell ss:StyleID="s73"/>
    <Cell ss:StyleID="s73"/>
    <Cell ss:StyleID="s73"/>
    <Cell ss:StyleID="s73"/>
    <Cell ss:StyleID="s73"/>
    <Cell ss:StyleID="s73"/>
    <Cell ss:StyleID="s73"/>
    <Cell ss:StyleID="s73"/>
    <Cell ss:StyleID="s73"/>
    <Cell ss:StyleID="s73"/>
    <Cell ss:StyleID="s73"/>
    <Cell ss:StyleID="s73"/>
    <Cell ss:StyleID="s73"/>
    <Cell ss:StyleID="s73"/>
    <Cell ss:StyleID="s73"/>
    <Cell ss:StyleID="s73"/>
    <Cell ss:StyleID="s73"/>
    <Cell ss:StyleID="s73"/>
    <Cell ss:StyleID="s73"/>
    <Cell ss:StyleID="s73"/>
    <Cell ss:StyleID="s73"/>
    <Cell ss:StyleID="s73"/>
    <Cell ss:StyleID="s73"/>
    <Cell ss:StyleID="s73"/>
    <Cell ss:StyleID="s73"/>
   </Row>
   <Row ss:AutoFitHeight="0">
    <Cell ss:StyleID="s70"><Data ss:Type="String">EHI_110180</Data><NamedCell
      ss:Name="_FilterDatabase"/></Cell>
    <Cell><Data ss:Type="String">myosin heavy chain</Data><NamedCell
      ss:Name="_FilterDatabase"/></Cell>
    <Cell ss:StyleID="s71"><Data ss:Type="Number">2.3993412033381922</Data><NamedCell
      ss:Name="_FilterDatabase"/></Cell>
    <Cell ss:StyleID="s72"><Data ss:Type="Number">8.4214985583862896E-4</Data><NamedCell
      ss:Name="_FilterDatabase"/></Cell>
    <Cell ss:StyleID="s73"/>
    <Cell ss:StyleID="s73"/>
    <Cell ss:StyleID="s73"/>
    <Cell ss:StyleID="s73"/>
    <Cell ss:StyleID="s73"/>
    <Cell ss:StyleID="s73"/>
    <Cell ss:StyleID="s73"/>
    <Cell ss:StyleID="s73"/>
    <Cell ss:StyleID="s73"/>
    <Cell ss:StyleID="s73"/>
    <Cell ss:StyleID="s73"/>
    <Cell ss:StyleID="s73"/>
    <Cell ss:StyleID="s73"/>
    <Cell ss:StyleID="s73"/>
    <Cell ss:StyleID="s73"/>
    <Cell ss:StyleID="s73"/>
    <Cell ss:StyleID="s73"/>
    <Cell ss:StyleID="s73"/>
    <Cell ss:StyleID="s73"/>
    <Cell ss:StyleID="s73"/>
    <Cell ss:StyleID="s73"/>
    <Cell ss:StyleID="s73"/>
    <Cell ss:StyleID="s73"/>
    <Cell ss:StyleID="s73"/>
    <Cell ss:StyleID="s73"/>
    <Cell ss:StyleID="s73"/>
    <Cell ss:StyleID="s73"/>
    <Cell ss:StyleID="s73"/>
    <Cell ss:StyleID="s73"/>
    <Cell ss:StyleID="s73"/>
   </Row>
   <Row ss:AutoFitHeight="0">
    <Cell ss:StyleID="s70"><Data ss:Type="String">EHI_005870</Data><NamedCell
      ss:Name="_FilterDatabase"/></Cell>
    <Cell><Data ss:Type="String">proteasome regulatory subunit, putative</Data><NamedCell
      ss:Name="_FilterDatabase"/></Cell>
    <Cell ss:StyleID="s71"><Data ss:Type="Number">2.3738385753901268</Data><NamedCell
      ss:Name="_FilterDatabase"/></Cell>
    <Cell ss:StyleID="s72"><Data ss:Type="Number">1.41943966080358E-3</Data><NamedCell
      ss:Name="_FilterDatabase"/></Cell>
    <Cell ss:StyleID="s73"/>
    <Cell ss:StyleID="s73"/>
    <Cell ss:StyleID="s73"/>
    <Cell ss:StyleID="s73"/>
    <Cell ss:StyleID="s73"/>
    <Cell ss:StyleID="s73"/>
    <Cell ss:StyleID="s73"/>
    <Cell ss:StyleID="s73"/>
    <Cell ss:StyleID="s73"/>
    <Cell ss:StyleID="s73"/>
    <Cell ss:StyleID="s73"/>
    <Cell ss:StyleID="s73"/>
    <Cell ss:StyleID="s73"/>
    <Cell ss:StyleID="s73"/>
    <Cell ss:StyleID="s73"/>
    <Cell ss:StyleID="s73"/>
    <Cell ss:StyleID="s73"/>
    <Cell ss:StyleID="s73"/>
    <Cell ss:StyleID="s73"/>
    <Cell ss:StyleID="s73"/>
    <Cell ss:StyleID="s73"/>
    <Cell ss:StyleID="s73"/>
    <Cell ss:StyleID="s73"/>
    <Cell ss:StyleID="s73"/>
    <Cell ss:StyleID="s73"/>
    <Cell ss:StyleID="s73"/>
    <Cell ss:StyleID="s73"/>
    <Cell ss:StyleID="s73"/>
    <Cell ss:StyleID="s73"/>
    <Cell ss:StyleID="s73"/>
   </Row>
   <Row ss:AutoFitHeight="0">
    <Cell ss:StyleID="s70"><Data ss:Type="String">EHI_180410</Data><NamedCell
      ss:Name="_FilterDatabase"/></Cell>
    <Cell><Data ss:Type="String">hypothetical protein</Data><NamedCell
      ss:Name="_FilterDatabase"/></Cell>
    <Cell ss:StyleID="s71"><Data ss:Type="Number">2.3435079241157273</Data><NamedCell
      ss:Name="_FilterDatabase"/></Cell>
    <Cell ss:StyleID="s72"><Data ss:Type="Number">2.1677204036325498E-3</Data><NamedCell
      ss:Name="_FilterDatabase"/></Cell>
    <Cell ss:StyleID="s73"/>
    <Cell ss:StyleID="s73"/>
    <Cell ss:StyleID="s73"/>
    <Cell ss:StyleID="s73"/>
    <Cell ss:StyleID="s73"/>
    <Cell ss:StyleID="s73"/>
    <Cell ss:StyleID="s73"/>
    <Cell ss:StyleID="s73"/>
    <Cell ss:StyleID="s73"/>
    <Cell ss:StyleID="s73"/>
    <Cell ss:StyleID="s73"/>
    <Cell ss:StyleID="s73"/>
    <Cell ss:StyleID="s73"/>
    <Cell ss:StyleID="s73"/>
    <Cell ss:StyleID="s73"/>
    <Cell ss:StyleID="s73"/>
    <Cell ss:StyleID="s73"/>
    <Cell ss:StyleID="s73"/>
    <Cell ss:StyleID="s73"/>
    <Cell ss:StyleID="s73"/>
    <Cell ss:StyleID="s73"/>
    <Cell ss:StyleID="s73"/>
    <Cell ss:StyleID="s73"/>
    <Cell ss:StyleID="s73"/>
    <Cell ss:StyleID="s73"/>
    <Cell ss:StyleID="s73"/>
    <Cell ss:StyleID="s73"/>
    <Cell ss:StyleID="s73"/>
    <Cell ss:StyleID="s73"/>
    <Cell ss:StyleID="s73"/>
   </Row>
   <Row ss:AutoFitHeight="0">
    <Cell ss:StyleID="s70"><Data ss:Type="String">EHI_170170</Data><NamedCell
      ss:Name="_FilterDatabase"/></Cell>
    <Cell><Data ss:Type="String">hypothetical protein</Data><NamedCell
      ss:Name="_FilterDatabase"/></Cell>
    <Cell ss:StyleID="s71"><Data ss:Type="Number">2.2843444485360807</Data><NamedCell
      ss:Name="_FilterDatabase"/></Cell>
    <Cell ss:StyleID="s72"><Data ss:Type="Number">1.8955441972399599E-3</Data><NamedCell
      ss:Name="_FilterDatabase"/></Cell>
    <Cell ss:StyleID="s73"/>
    <Cell ss:StyleID="s73"/>
    <Cell ss:StyleID="s73"/>
    <Cell ss:StyleID="s73"/>
    <Cell ss:StyleID="s73"/>
    <Cell ss:StyleID="s73"/>
    <Cell ss:StyleID="s73"/>
    <Cell ss:StyleID="s73"/>
    <Cell ss:StyleID="s73"/>
    <Cell ss:StyleID="s73"/>
    <Cell ss:StyleID="s73"/>
    <Cell ss:StyleID="s73"/>
    <Cell ss:StyleID="s73"/>
    <Cell ss:StyleID="s73"/>
    <Cell ss:StyleID="s73"/>
    <Cell ss:StyleID="s73"/>
    <Cell ss:StyleID="s73"/>
    <Cell ss:StyleID="s73"/>
    <Cell ss:StyleID="s73"/>
    <Cell ss:StyleID="s73"/>
    <Cell ss:StyleID="s73"/>
    <Cell ss:StyleID="s73"/>
    <Cell ss:StyleID="s73"/>
    <Cell ss:StyleID="s73"/>
    <Cell ss:StyleID="s73"/>
    <Cell ss:StyleID="s73"/>
    <Cell ss:StyleID="s73"/>
    <Cell ss:StyleID="s73"/>
    <Cell ss:StyleID="s73"/>
    <Cell ss:StyleID="s73"/>
   </Row>
   <Row ss:AutoFitHeight="0">
    <Cell ss:StyleID="s70"><Data ss:Type="String">EHI_053440</Data><NamedCell
      ss:Name="_FilterDatabase"/></Cell>
    <Cell><Data ss:Type="String">13 kDa ribonucleoprotein-associated protein, putative</Data><NamedCell
      ss:Name="_FilterDatabase"/></Cell>
    <Cell ss:StyleID="s71"><Data ss:Type="Number">0.43455363153152204</Data><NamedCell
      ss:Name="_FilterDatabase"/></Cell>
    <Cell ss:StyleID="s72"><Data ss:Type="Number">1.9800946726819799E-3</Data><NamedCell
      ss:Name="_FilterDatabase"/></Cell>
    <Cell ss:StyleID="s73"/>
    <Cell ss:StyleID="s73"/>
    <Cell ss:StyleID="s73"/>
    <Cell ss:StyleID="s73"/>
    <Cell ss:StyleID="s73"/>
    <Cell ss:StyleID="s73"/>
    <Cell ss:StyleID="s73"/>
    <Cell ss:StyleID="s73"/>
    <Cell ss:StyleID="s73"/>
    <Cell ss:StyleID="s73"/>
    <Cell ss:StyleID="s73"/>
    <Cell ss:StyleID="s73"/>
    <Cell ss:StyleID="s73"/>
    <Cell ss:StyleID="s73"/>
    <Cell ss:StyleID="s73"/>
    <Cell ss:StyleID="s73"/>
    <Cell ss:StyleID="s73"/>
    <Cell ss:StyleID="s73"/>
    <Cell ss:StyleID="s73"/>
    <Cell ss:StyleID="s73"/>
    <Cell ss:StyleID="s73"/>
    <Cell ss:StyleID="s73"/>
    <Cell ss:StyleID="s73"/>
    <Cell ss:StyleID="s73"/>
    <Cell ss:StyleID="s73"/>
    <Cell ss:StyleID="s73"/>
    <Cell ss:StyleID="s73"/>
    <Cell ss:StyleID="s73"/>
    <Cell ss:StyleID="s73"/>
    <Cell ss:StyleID="s73"/>
   </Row>
   <Row ss:AutoFitHeight="0">
    <Cell ss:StyleID="s70"><Data ss:Type="String">EHI_092630</Data><NamedCell
      ss:Name="_FilterDatabase"/></Cell>
    <Cell><Data ss:Type="String">RNA recognition motif domain containing protein</Data><NamedCell
      ss:Name="_FilterDatabase"/></Cell>
    <Cell ss:StyleID="s71"><Data ss:Type="Number">0.41959982949318142</Data><NamedCell
      ss:Name="_FilterDatabase"/></Cell>
    <Cell ss:StyleID="s72"><Data ss:Type="Number">2.3212684881548798E-3</Data><NamedCell
      ss:Name="_FilterDatabase"/></Cell>
    <Cell ss:StyleID="s73"/>
    <Cell ss:StyleID="s73"/>
    <Cell ss:StyleID="s73"/>
    <Cell ss:StyleID="s73"/>
    <Cell ss:StyleID="s73"/>
    <Cell ss:StyleID="s73"/>
    <Cell ss:StyleID="s73"/>
    <Cell ss:StyleID="s73"/>
    <Cell ss:StyleID="s73"/>
    <Cell ss:StyleID="s73"/>
    <Cell ss:StyleID="s73"/>
    <Cell ss:StyleID="s73"/>
    <Cell ss:StyleID="s73"/>
    <Cell ss:StyleID="s73"/>
    <Cell ss:StyleID="s73"/>
    <Cell ss:StyleID="s73"/>
    <Cell ss:StyleID="s73"/>
    <Cell ss:StyleID="s73"/>
    <Cell ss:StyleID="s73"/>
    <Cell ss:StyleID="s73"/>
    <Cell ss:StyleID="s73"/>
    <Cell ss:StyleID="s73"/>
    <Cell ss:StyleID="s73"/>
    <Cell ss:StyleID="s73"/>
    <Cell ss:StyleID="s73"/>
    <Cell ss:StyleID="s73"/>
    <Cell ss:StyleID="s73"/>
    <Cell ss:StyleID="s73"/>
    <Cell ss:StyleID="s73"/>
    <Cell ss:StyleID="s73"/>
   </Row>
   <Row ss:AutoFitHeight="0">
    <Cell ss:StyleID="s70"><Data ss:Type="String">EHI_148790</Data><NamedCell
      ss:Name="_FilterDatabase"/></Cell>
    <Cell><Data ss:Type="String">Gal/GalNAc lectin light subunit</Data><NamedCell
      ss:Name="_FilterDatabase"/></Cell>
    <Cell ss:StyleID="s71"><Data ss:Type="Number">0.41795006376457006</Data><NamedCell
      ss:Name="_FilterDatabase"/></Cell>
    <Cell ss:StyleID="s72"><Data ss:Type="Number">2.3294069767002099E-3</Data><NamedCell
      ss:Name="_FilterDatabase"/></Cell>
    <Cell ss:StyleID="s73"/>
    <Cell ss:StyleID="s73"/>
    <Cell ss:StyleID="s73"/>
    <Cell ss:StyleID="s73"/>
    <Cell ss:StyleID="s73"/>
    <Cell ss:StyleID="s73"/>
    <Cell ss:StyleID="s73"/>
    <Cell ss:StyleID="s73"/>
    <Cell ss:StyleID="s73"/>
    <Cell ss:StyleID="s73"/>
    <Cell ss:StyleID="s73"/>
    <Cell ss:StyleID="s73"/>
    <Cell ss:StyleID="s73"/>
    <Cell ss:StyleID="s73"/>
    <Cell ss:StyleID="s73"/>
    <Cell ss:StyleID="s73"/>
    <Cell ss:StyleID="s73"/>
    <Cell ss:StyleID="s73"/>
    <Cell ss:StyleID="s73"/>
    <Cell ss:StyleID="s73"/>
    <Cell ss:StyleID="s73"/>
    <Cell ss:StyleID="s73"/>
    <Cell ss:StyleID="s73"/>
    <Cell ss:StyleID="s73"/>
    <Cell ss:StyleID="s73"/>
    <Cell ss:StyleID="s73"/>
    <Cell ss:StyleID="s73"/>
    <Cell ss:StyleID="s73"/>
    <Cell ss:StyleID="s73"/>
    <Cell ss:StyleID="s73"/>
   </Row>
   <Row ss:AutoFitHeight="0">
    <Cell ss:StyleID="s70"><Data ss:Type="String">EHI_117620</Data><NamedCell
      ss:Name="_FilterDatabase"/></Cell>
    <Cell><Data ss:Type="String">WD repeat protein</Data><NamedCell
      ss:Name="_FilterDatabase"/></Cell>
    <Cell ss:StyleID="s71"><Data ss:Type="Number">0.41623124426725949</Data><NamedCell
      ss:Name="_FilterDatabase"/></Cell>
    <Cell ss:StyleID="s72"><Data ss:Type="Number">2.3315857049617801E-3</Data><NamedCell
      ss:Name="_FilterDatabase"/></Cell>
    <Cell ss:StyleID="s73"/>
    <Cell ss:StyleID="s73"/>
    <Cell ss:StyleID="s73"/>
    <Cell ss:StyleID="s73"/>
    <Cell ss:StyleID="s73"/>
    <Cell ss:StyleID="s73"/>
    <Cell ss:StyleID="s73"/>
    <Cell ss:StyleID="s73"/>
    <Cell ss:StyleID="s73"/>
    <Cell ss:StyleID="s73"/>
    <Cell ss:StyleID="s73"/>
    <Cell ss:StyleID="s73"/>
    <Cell ss:StyleID="s73"/>
    <Cell ss:StyleID="s73"/>
    <Cell ss:StyleID="s73"/>
    <Cell ss:StyleID="s73"/>
    <Cell ss:StyleID="s73"/>
    <Cell ss:StyleID="s73"/>
    <Cell ss:StyleID="s73"/>
    <Cell ss:StyleID="s73"/>
    <Cell ss:StyleID="s73"/>
    <Cell ss:StyleID="s73"/>
    <Cell ss:StyleID="s73"/>
    <Cell ss:StyleID="s73"/>
    <Cell ss:StyleID="s73"/>
    <Cell ss:StyleID="s73"/>
    <Cell ss:StyleID="s73"/>
    <Cell ss:StyleID="s73"/>
    <Cell ss:StyleID="s73"/>
    <Cell ss:StyleID="s73"/>
   </Row>
   <Row ss:AutoFitHeight="0">
    <Cell ss:StyleID="s70"><Data ss:Type="String">EHI_167730</Data><NamedCell
      ss:Name="_FilterDatabase"/></Cell>
    <Cell><Data ss:Type="String">biotin&#45;-acetyl-CoA-carboxylase ligase, putative</Data><NamedCell
      ss:Name="_FilterDatabase"/></Cell>
    <Cell ss:StyleID="s71"><Data ss:Type="Number">0.41398882877678461</Data><NamedCell
      ss:Name="_FilterDatabase"/></Cell>
    <Cell ss:StyleID="s72"><Data ss:Type="Number">1.7703319333665301E-3</Data><NamedCell
      ss:Name="_FilterDatabase"/></Cell>
    <Cell ss:StyleID="s73"/>
    <Cell ss:StyleID="s73"/>
    <Cell ss:StyleID="s73"/>
    <Cell ss:StyleID="s73"/>
    <Cell ss:StyleID="s73"/>
    <Cell ss:StyleID="s73"/>
    <Cell ss:StyleID="s73"/>
    <Cell ss:StyleID="s73"/>
    <Cell ss:StyleID="s73"/>
    <Cell ss:StyleID="s73"/>
    <Cell ss:StyleID="s73"/>
    <Cell ss:StyleID="s73"/>
    <Cell ss:StyleID="s73"/>
    <Cell ss:StyleID="s73"/>
    <Cell ss:StyleID="s73"/>
    <Cell ss:StyleID="s73"/>
    <Cell ss:StyleID="s73"/>
    <Cell ss:StyleID="s73"/>
    <Cell ss:StyleID="s73"/>
    <Cell ss:StyleID="s73"/>
    <Cell ss:StyleID="s73"/>
    <Cell ss:StyleID="s73"/>
    <Cell ss:StyleID="s73"/>
    <Cell ss:StyleID="s73"/>
    <Cell ss:StyleID="s73"/>
    <Cell ss:StyleID="s73"/>
    <Cell ss:StyleID="s73"/>
    <Cell ss:StyleID="s73"/>
    <Cell ss:StyleID="s73"/>
    <Cell ss:StyleID="s73"/>
   </Row>
   <Row ss:AutoFitHeight="0">
    <Cell ss:StyleID="s70"><Data ss:Type="String">EHI_179810</Data><NamedCell
      ss:Name="_FilterDatabase"/></Cell>
    <Cell><Data ss:Type="String">phosphomannomutase, putative</Data><NamedCell
      ss:Name="_FilterDatabase"/></Cell>
    <Cell ss:StyleID="s71"><Data ss:Type="Number">0.41108353333100656</Data><NamedCell
      ss:Name="_FilterDatabase"/></Cell>
    <Cell ss:StyleID="s72"><Data ss:Type="Number">1.8577904205180501E-3</Data><NamedCell
      ss:Name="_FilterDatabase"/></Cell>
    <Cell ss:StyleID="s73"/>
    <Cell ss:StyleID="s73"/>
    <Cell ss:StyleID="s73"/>
    <Cell ss:StyleID="s73"/>
    <Cell ss:StyleID="s73"/>
    <Cell ss:StyleID="s73"/>
    <Cell ss:StyleID="s73"/>
    <Cell ss:StyleID="s73"/>
    <Cell ss:StyleID="s73"/>
    <Cell ss:StyleID="s73"/>
    <Cell ss:StyleID="s73"/>
    <Cell ss:StyleID="s73"/>
    <Cell ss:StyleID="s73"/>
    <Cell ss:StyleID="s73"/>
    <Cell ss:StyleID="s73"/>
    <Cell ss:StyleID="s73"/>
    <Cell ss:StyleID="s73"/>
    <Cell ss:StyleID="s73"/>
    <Cell ss:StyleID="s73"/>
    <Cell ss:StyleID="s73"/>
    <Cell ss:StyleID="s73"/>
    <Cell ss:StyleID="s73"/>
    <Cell ss:StyleID="s73"/>
    <Cell ss:StyleID="s73"/>
    <Cell ss:StyleID="s73"/>
    <Cell ss:StyleID="s73"/>
    <Cell ss:StyleID="s73"/>
    <Cell ss:StyleID="s73"/>
    <Cell ss:StyleID="s73"/>
    <Cell ss:StyleID="s73"/>
   </Row>
   <Row ss:AutoFitHeight="0">
    <Cell ss:StyleID="s70"><Data ss:Type="String">EHI_178340</Data><NamedCell
      ss:Name="_FilterDatabase"/></Cell>
    <Cell><Data ss:Type="String">ubiquitin, putative</Data><NamedCell
      ss:Name="_FilterDatabase"/></Cell>
    <Cell ss:StyleID="s71"><Data ss:Type="Number">0.40820224455060328</Data><NamedCell
      ss:Name="_FilterDatabase"/></Cell>
    <Cell ss:StyleID="s72"><Data ss:Type="Number">2.1164136700514498E-3</Data><NamedCell
      ss:Name="_FilterDatabase"/></Cell>
    <Cell ss:StyleID="s73"/>
    <Cell ss:StyleID="s73"/>
    <Cell ss:StyleID="s73"/>
    <Cell ss:StyleID="s73"/>
    <Cell ss:StyleID="s73"/>
    <Cell ss:StyleID="s73"/>
    <Cell ss:StyleID="s73"/>
    <Cell ss:StyleID="s73"/>
    <Cell ss:StyleID="s73"/>
    <Cell ss:StyleID="s73"/>
    <Cell ss:StyleID="s73"/>
    <Cell ss:StyleID="s73"/>
    <Cell ss:StyleID="s73"/>
    <Cell ss:StyleID="s73"/>
    <Cell ss:StyleID="s73"/>
    <Cell ss:StyleID="s73"/>
    <Cell ss:StyleID="s73"/>
    <Cell ss:StyleID="s73"/>
    <Cell ss:StyleID="s73"/>
    <Cell ss:StyleID="s73"/>
    <Cell ss:StyleID="s73"/>
    <Cell ss:StyleID="s73"/>
    <Cell ss:StyleID="s73"/>
    <Cell ss:StyleID="s73"/>
    <Cell ss:StyleID="s73"/>
    <Cell ss:StyleID="s73"/>
    <Cell ss:StyleID="s73"/>
    <Cell ss:StyleID="s73"/>
    <Cell ss:StyleID="s73"/>
    <Cell ss:StyleID="s73"/>
   </Row>
   <Row ss:AutoFitHeight="0">
    <Cell ss:StyleID="s70"><Data ss:Type="String">EHI_050400</Data><NamedCell
      ss:Name="_FilterDatabase"/></Cell>
    <Cell><Data ss:Type="String">hypothetical protein</Data><NamedCell
      ss:Name="_FilterDatabase"/></Cell>
    <Cell ss:StyleID="s71"><Data ss:Type="Number">0.40599397671877813</Data><NamedCell
      ss:Name="_FilterDatabase"/></Cell>
    <Cell ss:StyleID="s72"><Data ss:Type="Number">2.0378492028157499E-3</Data><NamedCell
      ss:Name="_FilterDatabase"/></Cell>
    <Cell ss:StyleID="s73"/>
    <Cell ss:StyleID="s73"/>
    <Cell ss:StyleID="s73"/>
    <Cell ss:StyleID="s73"/>
    <Cell ss:StyleID="s73"/>
    <Cell ss:StyleID="s73"/>
    <Cell ss:StyleID="s73"/>
    <Cell ss:StyleID="s73"/>
    <Cell ss:StyleID="s73"/>
    <Cell ss:StyleID="s73"/>
    <Cell ss:StyleID="s73"/>
    <Cell ss:StyleID="s73"/>
    <Cell ss:StyleID="s73"/>
    <Cell ss:StyleID="s73"/>
    <Cell ss:StyleID="s73"/>
    <Cell ss:StyleID="s73"/>
    <Cell ss:StyleID="s73"/>
    <Cell ss:StyleID="s73"/>
    <Cell ss:StyleID="s73"/>
    <Cell ss:StyleID="s73"/>
    <Cell ss:StyleID="s73"/>
    <Cell ss:StyleID="s73"/>
    <Cell ss:StyleID="s73"/>
    <Cell ss:StyleID="s73"/>
    <Cell ss:StyleID="s73"/>
    <Cell ss:StyleID="s73"/>
    <Cell ss:StyleID="s73"/>
    <Cell ss:StyleID="s73"/>
    <Cell ss:StyleID="s73"/>
    <Cell ss:StyleID="s73"/>
   </Row>
   <Row ss:AutoFitHeight="0">
    <Cell ss:StyleID="s70"><Data ss:Type="String">EHI_167110</Data><NamedCell
      ss:Name="_FilterDatabase"/></Cell>
    <Cell><Data ss:Type="String">hypothetical protein</Data><NamedCell
      ss:Name="_FilterDatabase"/></Cell>
    <Cell ss:StyleID="s71"><Data ss:Type="Number">0.39967150188060541</Data><NamedCell
      ss:Name="_FilterDatabase"/></Cell>
    <Cell ss:StyleID="s72"><Data ss:Type="Number">1.7773792375407401E-3</Data><NamedCell
      ss:Name="_FilterDatabase"/></Cell>
    <Cell ss:StyleID="s73"/>
    <Cell ss:StyleID="s73"/>
    <Cell ss:StyleID="s73"/>
    <Cell ss:StyleID="s73"/>
    <Cell ss:StyleID="s73"/>
    <Cell ss:StyleID="s73"/>
    <Cell ss:StyleID="s73"/>
    <Cell ss:StyleID="s73"/>
    <Cell ss:StyleID="s73"/>
    <Cell ss:StyleID="s73"/>
    <Cell ss:StyleID="s73"/>
    <Cell ss:StyleID="s73"/>
    <Cell ss:StyleID="s73"/>
    <Cell ss:StyleID="s73"/>
    <Cell ss:StyleID="s73"/>
    <Cell ss:StyleID="s73"/>
    <Cell ss:StyleID="s73"/>
    <Cell ss:StyleID="s73"/>
    <Cell ss:StyleID="s73"/>
    <Cell ss:StyleID="s73"/>
    <Cell ss:StyleID="s73"/>
    <Cell ss:StyleID="s73"/>
    <Cell ss:StyleID="s73"/>
    <Cell ss:StyleID="s73"/>
    <Cell ss:StyleID="s73"/>
    <Cell ss:StyleID="s73"/>
    <Cell ss:StyleID="s73"/>
    <Cell ss:StyleID="s73"/>
    <Cell ss:StyleID="s73"/>
    <Cell ss:StyleID="s73"/>
   </Row>
   <Row ss:AutoFitHeight="0">
    <Cell ss:StyleID="s70"><Data ss:Type="String">EHI_126530</Data><NamedCell
      ss:Name="_FilterDatabase"/></Cell>
    <Cell><Data ss:Type="String">hypothetical protein</Data><NamedCell
      ss:Name="_FilterDatabase"/></Cell>
    <Cell ss:StyleID="s71"><Data ss:Type="Number">0.39845710657371325</Data><NamedCell
      ss:Name="_FilterDatabase"/></Cell>
    <Cell ss:StyleID="s72"><Data ss:Type="Number">2.3355441552604002E-3</Data><NamedCell
      ss:Name="_FilterDatabase"/></Cell>
    <Cell ss:StyleID="s73"/>
    <Cell ss:StyleID="s73"/>
    <Cell ss:StyleID="s73"/>
    <Cell ss:StyleID="s73"/>
    <Cell ss:StyleID="s73"/>
    <Cell ss:StyleID="s73"/>
    <Cell ss:StyleID="s73"/>
    <Cell ss:StyleID="s73"/>
    <Cell ss:StyleID="s73"/>
    <Cell ss:StyleID="s73"/>
    <Cell ss:StyleID="s73"/>
    <Cell ss:StyleID="s73"/>
    <Cell ss:StyleID="s73"/>
    <Cell ss:StyleID="s73"/>
    <Cell ss:StyleID="s73"/>
    <Cell ss:StyleID="s73"/>
    <Cell ss:StyleID="s73"/>
    <Cell ss:StyleID="s73"/>
    <Cell ss:StyleID="s73"/>
    <Cell ss:StyleID="s73"/>
    <Cell ss:StyleID="s73"/>
    <Cell ss:StyleID="s73"/>
    <Cell ss:StyleID="s73"/>
    <Cell ss:StyleID="s73"/>
    <Cell ss:StyleID="s73"/>
    <Cell ss:StyleID="s73"/>
    <Cell ss:StyleID="s73"/>
    <Cell ss:StyleID="s73"/>
    <Cell ss:StyleID="s73"/>
    <Cell ss:StyleID="s73"/>
   </Row>
   <Row ss:AutoFitHeight="0">
    <Cell ss:StyleID="s70"><Data ss:Type="String">EHI_146940</Data><NamedCell
      ss:Name="_FilterDatabase"/></Cell>
    <Cell><Data ss:Type="String">hypothetical protein</Data><NamedCell
      ss:Name="_FilterDatabase"/></Cell>
    <Cell ss:StyleID="s71"><Data ss:Type="Number">0.39822707393954887</Data><NamedCell
      ss:Name="_FilterDatabase"/></Cell>
    <Cell ss:StyleID="s72"><Data ss:Type="Number">1.47907087947578E-3</Data><NamedCell
      ss:Name="_FilterDatabase"/></Cell>
    <Cell ss:StyleID="s73"/>
    <Cell ss:StyleID="s73"/>
    <Cell ss:StyleID="s73"/>
    <Cell ss:StyleID="s73"/>
    <Cell ss:StyleID="s73"/>
    <Cell ss:StyleID="s73"/>
    <Cell ss:StyleID="s73"/>
    <Cell ss:StyleID="s73"/>
    <Cell ss:StyleID="s73"/>
    <Cell ss:StyleID="s73"/>
    <Cell ss:StyleID="s73"/>
    <Cell ss:StyleID="s73"/>
    <Cell ss:StyleID="s73"/>
    <Cell ss:StyleID="s73"/>
    <Cell ss:StyleID="s73"/>
    <Cell ss:StyleID="s73"/>
    <Cell ss:StyleID="s73"/>
    <Cell ss:StyleID="s73"/>
    <Cell ss:StyleID="s73"/>
    <Cell ss:StyleID="s73"/>
    <Cell ss:StyleID="s73"/>
    <Cell ss:StyleID="s73"/>
    <Cell ss:StyleID="s73"/>
    <Cell ss:StyleID="s73"/>
    <Cell ss:StyleID="s73"/>
    <Cell ss:StyleID="s73"/>
    <Cell ss:StyleID="s73"/>
    <Cell ss:StyleID="s73"/>
    <Cell ss:StyleID="s73"/>
    <Cell ss:StyleID="s73"/>
   </Row>
   <Row ss:AutoFitHeight="0">
    <Cell ss:StyleID="s70"><Data ss:Type="String">EHI_159550</Data><NamedCell
      ss:Name="_FilterDatabase"/></Cell>
    <Cell><Data ss:Type="String">hypothetical protein</Data><NamedCell
      ss:Name="_FilterDatabase"/></Cell>
    <Cell ss:StyleID="s71"><Data ss:Type="Number">0.39576655365249419</Data><NamedCell
      ss:Name="_FilterDatabase"/></Cell>
    <Cell ss:StyleID="s72"><Data ss:Type="Number">2.01340500410191E-3</Data><NamedCell
      ss:Name="_FilterDatabase"/></Cell>
    <Cell ss:StyleID="s73"/>
    <Cell ss:StyleID="s73"/>
    <Cell ss:StyleID="s73"/>
    <Cell ss:StyleID="s73"/>
    <Cell ss:StyleID="s73"/>
    <Cell ss:StyleID="s73"/>
    <Cell ss:StyleID="s73"/>
    <Cell ss:StyleID="s73"/>
    <Cell ss:StyleID="s73"/>
    <Cell ss:StyleID="s73"/>
    <Cell ss:StyleID="s73"/>
    <Cell ss:StyleID="s73"/>
    <Cell ss:StyleID="s73"/>
    <Cell ss:StyleID="s73"/>
    <Cell ss:StyleID="s73"/>
    <Cell ss:StyleID="s73"/>
    <Cell ss:StyleID="s73"/>
    <Cell ss:StyleID="s73"/>
    <Cell ss:StyleID="s73"/>
    <Cell ss:StyleID="s73"/>
    <Cell ss:StyleID="s73"/>
    <Cell ss:StyleID="s73"/>
    <Cell ss:StyleID="s73"/>
    <Cell ss:StyleID="s73"/>
    <Cell ss:StyleID="s73"/>
    <Cell ss:StyleID="s73"/>
    <Cell ss:StyleID="s73"/>
    <Cell ss:StyleID="s73"/>
    <Cell ss:StyleID="s73"/>
    <Cell ss:StyleID="s73"/>
   </Row>
   <Row ss:AutoFitHeight="0">
    <Cell ss:StyleID="s70"><Data ss:Type="String">EHI_111830</Data><NamedCell
      ss:Name="_FilterDatabase"/></Cell>
    <Cell><Data ss:Type="String">hypothetical protein, conserved domain containing</Data><NamedCell
      ss:Name="_FilterDatabase"/></Cell>
    <Cell ss:StyleID="s71"><Data ss:Type="Number">0.39530626843997474</Data><NamedCell
      ss:Name="_FilterDatabase"/></Cell>
    <Cell ss:StyleID="s72"><Data ss:Type="Number">2.0350168013286902E-3</Data><NamedCell
      ss:Name="_FilterDatabase"/></Cell>
    <Cell ss:StyleID="s73"/>
    <Cell ss:StyleID="s73"/>
    <Cell ss:StyleID="s73"/>
    <Cell ss:StyleID="s73"/>
    <Cell ss:StyleID="s73"/>
    <Cell ss:StyleID="s73"/>
    <Cell ss:StyleID="s73"/>
    <Cell ss:StyleID="s73"/>
    <Cell ss:StyleID="s73"/>
    <Cell ss:StyleID="s73"/>
    <Cell ss:StyleID="s73"/>
    <Cell ss:StyleID="s73"/>
    <Cell ss:StyleID="s73"/>
    <Cell ss:StyleID="s73"/>
    <Cell ss:StyleID="s73"/>
    <Cell ss:StyleID="s73"/>
    <Cell ss:StyleID="s73"/>
    <Cell ss:StyleID="s73"/>
    <Cell ss:StyleID="s73"/>
    <Cell ss:StyleID="s73"/>
    <Cell ss:StyleID="s73"/>
    <Cell ss:StyleID="s73"/>
    <Cell ss:StyleID="s73"/>
    <Cell ss:StyleID="s73"/>
    <Cell ss:StyleID="s73"/>
    <Cell ss:StyleID="s73"/>
    <Cell ss:StyleID="s73"/>
    <Cell ss:StyleID="s73"/>
    <Cell ss:StyleID="s73"/>
    <Cell ss:StyleID="s73"/>
   </Row>
   <Row ss:AutoFitHeight="0">
    <Cell ss:StyleID="s70"><Data ss:Type="String">EHI_122820</Data><NamedCell
      ss:Name="_FilterDatabase"/></Cell>
    <Cell><Data ss:Type="String">sedlin, putative</Data><NamedCell
      ss:Name="_FilterDatabase"/></Cell>
    <Cell ss:StyleID="s71"><Data ss:Type="Number">0.3921896617007033</Data><NamedCell
      ss:Name="_FilterDatabase"/></Cell>
    <Cell ss:StyleID="s72"><Data ss:Type="Number">1.40535387734059E-3</Data><NamedCell
      ss:Name="_FilterDatabase"/></Cell>
    <Cell ss:StyleID="s73"/>
    <Cell ss:StyleID="s73"/>
    <Cell ss:StyleID="s73"/>
    <Cell ss:StyleID="s73"/>
    <Cell ss:StyleID="s73"/>
    <Cell ss:StyleID="s73"/>
    <Cell ss:StyleID="s73"/>
    <Cell ss:StyleID="s73"/>
    <Cell ss:StyleID="s73"/>
    <Cell ss:StyleID="s73"/>
    <Cell ss:StyleID="s73"/>
    <Cell ss:StyleID="s73"/>
    <Cell ss:StyleID="s73"/>
    <Cell ss:StyleID="s73"/>
    <Cell ss:StyleID="s73"/>
    <Cell ss:StyleID="s73"/>
    <Cell ss:StyleID="s73"/>
    <Cell ss:StyleID="s73"/>
    <Cell ss:StyleID="s73"/>
    <Cell ss:StyleID="s73"/>
    <Cell ss:StyleID="s73"/>
    <Cell ss:StyleID="s73"/>
    <Cell ss:StyleID="s73"/>
    <Cell ss:StyleID="s73"/>
    <Cell ss:StyleID="s73"/>
    <Cell ss:StyleID="s73"/>
    <Cell ss:StyleID="s73"/>
    <Cell ss:StyleID="s73"/>
    <Cell ss:StyleID="s73"/>
    <Cell ss:StyleID="s73"/>
   </Row>
   <Row ss:AutoFitHeight="0">
    <Cell ss:StyleID="s70"><Data ss:Type="String">EHI_188130</Data><NamedCell
      ss:Name="_FilterDatabase"/></Cell>
    <Cell><Data ss:Type="String">LSM domain containing protein</Data><NamedCell
      ss:Name="_FilterDatabase"/></Cell>
    <Cell ss:StyleID="s71"><Data ss:Type="Number">0.39031820555480157</Data><NamedCell
      ss:Name="_FilterDatabase"/></Cell>
    <Cell ss:StyleID="s72"><Data ss:Type="Number">1.87227753019147E-3</Data><NamedCell
      ss:Name="_FilterDatabase"/></Cell>
    <Cell ss:StyleID="s73"/>
    <Cell ss:StyleID="s73"/>
    <Cell ss:StyleID="s73"/>
    <Cell ss:StyleID="s73"/>
    <Cell ss:StyleID="s73"/>
    <Cell ss:StyleID="s73"/>
    <Cell ss:StyleID="s73"/>
    <Cell ss:StyleID="s73"/>
    <Cell ss:StyleID="s73"/>
    <Cell ss:StyleID="s73"/>
    <Cell ss:StyleID="s73"/>
    <Cell ss:StyleID="s73"/>
    <Cell ss:StyleID="s73"/>
    <Cell ss:StyleID="s73"/>
    <Cell ss:StyleID="s73"/>
    <Cell ss:StyleID="s73"/>
    <Cell ss:StyleID="s73"/>
    <Cell ss:StyleID="s73"/>
    <Cell ss:StyleID="s73"/>
    <Cell ss:StyleID="s73"/>
    <Cell ss:StyleID="s73"/>
    <Cell ss:StyleID="s73"/>
    <Cell ss:StyleID="s73"/>
    <Cell ss:StyleID="s73"/>
    <Cell ss:StyleID="s73"/>
    <Cell ss:StyleID="s73"/>
    <Cell ss:StyleID="s73"/>
    <Cell ss:StyleID="s73"/>
    <Cell ss:StyleID="s73"/>
    <Cell ss:StyleID="s73"/>
   </Row>
   <Row ss:AutoFitHeight="0">
    <Cell ss:StyleID="s70"><Data ss:Type="String">EHI_105860</Data><NamedCell
      ss:Name="_FilterDatabase"/></Cell>
    <Cell><Data ss:Type="String">thioredoxin, putative</Data><NamedCell
      ss:Name="_FilterDatabase"/></Cell>
    <Cell ss:StyleID="s71"><Data ss:Type="Number">0.38582338896303997</Data><NamedCell
      ss:Name="_FilterDatabase"/></Cell>
    <Cell ss:StyleID="s72"><Data ss:Type="Number">2.16072260984344E-3</Data><NamedCell
      ss:Name="_FilterDatabase"/></Cell>
    <Cell ss:StyleID="s73"/>
    <Cell ss:StyleID="s73"/>
    <Cell ss:StyleID="s73"/>
    <Cell ss:StyleID="s73"/>
    <Cell ss:StyleID="s73"/>
    <Cell ss:StyleID="s73"/>
    <Cell ss:StyleID="s73"/>
    <Cell ss:StyleID="s73"/>
    <Cell ss:StyleID="s73"/>
    <Cell ss:StyleID="s73"/>
    <Cell ss:StyleID="s73"/>
    <Cell ss:StyleID="s73"/>
    <Cell ss:StyleID="s73"/>
    <Cell ss:StyleID="s73"/>
    <Cell ss:StyleID="s73"/>
    <Cell ss:StyleID="s73"/>
    <Cell ss:StyleID="s73"/>
    <Cell ss:StyleID="s73"/>
    <Cell ss:StyleID="s73"/>
    <Cell ss:StyleID="s73"/>
    <Cell ss:StyleID="s73"/>
    <Cell ss:StyleID="s73"/>
    <Cell ss:StyleID="s73"/>
    <Cell ss:StyleID="s73"/>
    <Cell ss:StyleID="s73"/>
    <Cell ss:StyleID="s73"/>
    <Cell ss:StyleID="s73"/>
    <Cell ss:StyleID="s73"/>
    <Cell ss:StyleID="s73"/>
    <Cell ss:StyleID="s73"/>
   </Row>
   <Row ss:AutoFitHeight="0">
    <Cell ss:StyleID="s70"><Data ss:Type="String">EHI_054110</Data><NamedCell
      ss:Name="_FilterDatabase"/></Cell>
    <Cell><Data ss:Type="String">hypothetical protein</Data><NamedCell
      ss:Name="_FilterDatabase"/></Cell>
    <Cell ss:StyleID="s71"><Data ss:Type="Number">0.38551874042162998</Data><NamedCell
      ss:Name="_FilterDatabase"/></Cell>
    <Cell ss:StyleID="s72"><Data ss:Type="Number">2.2963300325278E-3</Data><NamedCell
      ss:Name="_FilterDatabase"/></Cell>
    <Cell ss:StyleID="s73"/>
    <Cell ss:StyleID="s73"/>
    <Cell ss:StyleID="s73"/>
    <Cell ss:StyleID="s73"/>
    <Cell ss:StyleID="s73"/>
    <Cell ss:StyleID="s73"/>
    <Cell ss:StyleID="s73"/>
    <Cell ss:StyleID="s73"/>
    <Cell ss:StyleID="s73"/>
    <Cell ss:StyleID="s73"/>
    <Cell ss:StyleID="s73"/>
    <Cell ss:StyleID="s73"/>
    <Cell ss:StyleID="s73"/>
    <Cell ss:StyleID="s73"/>
    <Cell ss:StyleID="s73"/>
    <Cell ss:StyleID="s73"/>
    <Cell ss:StyleID="s73"/>
    <Cell ss:StyleID="s73"/>
    <Cell ss:StyleID="s73"/>
    <Cell ss:StyleID="s73"/>
    <Cell ss:StyleID="s73"/>
    <Cell ss:StyleID="s73"/>
    <Cell ss:StyleID="s73"/>
    <Cell ss:StyleID="s73"/>
    <Cell ss:StyleID="s73"/>
    <Cell ss:StyleID="s73"/>
    <Cell ss:StyleID="s73"/>
    <Cell ss:StyleID="s73"/>
    <Cell ss:StyleID="s73"/>
    <Cell ss:StyleID="s73"/>
   </Row>
   <Row ss:AutoFitHeight="0">
    <Cell ss:StyleID="s70"><Data ss:Type="String">EHI_169350</Data><NamedCell
      ss:Name="_FilterDatabase"/></Cell>
    <Cell><Data ss:Type="String">nonpathogenic pore-forming peptide precursor, putative</Data><NamedCell
      ss:Name="_FilterDatabase"/></Cell>
    <Cell ss:StyleID="s71"><Data ss:Type="Number">0.38507407504699326</Data><NamedCell
      ss:Name="_FilterDatabase"/></Cell>
    <Cell ss:StyleID="s72"><Data ss:Type="Number">4.3099529145134401E-4</Data><NamedCell
      ss:Name="_FilterDatabase"/></Cell>
    <Cell ss:StyleID="s73"/>
    <Cell ss:StyleID="s73"/>
    <Cell ss:StyleID="s73"/>
    <Cell ss:StyleID="s73"/>
    <Cell ss:StyleID="s73"/>
    <Cell ss:StyleID="s73"/>
    <Cell ss:StyleID="s73"/>
    <Cell ss:StyleID="s73"/>
    <Cell ss:StyleID="s73"/>
    <Cell ss:StyleID="s73"/>
    <Cell ss:StyleID="s73"/>
    <Cell ss:StyleID="s73"/>
    <Cell ss:StyleID="s73"/>
    <Cell ss:StyleID="s73"/>
    <Cell ss:StyleID="s73"/>
    <Cell ss:StyleID="s73"/>
    <Cell ss:StyleID="s73"/>
    <Cell ss:StyleID="s73"/>
    <Cell ss:StyleID="s73"/>
    <Cell ss:StyleID="s73"/>
    <Cell ss:StyleID="s73"/>
    <Cell ss:StyleID="s73"/>
    <Cell ss:StyleID="s73"/>
    <Cell ss:StyleID="s73"/>
    <Cell ss:StyleID="s73"/>
    <Cell ss:StyleID="s73"/>
    <Cell ss:StyleID="s73"/>
    <Cell ss:StyleID="s73"/>
    <Cell ss:StyleID="s73"/>
    <Cell ss:StyleID="s73"/>
   </Row>
   <Row ss:AutoFitHeight="0">
    <Cell ss:StyleID="s70"><Data ss:Type="String">EHI_087320</Data><NamedCell
      ss:Name="_FilterDatabase"/></Cell>
    <Cell><Data ss:Type="String">hypothetical protein</Data><NamedCell
      ss:Name="_FilterDatabase"/></Cell>
    <Cell ss:StyleID="s71"><Data ss:Type="Number">0.38453494610309435</Data><NamedCell
      ss:Name="_FilterDatabase"/></Cell>
    <Cell ss:StyleID="s72"><Data ss:Type="Number">1.0113445239675299E-3</Data><NamedCell
      ss:Name="_FilterDatabase"/></Cell>
    <Cell ss:StyleID="s73"/>
    <Cell ss:StyleID="s73"/>
    <Cell ss:StyleID="s73"/>
    <Cell ss:StyleID="s73"/>
    <Cell ss:StyleID="s73"/>
    <Cell ss:StyleID="s73"/>
    <Cell ss:StyleID="s73"/>
    <Cell ss:StyleID="s73"/>
    <Cell ss:StyleID="s73"/>
    <Cell ss:StyleID="s73"/>
    <Cell ss:StyleID="s73"/>
    <Cell ss:StyleID="s73"/>
    <Cell ss:StyleID="s73"/>
    <Cell ss:StyleID="s73"/>
    <Cell ss:StyleID="s73"/>
    <Cell ss:StyleID="s73"/>
    <Cell ss:StyleID="s73"/>
    <Cell ss:StyleID="s73"/>
    <Cell ss:StyleID="s73"/>
    <Cell ss:StyleID="s73"/>
    <Cell ss:StyleID="s73"/>
    <Cell ss:StyleID="s73"/>
    <Cell ss:StyleID="s73"/>
    <Cell ss:StyleID="s73"/>
    <Cell ss:StyleID="s73"/>
    <Cell ss:StyleID="s73"/>
    <Cell ss:StyleID="s73"/>
    <Cell ss:StyleID="s73"/>
    <Cell ss:StyleID="s73"/>
    <Cell ss:StyleID="s73"/>
   </Row>
   <Row ss:AutoFitHeight="0">
    <Cell ss:StyleID="s70"><Data ss:Type="String">EHI_046610</Data><NamedCell
      ss:Name="_FilterDatabase"/></Cell>
    <Cell><Data ss:Type="String">hypothetical protein</Data><NamedCell
      ss:Name="_FilterDatabase"/></Cell>
    <Cell ss:StyleID="s71"><Data ss:Type="Number">0.38427969812855384</Data><NamedCell
      ss:Name="_FilterDatabase"/></Cell>
    <Cell ss:StyleID="s72"><Data ss:Type="Number">9.2498247014683095E-4</Data><NamedCell
      ss:Name="_FilterDatabase"/></Cell>
    <Cell ss:StyleID="s73"/>
    <Cell ss:StyleID="s73"/>
    <Cell ss:StyleID="s73"/>
    <Cell ss:StyleID="s73"/>
    <Cell ss:StyleID="s73"/>
    <Cell ss:StyleID="s73"/>
    <Cell ss:StyleID="s73"/>
    <Cell ss:StyleID="s73"/>
    <Cell ss:StyleID="s73"/>
    <Cell ss:StyleID="s73"/>
    <Cell ss:StyleID="s73"/>
    <Cell ss:StyleID="s73"/>
    <Cell ss:StyleID="s73"/>
    <Cell ss:StyleID="s73"/>
    <Cell ss:StyleID="s73"/>
    <Cell ss:StyleID="s73"/>
    <Cell ss:StyleID="s73"/>
    <Cell ss:StyleID="s73"/>
    <Cell ss:StyleID="s73"/>
    <Cell ss:StyleID="s73"/>
    <Cell ss:StyleID="s73"/>
    <Cell ss:StyleID="s73"/>
    <Cell ss:StyleID="s73"/>
    <Cell ss:StyleID="s73"/>
    <Cell ss:StyleID="s73"/>
    <Cell ss:StyleID="s73"/>
    <Cell ss:StyleID="s73"/>
    <Cell ss:StyleID="s73"/>
    <Cell ss:StyleID="s73"/>
    <Cell ss:StyleID="s73"/>
   </Row>
   <Row ss:AutoFitHeight="0">
    <Cell ss:StyleID="s70"><Data ss:Type="String">EHI_118270</Data><NamedCell
      ss:Name="_FilterDatabase"/></Cell>
    <Cell><Data ss:Type="String">amoebapore C</Data><NamedCell
      ss:Name="_FilterDatabase"/></Cell>
    <Cell ss:StyleID="s71"><Data ss:Type="Number">0.38422963926535159</Data><NamedCell
      ss:Name="_FilterDatabase"/></Cell>
    <Cell ss:StyleID="s72"><Data ss:Type="Number">2.0547783417972101E-3</Data><NamedCell
      ss:Name="_FilterDatabase"/></Cell>
    <Cell ss:StyleID="s73"/>
    <Cell ss:StyleID="s73"/>
    <Cell ss:StyleID="s73"/>
    <Cell ss:StyleID="s73"/>
    <Cell ss:StyleID="s73"/>
    <Cell ss:StyleID="s73"/>
    <Cell ss:StyleID="s73"/>
    <Cell ss:StyleID="s73"/>
    <Cell ss:StyleID="s73"/>
    <Cell ss:StyleID="s73"/>
    <Cell ss:StyleID="s73"/>
    <Cell ss:StyleID="s73"/>
    <Cell ss:StyleID="s73"/>
    <Cell ss:StyleID="s73"/>
    <Cell ss:StyleID="s73"/>
    <Cell ss:StyleID="s73"/>
    <Cell ss:StyleID="s73"/>
    <Cell ss:StyleID="s73"/>
    <Cell ss:StyleID="s73"/>
    <Cell ss:StyleID="s73"/>
    <Cell ss:StyleID="s73"/>
    <Cell ss:StyleID="s73"/>
    <Cell ss:StyleID="s73"/>
    <Cell ss:StyleID="s73"/>
    <Cell ss:StyleID="s73"/>
    <Cell ss:StyleID="s73"/>
    <Cell ss:StyleID="s73"/>
    <Cell ss:StyleID="s73"/>
    <Cell ss:StyleID="s73"/>
    <Cell ss:StyleID="s73"/>
   </Row>
   <Row ss:AutoFitHeight="0">
    <Cell ss:StyleID="s70"><Data ss:Type="String">EHI_165340</Data><NamedCell
      ss:Name="_FilterDatabase"/></Cell>
    <Cell><Data ss:Type="String">hypothetical protein</Data><NamedCell
      ss:Name="_FilterDatabase"/></Cell>
    <Cell ss:StyleID="s71"><Data ss:Type="Number">0.38363748759450073</Data><NamedCell
      ss:Name="_FilterDatabase"/></Cell>
    <Cell ss:StyleID="s72"><Data ss:Type="Number">9.1798191323477503E-4</Data><NamedCell
      ss:Name="_FilterDatabase"/></Cell>
    <Cell ss:StyleID="s73"/>
    <Cell ss:StyleID="s73"/>
    <Cell ss:StyleID="s73"/>
    <Cell ss:StyleID="s73"/>
    <Cell ss:StyleID="s73"/>
    <Cell ss:StyleID="s73"/>
    <Cell ss:StyleID="s73"/>
    <Cell ss:StyleID="s73"/>
    <Cell ss:StyleID="s73"/>
    <Cell ss:StyleID="s73"/>
    <Cell ss:StyleID="s73"/>
    <Cell ss:StyleID="s73"/>
    <Cell ss:StyleID="s73"/>
    <Cell ss:StyleID="s73"/>
    <Cell ss:StyleID="s73"/>
    <Cell ss:StyleID="s73"/>
    <Cell ss:StyleID="s73"/>
    <Cell ss:StyleID="s73"/>
    <Cell ss:StyleID="s73"/>
    <Cell ss:StyleID="s73"/>
    <Cell ss:StyleID="s73"/>
    <Cell ss:StyleID="s73"/>
    <Cell ss:StyleID="s73"/>
    <Cell ss:StyleID="s73"/>
    <Cell ss:StyleID="s73"/>
    <Cell ss:StyleID="s73"/>
    <Cell ss:StyleID="s73"/>
    <Cell ss:StyleID="s73"/>
    <Cell ss:StyleID="s73"/>
    <Cell ss:StyleID="s73"/>
   </Row>
   <Row ss:AutoFitHeight="0">
    <Cell ss:StyleID="s70"><Data ss:Type="String">EHI_125600</Data><NamedCell
      ss:Name="_FilterDatabase"/></Cell>
    <Cell><Data ss:Type="String">hypothetical protein</Data><NamedCell
      ss:Name="_FilterDatabase"/></Cell>
    <Cell ss:StyleID="s71"><Data ss:Type="Number">0.38118367513307105</Data><NamedCell
      ss:Name="_FilterDatabase"/></Cell>
    <Cell ss:StyleID="s72"><Data ss:Type="Number">1.2240792947668701E-3</Data><NamedCell
      ss:Name="_FilterDatabase"/></Cell>
    <Cell ss:StyleID="s73"/>
    <Cell ss:StyleID="s73"/>
    <Cell ss:StyleID="s73"/>
    <Cell ss:StyleID="s73"/>
    <Cell ss:StyleID="s73"/>
    <Cell ss:StyleID="s73"/>
    <Cell ss:StyleID="s73"/>
    <Cell ss:StyleID="s73"/>
    <Cell ss:StyleID="s73"/>
    <Cell ss:StyleID="s73"/>
    <Cell ss:StyleID="s73"/>
    <Cell ss:StyleID="s73"/>
    <Cell ss:StyleID="s73"/>
    <Cell ss:StyleID="s73"/>
    <Cell ss:StyleID="s73"/>
    <Cell ss:StyleID="s73"/>
    <Cell ss:StyleID="s73"/>
    <Cell ss:StyleID="s73"/>
    <Cell ss:StyleID="s73"/>
    <Cell ss:StyleID="s73"/>
    <Cell ss:StyleID="s73"/>
    <Cell ss:StyleID="s73"/>
    <Cell ss:StyleID="s73"/>
    <Cell ss:StyleID="s73"/>
    <Cell ss:StyleID="s73"/>
    <Cell ss:StyleID="s73"/>
    <Cell ss:StyleID="s73"/>
    <Cell ss:StyleID="s73"/>
    <Cell ss:StyleID="s73"/>
    <Cell ss:StyleID="s73"/>
   </Row>
   <Row ss:AutoFitHeight="0">
    <Cell ss:StyleID="s70"><Data ss:Type="String">EHI_074770</Data><NamedCell
      ss:Name="_FilterDatabase"/></Cell>
    <Cell><Data ss:Type="String">proteasome regulatory subunit, putative</Data><NamedCell
      ss:Name="_FilterDatabase"/></Cell>
    <Cell ss:StyleID="s71"><Data ss:Type="Number">0.37996718086027848</Data><NamedCell
      ss:Name="_FilterDatabase"/></Cell>
    <Cell ss:StyleID="s72"><Data ss:Type="Number">7.6455591954057995E-4</Data><NamedCell
      ss:Name="_FilterDatabase"/></Cell>
    <Cell ss:StyleID="s73"/>
    <Cell ss:StyleID="s73"/>
    <Cell ss:StyleID="s73"/>
    <Cell ss:StyleID="s73"/>
    <Cell ss:StyleID="s73"/>
    <Cell ss:StyleID="s73"/>
    <Cell ss:StyleID="s73"/>
    <Cell ss:StyleID="s73"/>
    <Cell ss:StyleID="s73"/>
    <Cell ss:StyleID="s73"/>
    <Cell ss:StyleID="s73"/>
    <Cell ss:StyleID="s73"/>
    <Cell ss:StyleID="s73"/>
    <Cell ss:StyleID="s73"/>
    <Cell ss:StyleID="s73"/>
    <Cell ss:StyleID="s73"/>
    <Cell ss:StyleID="s73"/>
    <Cell ss:StyleID="s73"/>
    <Cell ss:StyleID="s73"/>
    <Cell ss:StyleID="s73"/>
    <Cell ss:StyleID="s73"/>
    <Cell ss:StyleID="s73"/>
    <Cell ss:StyleID="s73"/>
    <Cell ss:StyleID="s73"/>
    <Cell ss:StyleID="s73"/>
    <Cell ss:StyleID="s73"/>
    <Cell ss:StyleID="s73"/>
    <Cell ss:StyleID="s73"/>
    <Cell ss:StyleID="s73"/>
    <Cell ss:StyleID="s73"/>
   </Row>
   <Row ss:AutoFitHeight="0">
    <Cell ss:StyleID="s70"><Data ss:Type="String">EHI_169250</Data><NamedCell
      ss:Name="_FilterDatabase"/></Cell>
    <Cell><Data ss:Type="String">hypothetical protein</Data><NamedCell
      ss:Name="_FilterDatabase"/></Cell>
    <Cell ss:StyleID="s71"><Data ss:Type="Number">0.37946824009316288</Data><NamedCell
      ss:Name="_FilterDatabase"/></Cell>
    <Cell ss:StyleID="s72"><Data ss:Type="Number">9.9312268308978996E-4</Data><NamedCell
      ss:Name="_FilterDatabase"/></Cell>
    <Cell ss:StyleID="s73"/>
    <Cell ss:StyleID="s73"/>
    <Cell ss:StyleID="s73"/>
    <Cell ss:StyleID="s73"/>
    <Cell ss:StyleID="s73"/>
    <Cell ss:StyleID="s73"/>
    <Cell ss:StyleID="s73"/>
    <Cell ss:StyleID="s73"/>
    <Cell ss:StyleID="s73"/>
    <Cell ss:StyleID="s73"/>
    <Cell ss:StyleID="s73"/>
    <Cell ss:StyleID="s73"/>
    <Cell ss:StyleID="s73"/>
    <Cell ss:StyleID="s73"/>
    <Cell ss:StyleID="s73"/>
    <Cell ss:StyleID="s73"/>
    <Cell ss:StyleID="s73"/>
    <Cell ss:StyleID="s73"/>
    <Cell ss:StyleID="s73"/>
    <Cell ss:StyleID="s73"/>
    <Cell ss:StyleID="s73"/>
    <Cell ss:StyleID="s73"/>
    <Cell ss:StyleID="s73"/>
    <Cell ss:StyleID="s73"/>
    <Cell ss:StyleID="s73"/>
    <Cell ss:StyleID="s73"/>
    <Cell ss:StyleID="s73"/>
    <Cell ss:StyleID="s73"/>
    <Cell ss:StyleID="s73"/>
    <Cell ss:StyleID="s73"/>
   </Row>
   <Row ss:AutoFitHeight="0">
    <Cell ss:StyleID="s70"><Data ss:Type="String">EHI_179850</Data><NamedCell
      ss:Name="_FilterDatabase"/></Cell>
    <Cell><Data ss:Type="String">hypothetical protein</Data><NamedCell
      ss:Name="_FilterDatabase"/></Cell>
    <Cell ss:StyleID="s71"><Data ss:Type="Number">0.37937857697283361</Data><NamedCell
      ss:Name="_FilterDatabase"/></Cell>
    <Cell ss:StyleID="s72"><Data ss:Type="Number">1.7382799526599799E-3</Data><NamedCell
      ss:Name="_FilterDatabase"/></Cell>
    <Cell ss:StyleID="s73"/>
    <Cell ss:StyleID="s73"/>
    <Cell ss:StyleID="s73"/>
    <Cell ss:StyleID="s73"/>
    <Cell ss:StyleID="s73"/>
    <Cell ss:StyleID="s73"/>
    <Cell ss:StyleID="s73"/>
    <Cell ss:StyleID="s73"/>
    <Cell ss:StyleID="s73"/>
    <Cell ss:StyleID="s73"/>
    <Cell ss:StyleID="s73"/>
    <Cell ss:StyleID="s73"/>
    <Cell ss:StyleID="s73"/>
    <Cell ss:StyleID="s73"/>
    <Cell ss:StyleID="s73"/>
    <Cell ss:StyleID="s73"/>
    <Cell ss:StyleID="s73"/>
    <Cell ss:StyleID="s73"/>
    <Cell ss:StyleID="s73"/>
    <Cell ss:StyleID="s73"/>
    <Cell ss:StyleID="s73"/>
    <Cell ss:StyleID="s73"/>
    <Cell ss:StyleID="s73"/>
    <Cell ss:StyleID="s73"/>
    <Cell ss:StyleID="s73"/>
    <Cell ss:StyleID="s73"/>
    <Cell ss:StyleID="s73"/>
    <Cell ss:StyleID="s73"/>
    <Cell ss:StyleID="s73"/>
    <Cell ss:StyleID="s73"/>
   </Row>
   <Row ss:AutoFitHeight="0">
    <Cell ss:StyleID="s70"><Data ss:Type="String">EHI_139050</Data><NamedCell
      ss:Name="_FilterDatabase"/></Cell>
    <Cell><Data ss:Type="String">hypothetical protein</Data><NamedCell
      ss:Name="_FilterDatabase"/></Cell>
    <Cell ss:StyleID="s71"><Data ss:Type="Number">0.37925156156353174</Data><NamedCell
      ss:Name="_FilterDatabase"/></Cell>
    <Cell ss:StyleID="s72"><Data ss:Type="Number">7.7856562011051995E-4</Data><NamedCell
      ss:Name="_FilterDatabase"/></Cell>
    <Cell ss:StyleID="s73"/>
    <Cell ss:StyleID="s73"/>
    <Cell ss:StyleID="s73"/>
    <Cell ss:StyleID="s73"/>
    <Cell ss:StyleID="s73"/>
    <Cell ss:StyleID="s73"/>
    <Cell ss:StyleID="s73"/>
    <Cell ss:StyleID="s73"/>
    <Cell ss:StyleID="s73"/>
    <Cell ss:StyleID="s73"/>
    <Cell ss:StyleID="s73"/>
    <Cell ss:StyleID="s73"/>
    <Cell ss:StyleID="s73"/>
    <Cell ss:StyleID="s73"/>
    <Cell ss:StyleID="s73"/>
    <Cell ss:StyleID="s73"/>
    <Cell ss:StyleID="s73"/>
    <Cell ss:StyleID="s73"/>
    <Cell ss:StyleID="s73"/>
    <Cell ss:StyleID="s73"/>
    <Cell ss:StyleID="s73"/>
    <Cell ss:StyleID="s73"/>
    <Cell ss:StyleID="s73"/>
    <Cell ss:StyleID="s73"/>
    <Cell ss:StyleID="s73"/>
    <Cell ss:StyleID="s73"/>
    <Cell ss:StyleID="s73"/>
    <Cell ss:StyleID="s73"/>
    <Cell ss:StyleID="s73"/>
    <Cell ss:StyleID="s73"/>
   </Row>
   <Row ss:AutoFitHeight="0">
    <Cell ss:StyleID="s70"><Data ss:Type="String">EHI_058550</Data><NamedCell
      ss:Name="_FilterDatabase"/></Cell>
    <Cell><Data ss:Type="String">Ras family GTPase, pseudogene</Data><NamedCell
      ss:Name="_FilterDatabase"/></Cell>
    <Cell ss:StyleID="s71"><Data ss:Type="Number">0.37875640731907778</Data><NamedCell
      ss:Name="_FilterDatabase"/></Cell>
    <Cell ss:StyleID="s72"><Data ss:Type="Number">1.8507627699500199E-3</Data><NamedCell
      ss:Name="_FilterDatabase"/></Cell>
    <Cell ss:StyleID="s73"/>
    <Cell ss:StyleID="s73"/>
    <Cell ss:StyleID="s73"/>
    <Cell ss:StyleID="s73"/>
    <Cell ss:StyleID="s73"/>
    <Cell ss:StyleID="s73"/>
    <Cell ss:StyleID="s73"/>
    <Cell ss:StyleID="s73"/>
    <Cell ss:StyleID="s73"/>
    <Cell ss:StyleID="s73"/>
    <Cell ss:StyleID="s73"/>
    <Cell ss:StyleID="s73"/>
    <Cell ss:StyleID="s73"/>
    <Cell ss:StyleID="s73"/>
    <Cell ss:StyleID="s73"/>
    <Cell ss:StyleID="s73"/>
    <Cell ss:StyleID="s73"/>
    <Cell ss:StyleID="s73"/>
    <Cell ss:StyleID="s73"/>
    <Cell ss:StyleID="s73"/>
    <Cell ss:StyleID="s73"/>
    <Cell ss:StyleID="s73"/>
    <Cell ss:StyleID="s73"/>
    <Cell ss:StyleID="s73"/>
    <Cell ss:StyleID="s73"/>
    <Cell ss:StyleID="s73"/>
    <Cell ss:StyleID="s73"/>
    <Cell ss:StyleID="s73"/>
    <Cell ss:StyleID="s73"/>
    <Cell ss:StyleID="s73"/>
   </Row>
   <Row ss:AutoFitHeight="0">
    <Cell ss:StyleID="s70"><Data ss:Type="String">EHI_069130</Data><NamedCell
      ss:Name="_FilterDatabase"/></Cell>
    <Cell><Data ss:Type="String">hypothetical protein</Data><NamedCell
      ss:Name="_FilterDatabase"/></Cell>
    <Cell ss:StyleID="s71"><Data ss:Type="Number">0.37808481844243341</Data><NamedCell
      ss:Name="_FilterDatabase"/></Cell>
    <Cell ss:StyleID="s72"><Data ss:Type="Number">6.6486992758688101E-4</Data><NamedCell
      ss:Name="_FilterDatabase"/></Cell>
    <Cell ss:StyleID="s73"/>
    <Cell ss:StyleID="s73"/>
    <Cell ss:StyleID="s73"/>
    <Cell ss:StyleID="s73"/>
    <Cell ss:StyleID="s73"/>
    <Cell ss:StyleID="s73"/>
    <Cell ss:StyleID="s73"/>
    <Cell ss:StyleID="s73"/>
    <Cell ss:StyleID="s73"/>
    <Cell ss:StyleID="s73"/>
    <Cell ss:StyleID="s73"/>
    <Cell ss:StyleID="s73"/>
    <Cell ss:StyleID="s73"/>
    <Cell ss:StyleID="s73"/>
    <Cell ss:StyleID="s73"/>
    <Cell ss:StyleID="s73"/>
    <Cell ss:StyleID="s73"/>
    <Cell ss:StyleID="s73"/>
    <Cell ss:StyleID="s73"/>
    <Cell ss:StyleID="s73"/>
    <Cell ss:StyleID="s73"/>
    <Cell ss:StyleID="s73"/>
    <Cell ss:StyleID="s73"/>
    <Cell ss:StyleID="s73"/>
    <Cell ss:StyleID="s73"/>
    <Cell ss:StyleID="s73"/>
    <Cell ss:StyleID="s73"/>
    <Cell ss:StyleID="s73"/>
    <Cell ss:StyleID="s73"/>
    <Cell ss:StyleID="s73"/>
   </Row>
   <Row ss:AutoFitHeight="0">
    <Cell ss:StyleID="s70"><Data ss:Type="String">EHI_152780</Data><NamedCell
      ss:Name="_FilterDatabase"/></Cell>
    <Cell><Data ss:Type="String">hypothetical protein</Data><NamedCell
      ss:Name="_FilterDatabase"/></Cell>
    <Cell ss:StyleID="s71"><Data ss:Type="Number">0.37701147757160819</Data><NamedCell
      ss:Name="_FilterDatabase"/></Cell>
    <Cell ss:StyleID="s72"><Data ss:Type="Number">8.1592235518908199E-4</Data><NamedCell
      ss:Name="_FilterDatabase"/></Cell>
    <Cell ss:StyleID="s73"/>
    <Cell ss:StyleID="s73"/>
    <Cell ss:StyleID="s73"/>
    <Cell ss:StyleID="s73"/>
    <Cell ss:StyleID="s73"/>
    <Cell ss:StyleID="s73"/>
    <Cell ss:StyleID="s73"/>
    <Cell ss:StyleID="s73"/>
    <Cell ss:StyleID="s73"/>
    <Cell ss:StyleID="s73"/>
    <Cell ss:StyleID="s73"/>
    <Cell ss:StyleID="s73"/>
    <Cell ss:StyleID="s73"/>
    <Cell ss:StyleID="s73"/>
    <Cell ss:StyleID="s73"/>
    <Cell ss:StyleID="s73"/>
    <Cell ss:StyleID="s73"/>
    <Cell ss:StyleID="s73"/>
    <Cell ss:StyleID="s73"/>
    <Cell ss:StyleID="s73"/>
    <Cell ss:StyleID="s73"/>
    <Cell ss:StyleID="s73"/>
    <Cell ss:StyleID="s73"/>
    <Cell ss:StyleID="s73"/>
    <Cell ss:StyleID="s73"/>
    <Cell ss:StyleID="s73"/>
    <Cell ss:StyleID="s73"/>
    <Cell ss:StyleID="s73"/>
    <Cell ss:StyleID="s73"/>
    <Cell ss:StyleID="s73"/>
   </Row>
   <Row ss:AutoFitHeight="0">
    <Cell ss:StyleID="s70"><Data ss:Type="String">EHI_196600</Data><NamedCell
      ss:Name="_FilterDatabase"/></Cell>
    <Cell><Data ss:Type="String">hypothetical protein</Data><NamedCell
      ss:Name="_FilterDatabase"/></Cell>
    <Cell ss:StyleID="s71"><Data ss:Type="Number">0.37649860263839252</Data><NamedCell
      ss:Name="_FilterDatabase"/></Cell>
    <Cell ss:StyleID="s72"><Data ss:Type="Number">1.6177168432063599E-3</Data><NamedCell
      ss:Name="_FilterDatabase"/></Cell>
    <Cell ss:StyleID="s73"/>
    <Cell ss:StyleID="s73"/>
    <Cell ss:StyleID="s73"/>
    <Cell ss:StyleID="s73"/>
    <Cell ss:StyleID="s73"/>
    <Cell ss:StyleID="s73"/>
    <Cell ss:StyleID="s73"/>
    <Cell ss:StyleID="s73"/>
    <Cell ss:StyleID="s73"/>
    <Cell ss:StyleID="s73"/>
    <Cell ss:StyleID="s73"/>
    <Cell ss:StyleID="s73"/>
    <Cell ss:StyleID="s73"/>
    <Cell ss:StyleID="s73"/>
    <Cell ss:StyleID="s73"/>
    <Cell ss:StyleID="s73"/>
    <Cell ss:StyleID="s73"/>
    <Cell ss:StyleID="s73"/>
    <Cell ss:StyleID="s73"/>
    <Cell ss:StyleID="s73"/>
    <Cell ss:StyleID="s73"/>
    <Cell ss:StyleID="s73"/>
    <Cell ss:StyleID="s73"/>
    <Cell ss:StyleID="s73"/>
    <Cell ss:StyleID="s73"/>
    <Cell ss:StyleID="s73"/>
    <Cell ss:StyleID="s73"/>
    <Cell ss:StyleID="s73"/>
    <Cell ss:StyleID="s73"/>
    <Cell ss:StyleID="s73"/>
   </Row>
   <Row ss:AutoFitHeight="0">
    <Cell ss:StyleID="s70"><Data ss:Type="String">EHI_155400</Data><NamedCell
      ss:Name="_FilterDatabase"/></Cell>
    <Cell><Data ss:Type="String">hypothetical protein</Data><NamedCell
      ss:Name="_FilterDatabase"/></Cell>
    <Cell ss:StyleID="s71"><Data ss:Type="Number">0.37364745596802457</Data><NamedCell
      ss:Name="_FilterDatabase"/></Cell>
    <Cell ss:StyleID="s72"><Data ss:Type="Number">1.6676794934115701E-3</Data><NamedCell
      ss:Name="_FilterDatabase"/></Cell>
    <Cell ss:StyleID="s73"/>
    <Cell ss:StyleID="s73"/>
    <Cell ss:StyleID="s73"/>
    <Cell ss:StyleID="s73"/>
    <Cell ss:StyleID="s73"/>
    <Cell ss:StyleID="s73"/>
    <Cell ss:StyleID="s73"/>
    <Cell ss:StyleID="s73"/>
    <Cell ss:StyleID="s73"/>
    <Cell ss:StyleID="s73"/>
    <Cell ss:StyleID="s73"/>
    <Cell ss:StyleID="s73"/>
    <Cell ss:StyleID="s73"/>
    <Cell ss:StyleID="s73"/>
    <Cell ss:StyleID="s73"/>
    <Cell ss:StyleID="s73"/>
    <Cell ss:StyleID="s73"/>
    <Cell ss:StyleID="s73"/>
    <Cell ss:StyleID="s73"/>
    <Cell ss:StyleID="s73"/>
    <Cell ss:StyleID="s73"/>
    <Cell ss:StyleID="s73"/>
    <Cell ss:StyleID="s73"/>
    <Cell ss:StyleID="s73"/>
    <Cell ss:StyleID="s73"/>
    <Cell ss:StyleID="s73"/>
    <Cell ss:StyleID="s73"/>
    <Cell ss:StyleID="s73"/>
    <Cell ss:StyleID="s73"/>
    <Cell ss:StyleID="s73"/>
   </Row>
   <Row ss:AutoFitHeight="0">
    <Cell ss:StyleID="s70"><Data ss:Type="String">EHI_105100</Data><NamedCell
      ss:Name="_FilterDatabase"/></Cell>
    <Cell><Data ss:Type="String">hypothetical protein</Data><NamedCell
      ss:Name="_FilterDatabase"/></Cell>
    <Cell ss:StyleID="s71"><Data ss:Type="Number">0.37341859693630536</Data><NamedCell
      ss:Name="_FilterDatabase"/></Cell>
    <Cell ss:StyleID="s72"><Data ss:Type="Number">1.91737959521826E-3</Data><NamedCell
      ss:Name="_FilterDatabase"/></Cell>
    <Cell ss:StyleID="s73"/>
    <Cell ss:StyleID="s73"/>
    <Cell ss:StyleID="s73"/>
    <Cell ss:StyleID="s73"/>
    <Cell ss:StyleID="s73"/>
    <Cell ss:StyleID="s73"/>
    <Cell ss:StyleID="s73"/>
    <Cell ss:StyleID="s73"/>
    <Cell ss:StyleID="s73"/>
    <Cell ss:StyleID="s73"/>
    <Cell ss:StyleID="s73"/>
    <Cell ss:StyleID="s73"/>
    <Cell ss:StyleID="s73"/>
    <Cell ss:StyleID="s73"/>
    <Cell ss:StyleID="s73"/>
    <Cell ss:StyleID="s73"/>
    <Cell ss:StyleID="s73"/>
    <Cell ss:StyleID="s73"/>
    <Cell ss:StyleID="s73"/>
    <Cell ss:StyleID="s73"/>
    <Cell ss:StyleID="s73"/>
    <Cell ss:StyleID="s73"/>
    <Cell ss:StyleID="s73"/>
    <Cell ss:StyleID="s73"/>
    <Cell ss:StyleID="s73"/>
    <Cell ss:StyleID="s73"/>
    <Cell ss:StyleID="s73"/>
    <Cell ss:StyleID="s73"/>
    <Cell ss:StyleID="s73"/>
    <Cell ss:StyleID="s73"/>
   </Row>
   <Row ss:AutoFitHeight="0">
    <Cell ss:StyleID="s70"><Data ss:Type="String">EHI_070780</Data><NamedCell
      ss:Name="_FilterDatabase"/></Cell>
    <Cell><Data ss:Type="String">hypothetical protein</Data><NamedCell
      ss:Name="_FilterDatabase"/></Cell>
    <Cell ss:StyleID="s71"><Data ss:Type="Number">0.37336926292201417</Data><NamedCell
      ss:Name="_FilterDatabase"/></Cell>
    <Cell ss:StyleID="s72"><Data ss:Type="Number">2.1680455334903998E-3</Data><NamedCell
      ss:Name="_FilterDatabase"/></Cell>
    <Cell ss:StyleID="s73"/>
    <Cell ss:StyleID="s73"/>
    <Cell ss:StyleID="s73"/>
    <Cell ss:StyleID="s73"/>
    <Cell ss:StyleID="s73"/>
    <Cell ss:StyleID="s73"/>
    <Cell ss:StyleID="s73"/>
    <Cell ss:StyleID="s73"/>
    <Cell ss:StyleID="s73"/>
    <Cell ss:StyleID="s73"/>
    <Cell ss:StyleID="s73"/>
    <Cell ss:StyleID="s73"/>
    <Cell ss:StyleID="s73"/>
    <Cell ss:StyleID="s73"/>
    <Cell ss:StyleID="s73"/>
    <Cell ss:StyleID="s73"/>
    <Cell ss:StyleID="s73"/>
    <Cell ss:StyleID="s73"/>
    <Cell ss:StyleID="s73"/>
    <Cell ss:StyleID="s73"/>
    <Cell ss:StyleID="s73"/>
    <Cell ss:StyleID="s73"/>
    <Cell ss:StyleID="s73"/>
    <Cell ss:StyleID="s73"/>
    <Cell ss:StyleID="s73"/>
    <Cell ss:StyleID="s73"/>
    <Cell ss:StyleID="s73"/>
    <Cell ss:StyleID="s73"/>
    <Cell ss:StyleID="s73"/>
    <Cell ss:StyleID="s73"/>
   </Row>
   <Row ss:AutoFitHeight="0">
    <Cell ss:StyleID="s70"><Data ss:Type="String">EHI_091480</Data><NamedCell
      ss:Name="_FilterDatabase"/></Cell>
    <Cell><Data ss:Type="String">hypothetical protein</Data><NamedCell
      ss:Name="_FilterDatabase"/></Cell>
    <Cell ss:StyleID="s71"><Data ss:Type="Number">0.37316646445574092</Data><NamedCell
      ss:Name="_FilterDatabase"/></Cell>
    <Cell ss:StyleID="s72"><Data ss:Type="Number">1.1966145963737101E-3</Data><NamedCell
      ss:Name="_FilterDatabase"/></Cell>
    <Cell ss:StyleID="s73"/>
    <Cell ss:StyleID="s73"/>
    <Cell ss:StyleID="s73"/>
    <Cell ss:StyleID="s73"/>
    <Cell ss:StyleID="s73"/>
    <Cell ss:StyleID="s73"/>
    <Cell ss:StyleID="s73"/>
    <Cell ss:StyleID="s73"/>
    <Cell ss:StyleID="s73"/>
    <Cell ss:StyleID="s73"/>
    <Cell ss:StyleID="s73"/>
    <Cell ss:StyleID="s73"/>
    <Cell ss:StyleID="s73"/>
    <Cell ss:StyleID="s73"/>
    <Cell ss:StyleID="s73"/>
    <Cell ss:StyleID="s73"/>
    <Cell ss:StyleID="s73"/>
    <Cell ss:StyleID="s73"/>
    <Cell ss:StyleID="s73"/>
    <Cell ss:StyleID="s73"/>
    <Cell ss:StyleID="s73"/>
    <Cell ss:StyleID="s73"/>
    <Cell ss:StyleID="s73"/>
    <Cell ss:StyleID="s73"/>
    <Cell ss:StyleID="s73"/>
    <Cell ss:StyleID="s73"/>
    <Cell ss:StyleID="s73"/>
    <Cell ss:StyleID="s73"/>
    <Cell ss:StyleID="s73"/>
    <Cell ss:StyleID="s73"/>
   </Row>
   <Row ss:AutoFitHeight="0">
    <Cell ss:StyleID="s70"><Data ss:Type="String">EHI_095900</Data><NamedCell
      ss:Name="_FilterDatabase"/></Cell>
    <Cell><Data ss:Type="String">hypothetical protein</Data><NamedCell
      ss:Name="_FilterDatabase"/></Cell>
    <Cell ss:StyleID="s71"><Data ss:Type="Number">0.37276850847890131</Data><NamedCell
      ss:Name="_FilterDatabase"/></Cell>
    <Cell ss:StyleID="s72"><Data ss:Type="Number">6.7750317173631699E-4</Data><NamedCell
      ss:Name="_FilterDatabase"/></Cell>
    <Cell ss:StyleID="s73"/>
    <Cell ss:StyleID="s73"/>
    <Cell ss:StyleID="s73"/>
    <Cell ss:StyleID="s73"/>
    <Cell ss:StyleID="s73"/>
    <Cell ss:StyleID="s73"/>
    <Cell ss:StyleID="s73"/>
    <Cell ss:StyleID="s73"/>
    <Cell ss:StyleID="s73"/>
    <Cell ss:StyleID="s73"/>
    <Cell ss:StyleID="s73"/>
    <Cell ss:StyleID="s73"/>
    <Cell ss:StyleID="s73"/>
    <Cell ss:StyleID="s73"/>
    <Cell ss:StyleID="s73"/>
    <Cell ss:StyleID="s73"/>
    <Cell ss:StyleID="s73"/>
    <Cell ss:StyleID="s73"/>
    <Cell ss:StyleID="s73"/>
    <Cell ss:StyleID="s73"/>
    <Cell ss:StyleID="s73"/>
    <Cell ss:StyleID="s73"/>
    <Cell ss:StyleID="s73"/>
    <Cell ss:StyleID="s73"/>
    <Cell ss:StyleID="s73"/>
    <Cell ss:StyleID="s73"/>
    <Cell ss:StyleID="s73"/>
    <Cell ss:StyleID="s73"/>
    <Cell ss:StyleID="s73"/>
    <Cell ss:StyleID="s73"/>
   </Row>
   <Row ss:AutoFitHeight="0">
    <Cell ss:StyleID="s70"><Data ss:Type="String">EHI_120340</Data><NamedCell
      ss:Name="_FilterDatabase"/></Cell>
    <Cell><Data ss:Type="String">nucleosome assembly protein, putative</Data><NamedCell
      ss:Name="_FilterDatabase"/></Cell>
    <Cell ss:StyleID="s71"><Data ss:Type="Number">0.37217570962437097</Data><NamedCell
      ss:Name="_FilterDatabase"/></Cell>
    <Cell ss:StyleID="s72"><Data ss:Type="Number">1.0487875513602201E-3</Data><NamedCell
      ss:Name="_FilterDatabase"/></Cell>
    <Cell ss:StyleID="s73"/>
    <Cell ss:StyleID="s73"/>
    <Cell ss:StyleID="s73"/>
    <Cell ss:StyleID="s73"/>
    <Cell ss:StyleID="s73"/>
    <Cell ss:StyleID="s73"/>
    <Cell ss:StyleID="s73"/>
    <Cell ss:StyleID="s73"/>
    <Cell ss:StyleID="s73"/>
    <Cell ss:StyleID="s73"/>
    <Cell ss:StyleID="s73"/>
    <Cell ss:StyleID="s73"/>
    <Cell ss:StyleID="s73"/>
    <Cell ss:StyleID="s73"/>
    <Cell ss:StyleID="s73"/>
    <Cell ss:StyleID="s73"/>
    <Cell ss:StyleID="s73"/>
    <Cell ss:StyleID="s73"/>
    <Cell ss:StyleID="s73"/>
    <Cell ss:StyleID="s73"/>
    <Cell ss:StyleID="s73"/>
    <Cell ss:StyleID="s73"/>
    <Cell ss:StyleID="s73"/>
    <Cell ss:StyleID="s73"/>
    <Cell ss:StyleID="s73"/>
    <Cell ss:StyleID="s73"/>
    <Cell ss:StyleID="s73"/>
    <Cell ss:StyleID="s73"/>
    <Cell ss:StyleID="s73"/>
    <Cell ss:StyleID="s73"/>
   </Row>
   <Row ss:AutoFitHeight="0">
    <Cell ss:StyleID="s70"><Data ss:Type="String">EHI_044180</Data><NamedCell
      ss:Name="_FilterDatabase"/></Cell>
    <Cell><Data ss:Type="String">hypothetical protein, conserved</Data><NamedCell
      ss:Name="_FilterDatabase"/></Cell>
    <Cell ss:StyleID="s71"><Data ss:Type="Number">0.37113750752317015</Data><NamedCell
      ss:Name="_FilterDatabase"/></Cell>
    <Cell ss:StyleID="s72"><Data ss:Type="Number">7.75605980101443E-4</Data><NamedCell
      ss:Name="_FilterDatabase"/></Cell>
    <Cell ss:StyleID="s73"/>
    <Cell ss:StyleID="s73"/>
    <Cell ss:StyleID="s73"/>
    <Cell ss:StyleID="s73"/>
    <Cell ss:StyleID="s73"/>
    <Cell ss:StyleID="s73"/>
    <Cell ss:StyleID="s73"/>
    <Cell ss:StyleID="s73"/>
    <Cell ss:StyleID="s73"/>
    <Cell ss:StyleID="s73"/>
    <Cell ss:StyleID="s73"/>
    <Cell ss:StyleID="s73"/>
    <Cell ss:StyleID="s73"/>
    <Cell ss:StyleID="s73"/>
    <Cell ss:StyleID="s73"/>
    <Cell ss:StyleID="s73"/>
    <Cell ss:StyleID="s73"/>
    <Cell ss:StyleID="s73"/>
    <Cell ss:StyleID="s73"/>
    <Cell ss:StyleID="s73"/>
    <Cell ss:StyleID="s73"/>
    <Cell ss:StyleID="s73"/>
    <Cell ss:StyleID="s73"/>
    <Cell ss:StyleID="s73"/>
    <Cell ss:StyleID="s73"/>
    <Cell ss:StyleID="s73"/>
    <Cell ss:StyleID="s73"/>
    <Cell ss:StyleID="s73"/>
    <Cell ss:StyleID="s73"/>
    <Cell ss:StyleID="s73"/>
   </Row>
   <Row ss:AutoFitHeight="0">
    <Cell ss:StyleID="s70"><Data ss:Type="String">EHI_189130</Data><NamedCell
      ss:Name="_FilterDatabase"/></Cell>
    <Cell><Data ss:Type="String">hypothetical protein</Data><NamedCell
      ss:Name="_FilterDatabase"/></Cell>
    <Cell ss:StyleID="s71"><Data ss:Type="Number">0.36929925285848175</Data><NamedCell
      ss:Name="_FilterDatabase"/></Cell>
    <Cell ss:StyleID="s72"><Data ss:Type="Number">1.5577687770883101E-3</Data><NamedCell
      ss:Name="_FilterDatabase"/></Cell>
    <Cell ss:StyleID="s73"/>
    <Cell ss:StyleID="s73"/>
    <Cell ss:StyleID="s73"/>
    <Cell ss:StyleID="s73"/>
    <Cell ss:StyleID="s73"/>
    <Cell ss:StyleID="s73"/>
    <Cell ss:StyleID="s73"/>
    <Cell ss:StyleID="s73"/>
    <Cell ss:StyleID="s73"/>
    <Cell ss:StyleID="s73"/>
    <Cell ss:StyleID="s73"/>
    <Cell ss:StyleID="s73"/>
    <Cell ss:StyleID="s73"/>
    <Cell ss:StyleID="s73"/>
    <Cell ss:StyleID="s73"/>
    <Cell ss:StyleID="s73"/>
    <Cell ss:StyleID="s73"/>
    <Cell ss:StyleID="s73"/>
    <Cell ss:StyleID="s73"/>
    <Cell ss:StyleID="s73"/>
    <Cell ss:StyleID="s73"/>
    <Cell ss:StyleID="s73"/>
    <Cell ss:StyleID="s73"/>
    <Cell ss:StyleID="s73"/>
    <Cell ss:StyleID="s73"/>
    <Cell ss:StyleID="s73"/>
    <Cell ss:StyleID="s73"/>
    <Cell ss:StyleID="s73"/>
    <Cell ss:StyleID="s73"/>
    <Cell ss:StyleID="s73"/>
   </Row>
   <Row ss:AutoFitHeight="0">
    <Cell ss:StyleID="s70"><Data ss:Type="String">EHI_129880</Data><NamedCell
      ss:Name="_FilterDatabase"/></Cell>
    <Cell><Data ss:Type="String">hypothetical protein</Data><NamedCell
      ss:Name="_FilterDatabase"/></Cell>
    <Cell ss:StyleID="s71"><Data ss:Type="Number">0.3678525226189403</Data><NamedCell
      ss:Name="_FilterDatabase"/></Cell>
    <Cell ss:StyleID="s72"><Data ss:Type="Number">1.24857306811439E-3</Data><NamedCell
      ss:Name="_FilterDatabase"/></Cell>
    <Cell ss:StyleID="s73"/>
    <Cell ss:StyleID="s73"/>
    <Cell ss:StyleID="s73"/>
    <Cell ss:StyleID="s73"/>
    <Cell ss:StyleID="s73"/>
    <Cell ss:StyleID="s73"/>
    <Cell ss:StyleID="s73"/>
    <Cell ss:StyleID="s73"/>
    <Cell ss:StyleID="s73"/>
    <Cell ss:StyleID="s73"/>
    <Cell ss:StyleID="s73"/>
    <Cell ss:StyleID="s73"/>
    <Cell ss:StyleID="s73"/>
    <Cell ss:StyleID="s73"/>
    <Cell ss:StyleID="s73"/>
    <Cell ss:StyleID="s73"/>
    <Cell ss:StyleID="s73"/>
    <Cell ss:StyleID="s73"/>
    <Cell ss:StyleID="s73"/>
    <Cell ss:StyleID="s73"/>
    <Cell ss:StyleID="s73"/>
    <Cell ss:StyleID="s73"/>
    <Cell ss:StyleID="s73"/>
    <Cell ss:StyleID="s73"/>
    <Cell ss:StyleID="s73"/>
    <Cell ss:StyleID="s73"/>
    <Cell ss:StyleID="s73"/>
    <Cell ss:StyleID="s73"/>
    <Cell ss:StyleID="s73"/>
    <Cell ss:StyleID="s73"/>
   </Row>
   <Row ss:AutoFitHeight="0">
    <Cell ss:StyleID="s70"><Data ss:Type="String">EHI_129500</Data><NamedCell
      ss:Name="_FilterDatabase"/></Cell>
    <Cell><Data ss:Type="String">hypothetical protein</Data><NamedCell
      ss:Name="_FilterDatabase"/></Cell>
    <Cell ss:StyleID="s71"><Data ss:Type="Number">0.36757830438819089</Data><NamedCell
      ss:Name="_FilterDatabase"/></Cell>
    <Cell ss:StyleID="s72"><Data ss:Type="Number">6.9041041791887499E-4</Data><NamedCell
      ss:Name="_FilterDatabase"/></Cell>
    <Cell ss:StyleID="s73"/>
    <Cell ss:StyleID="s73"/>
    <Cell ss:StyleID="s73"/>
    <Cell ss:StyleID="s73"/>
    <Cell ss:StyleID="s73"/>
    <Cell ss:StyleID="s73"/>
    <Cell ss:StyleID="s73"/>
    <Cell ss:StyleID="s73"/>
    <Cell ss:StyleID="s73"/>
    <Cell ss:StyleID="s73"/>
    <Cell ss:StyleID="s73"/>
    <Cell ss:StyleID="s73"/>
    <Cell ss:StyleID="s73"/>
    <Cell ss:StyleID="s73"/>
    <Cell ss:StyleID="s73"/>
    <Cell ss:StyleID="s73"/>
    <Cell ss:StyleID="s73"/>
    <Cell ss:StyleID="s73"/>
    <Cell ss:StyleID="s73"/>
    <Cell ss:StyleID="s73"/>
    <Cell ss:StyleID="s73"/>
    <Cell ss:StyleID="s73"/>
    <Cell ss:StyleID="s73"/>
    <Cell ss:StyleID="s73"/>
    <Cell ss:StyleID="s73"/>
    <Cell ss:StyleID="s73"/>
    <Cell ss:StyleID="s73"/>
    <Cell ss:StyleID="s73"/>
    <Cell ss:StyleID="s73"/>
    <Cell ss:StyleID="s73"/>
   </Row>
   <Row ss:AutoFitHeight="0">
    <Cell ss:StyleID="s70"><Data ss:Type="String">EHI_006880</Data><NamedCell
      ss:Name="_FilterDatabase"/></Cell>
    <Cell><Data ss:Type="String">hypothetical protein</Data><NamedCell
      ss:Name="_FilterDatabase"/></Cell>
    <Cell ss:StyleID="s71"><Data ss:Type="Number">0.36679314692878467</Data><NamedCell
      ss:Name="_FilterDatabase"/></Cell>
    <Cell ss:StyleID="s72"><Data ss:Type="Number">6.3477253027055004E-4</Data><NamedCell
      ss:Name="_FilterDatabase"/></Cell>
    <Cell ss:StyleID="s73"/>
    <Cell ss:StyleID="s73"/>
    <Cell ss:StyleID="s73"/>
    <Cell ss:StyleID="s73"/>
    <Cell ss:StyleID="s73"/>
    <Cell ss:StyleID="s73"/>
    <Cell ss:StyleID="s73"/>
    <Cell ss:StyleID="s73"/>
    <Cell ss:StyleID="s73"/>
    <Cell ss:StyleID="s73"/>
    <Cell ss:StyleID="s73"/>
    <Cell ss:StyleID="s73"/>
    <Cell ss:StyleID="s73"/>
    <Cell ss:StyleID="s73"/>
    <Cell ss:StyleID="s73"/>
    <Cell ss:StyleID="s73"/>
    <Cell ss:StyleID="s73"/>
    <Cell ss:StyleID="s73"/>
    <Cell ss:StyleID="s73"/>
    <Cell ss:StyleID="s73"/>
    <Cell ss:StyleID="s73"/>
    <Cell ss:StyleID="s73"/>
    <Cell ss:StyleID="s73"/>
    <Cell ss:StyleID="s73"/>
    <Cell ss:StyleID="s73"/>
    <Cell ss:StyleID="s73"/>
    <Cell ss:StyleID="s73"/>
    <Cell ss:StyleID="s73"/>
    <Cell ss:StyleID="s73"/>
    <Cell ss:StyleID="s73"/>
   </Row>
   <Row ss:AutoFitHeight="0">
    <Cell ss:StyleID="s70"><Data ss:Type="String">EHI_044550</Data><NamedCell
      ss:Name="_FilterDatabase"/></Cell>
    <Cell><Data ss:Type="String">Ribosomal protein S30, putative</Data><NamedCell
      ss:Name="_FilterDatabase"/></Cell>
    <Cell ss:StyleID="s71"><Data ss:Type="Number">0.36611790709812431</Data><NamedCell
      ss:Name="_FilterDatabase"/></Cell>
    <Cell ss:StyleID="s72"><Data ss:Type="Number">2.0110329269469201E-3</Data><NamedCell
      ss:Name="_FilterDatabase"/></Cell>
    <Cell ss:StyleID="s73"/>
    <Cell ss:StyleID="s73"/>
    <Cell ss:StyleID="s73"/>
    <Cell ss:StyleID="s73"/>
    <Cell ss:StyleID="s73"/>
    <Cell ss:StyleID="s73"/>
    <Cell ss:StyleID="s73"/>
    <Cell ss:StyleID="s73"/>
    <Cell ss:StyleID="s73"/>
    <Cell ss:StyleID="s73"/>
    <Cell ss:StyleID="s73"/>
    <Cell ss:StyleID="s73"/>
    <Cell ss:StyleID="s73"/>
    <Cell ss:StyleID="s73"/>
    <Cell ss:StyleID="s73"/>
    <Cell ss:StyleID="s73"/>
    <Cell ss:StyleID="s73"/>
    <Cell ss:StyleID="s73"/>
    <Cell ss:StyleID="s73"/>
    <Cell ss:StyleID="s73"/>
    <Cell ss:StyleID="s73"/>
    <Cell ss:StyleID="s73"/>
    <Cell ss:StyleID="s73"/>
    <Cell ss:StyleID="s73"/>
    <Cell ss:StyleID="s73"/>
    <Cell ss:StyleID="s73"/>
    <Cell ss:StyleID="s73"/>
    <Cell ss:StyleID="s73"/>
    <Cell ss:StyleID="s73"/>
    <Cell ss:StyleID="s73"/>
   </Row>
   <Row ss:AutoFitHeight="0">
    <Cell ss:StyleID="s70"><Data ss:Type="String">EHI_126320</Data><NamedCell
      ss:Name="_FilterDatabase"/></Cell>
    <Cell><Data ss:Type="String">hypothetical protein</Data><NamedCell
      ss:Name="_FilterDatabase"/></Cell>
    <Cell ss:StyleID="s71"><Data ss:Type="Number">0.36596801341077795</Data><NamedCell
      ss:Name="_FilterDatabase"/></Cell>
    <Cell ss:StyleID="s72"><Data ss:Type="Number">1.70216343780455E-3</Data><NamedCell
      ss:Name="_FilterDatabase"/></Cell>
    <Cell ss:StyleID="s73"/>
    <Cell ss:StyleID="s73"/>
    <Cell ss:StyleID="s73"/>
    <Cell ss:StyleID="s73"/>
    <Cell ss:StyleID="s73"/>
    <Cell ss:StyleID="s73"/>
    <Cell ss:StyleID="s73"/>
    <Cell ss:StyleID="s73"/>
    <Cell ss:StyleID="s73"/>
    <Cell ss:StyleID="s73"/>
    <Cell ss:StyleID="s73"/>
    <Cell ss:StyleID="s73"/>
    <Cell ss:StyleID="s73"/>
    <Cell ss:StyleID="s73"/>
    <Cell ss:StyleID="s73"/>
    <Cell ss:StyleID="s73"/>
    <Cell ss:StyleID="s73"/>
    <Cell ss:StyleID="s73"/>
    <Cell ss:StyleID="s73"/>
    <Cell ss:StyleID="s73"/>
    <Cell ss:StyleID="s73"/>
    <Cell ss:StyleID="s73"/>
    <Cell ss:StyleID="s73"/>
    <Cell ss:StyleID="s73"/>
    <Cell ss:StyleID="s73"/>
    <Cell ss:StyleID="s73"/>
    <Cell ss:StyleID="s73"/>
    <Cell ss:StyleID="s73"/>
    <Cell ss:StyleID="s73"/>
    <Cell ss:StyleID="s73"/>
   </Row>
   <Row ss:AutoFitHeight="0">
    <Cell ss:StyleID="s70"><Data ss:Type="String">EHI_192620</Data><NamedCell
      ss:Name="_FilterDatabase"/></Cell>
    <Cell><Data ss:Type="String">hypothetical protein</Data><NamedCell
      ss:Name="_FilterDatabase"/></Cell>
    <Cell ss:StyleID="s71"><Data ss:Type="Number">0.36521428008243223</Data><NamedCell
      ss:Name="_FilterDatabase"/></Cell>
    <Cell ss:StyleID="s72"><Data ss:Type="Number">1.0064394781841601E-3</Data><NamedCell
      ss:Name="_FilterDatabase"/></Cell>
    <Cell ss:StyleID="s73"/>
    <Cell ss:StyleID="s73"/>
    <Cell ss:StyleID="s73"/>
    <Cell ss:StyleID="s73"/>
    <Cell ss:StyleID="s73"/>
    <Cell ss:StyleID="s73"/>
    <Cell ss:StyleID="s73"/>
    <Cell ss:StyleID="s73"/>
    <Cell ss:StyleID="s73"/>
    <Cell ss:StyleID="s73"/>
    <Cell ss:StyleID="s73"/>
    <Cell ss:StyleID="s73"/>
    <Cell ss:StyleID="s73"/>
    <Cell ss:StyleID="s73"/>
    <Cell ss:StyleID="s73"/>
    <Cell ss:StyleID="s73"/>
    <Cell ss:StyleID="s73"/>
    <Cell ss:StyleID="s73"/>
    <Cell ss:StyleID="s73"/>
    <Cell ss:StyleID="s73"/>
    <Cell ss:StyleID="s73"/>
    <Cell ss:StyleID="s73"/>
    <Cell ss:StyleID="s73"/>
    <Cell ss:StyleID="s73"/>
    <Cell ss:StyleID="s73"/>
    <Cell ss:StyleID="s73"/>
    <Cell ss:StyleID="s73"/>
    <Cell ss:StyleID="s73"/>
    <Cell ss:StyleID="s73"/>
    <Cell ss:StyleID="s73"/>
   </Row>
   <Row ss:AutoFitHeight="0">
    <Cell ss:StyleID="s70"><Data ss:Type="String">EHI_188850</Data><NamedCell
      ss:Name="_FilterDatabase"/></Cell>
    <Cell><Data ss:Type="String">hypothetical protein</Data><NamedCell
      ss:Name="_FilterDatabase"/></Cell>
    <Cell ss:StyleID="s71"><Data ss:Type="Number">0.36509819896905549</Data><NamedCell
      ss:Name="_FilterDatabase"/></Cell>
    <Cell ss:StyleID="s72"><Data ss:Type="Number">6.2640344375373405E-4</Data><NamedCell
      ss:Name="_FilterDatabase"/></Cell>
    <Cell ss:StyleID="s73"/>
    <Cell ss:StyleID="s73"/>
    <Cell ss:StyleID="s73"/>
    <Cell ss:StyleID="s73"/>
    <Cell ss:StyleID="s73"/>
    <Cell ss:StyleID="s73"/>
    <Cell ss:StyleID="s73"/>
    <Cell ss:StyleID="s73"/>
    <Cell ss:StyleID="s73"/>
    <Cell ss:StyleID="s73"/>
    <Cell ss:StyleID="s73"/>
    <Cell ss:StyleID="s73"/>
    <Cell ss:StyleID="s73"/>
    <Cell ss:StyleID="s73"/>
    <Cell ss:StyleID="s73"/>
    <Cell ss:StyleID="s73"/>
    <Cell ss:StyleID="s73"/>
    <Cell ss:StyleID="s73"/>
    <Cell ss:StyleID="s73"/>
    <Cell ss:StyleID="s73"/>
    <Cell ss:StyleID="s73"/>
    <Cell ss:StyleID="s73"/>
    <Cell ss:StyleID="s73"/>
    <Cell ss:StyleID="s73"/>
    <Cell ss:StyleID="s73"/>
    <Cell ss:StyleID="s73"/>
    <Cell ss:StyleID="s73"/>
    <Cell ss:StyleID="s73"/>
    <Cell ss:StyleID="s73"/>
    <Cell ss:StyleID="s73"/>
   </Row>
   <Row ss:AutoFitHeight="0">
    <Cell ss:StyleID="s70"><Data ss:Type="String">EHI_188020</Data><NamedCell
      ss:Name="_FilterDatabase"/></Cell>
    <Cell><Data ss:Type="String">LSM domain containing protein</Data><NamedCell
      ss:Name="_FilterDatabase"/></Cell>
    <Cell ss:StyleID="s71"><Data ss:Type="Number">0.36486565856783626</Data><NamedCell
      ss:Name="_FilterDatabase"/></Cell>
    <Cell ss:StyleID="s72"><Data ss:Type="Number">2.05533676036184E-3</Data><NamedCell
      ss:Name="_FilterDatabase"/></Cell>
    <Cell ss:StyleID="s73"/>
    <Cell ss:StyleID="s73"/>
    <Cell ss:StyleID="s73"/>
    <Cell ss:StyleID="s73"/>
    <Cell ss:StyleID="s73"/>
    <Cell ss:StyleID="s73"/>
    <Cell ss:StyleID="s73"/>
    <Cell ss:StyleID="s73"/>
    <Cell ss:StyleID="s73"/>
    <Cell ss:StyleID="s73"/>
    <Cell ss:StyleID="s73"/>
    <Cell ss:StyleID="s73"/>
    <Cell ss:StyleID="s73"/>
    <Cell ss:StyleID="s73"/>
    <Cell ss:StyleID="s73"/>
    <Cell ss:StyleID="s73"/>
    <Cell ss:StyleID="s73"/>
    <Cell ss:StyleID="s73"/>
    <Cell ss:StyleID="s73"/>
    <Cell ss:StyleID="s73"/>
    <Cell ss:StyleID="s73"/>
    <Cell ss:StyleID="s73"/>
    <Cell ss:StyleID="s73"/>
    <Cell ss:StyleID="s73"/>
    <Cell ss:StyleID="s73"/>
    <Cell ss:StyleID="s73"/>
    <Cell ss:StyleID="s73"/>
    <Cell ss:StyleID="s73"/>
    <Cell ss:StyleID="s73"/>
    <Cell ss:StyleID="s73"/>
   </Row>
   <Row ss:AutoFitHeight="0">
    <Cell ss:StyleID="s70"><Data ss:Type="String">EHI_048250</Data><NamedCell
      ss:Name="_FilterDatabase"/></Cell>
    <Cell><Data ss:Type="String">Rab family GTPase</Data><NamedCell
      ss:Name="_FilterDatabase"/></Cell>
    <Cell ss:StyleID="s71"><Data ss:Type="Number">0.36362145555854014</Data><NamedCell
      ss:Name="_FilterDatabase"/></Cell>
    <Cell ss:StyleID="s72"><Data ss:Type="Number">6.2105565774587005E-4</Data><NamedCell
      ss:Name="_FilterDatabase"/></Cell>
    <Cell ss:StyleID="s73"/>
    <Cell ss:StyleID="s73"/>
    <Cell ss:StyleID="s73"/>
    <Cell ss:StyleID="s73"/>
    <Cell ss:StyleID="s73"/>
    <Cell ss:StyleID="s73"/>
    <Cell ss:StyleID="s73"/>
    <Cell ss:StyleID="s73"/>
    <Cell ss:StyleID="s73"/>
    <Cell ss:StyleID="s73"/>
    <Cell ss:StyleID="s73"/>
    <Cell ss:StyleID="s73"/>
    <Cell ss:StyleID="s73"/>
    <Cell ss:StyleID="s73"/>
    <Cell ss:StyleID="s73"/>
    <Cell ss:StyleID="s73"/>
    <Cell ss:StyleID="s73"/>
    <Cell ss:StyleID="s73"/>
    <Cell ss:StyleID="s73"/>
    <Cell ss:StyleID="s73"/>
    <Cell ss:StyleID="s73"/>
    <Cell ss:StyleID="s73"/>
    <Cell ss:StyleID="s73"/>
    <Cell ss:StyleID="s73"/>
    <Cell ss:StyleID="s73"/>
    <Cell ss:StyleID="s73"/>
    <Cell ss:StyleID="s73"/>
    <Cell ss:StyleID="s73"/>
    <Cell ss:StyleID="s73"/>
    <Cell ss:StyleID="s73"/>
   </Row>
   <Row ss:AutoFitHeight="0">
    <Cell ss:StyleID="s70"><Data ss:Type="String">EHI_080590</Data><NamedCell
      ss:Name="_FilterDatabase"/></Cell>
    <Cell><Data ss:Type="String">hypothetical protein</Data><NamedCell
      ss:Name="_FilterDatabase"/></Cell>
    <Cell ss:StyleID="s71"><Data ss:Type="Number">0.36228885947221734</Data><NamedCell
      ss:Name="_FilterDatabase"/></Cell>
    <Cell ss:StyleID="s72"><Data ss:Type="Number">7.00511939728961E-4</Data><NamedCell
      ss:Name="_FilterDatabase"/></Cell>
    <Cell ss:StyleID="s73"/>
    <Cell ss:StyleID="s73"/>
    <Cell ss:StyleID="s73"/>
    <Cell ss:StyleID="s73"/>
    <Cell ss:StyleID="s73"/>
    <Cell ss:StyleID="s73"/>
    <Cell ss:StyleID="s73"/>
    <Cell ss:StyleID="s73"/>
    <Cell ss:StyleID="s73"/>
    <Cell ss:StyleID="s73"/>
    <Cell ss:StyleID="s73"/>
    <Cell ss:StyleID="s73"/>
    <Cell ss:StyleID="s73"/>
    <Cell ss:StyleID="s73"/>
    <Cell ss:StyleID="s73"/>
    <Cell ss:StyleID="s73"/>
    <Cell ss:StyleID="s73"/>
    <Cell ss:StyleID="s73"/>
    <Cell ss:StyleID="s73"/>
    <Cell ss:StyleID="s73"/>
    <Cell ss:StyleID="s73"/>
    <Cell ss:StyleID="s73"/>
    <Cell ss:StyleID="s73"/>
    <Cell ss:StyleID="s73"/>
    <Cell ss:StyleID="s73"/>
    <Cell ss:StyleID="s73"/>
    <Cell ss:StyleID="s73"/>
    <Cell ss:StyleID="s73"/>
    <Cell ss:StyleID="s73"/>
    <Cell ss:StyleID="s73"/>
   </Row>
   <Row ss:AutoFitHeight="0">
    <Cell ss:StyleID="s70"><Data ss:Type="String">EHI_029380</Data><NamedCell
      ss:Name="_FilterDatabase"/></Cell>
    <Cell><Data ss:Type="String">thioredoxin, putative</Data><NamedCell
      ss:Name="_FilterDatabase"/></Cell>
    <Cell ss:StyleID="s71"><Data ss:Type="Number">0.3599593018905845</Data><NamedCell
      ss:Name="_FilterDatabase"/></Cell>
    <Cell ss:StyleID="s72"><Data ss:Type="Number">6.8802383688004298E-4</Data><NamedCell
      ss:Name="_FilterDatabase"/></Cell>
    <Cell ss:StyleID="s73"/>
    <Cell ss:StyleID="s73"/>
    <Cell ss:StyleID="s73"/>
    <Cell ss:StyleID="s73"/>
    <Cell ss:StyleID="s73"/>
    <Cell ss:StyleID="s73"/>
    <Cell ss:StyleID="s73"/>
    <Cell ss:StyleID="s73"/>
    <Cell ss:StyleID="s73"/>
    <Cell ss:StyleID="s73"/>
    <Cell ss:StyleID="s73"/>
    <Cell ss:StyleID="s73"/>
    <Cell ss:StyleID="s73"/>
    <Cell ss:StyleID="s73"/>
    <Cell ss:StyleID="s73"/>
    <Cell ss:StyleID="s73"/>
    <Cell ss:StyleID="s73"/>
    <Cell ss:StyleID="s73"/>
    <Cell ss:StyleID="s73"/>
    <Cell ss:StyleID="s73"/>
    <Cell ss:StyleID="s73"/>
    <Cell ss:StyleID="s73"/>
    <Cell ss:StyleID="s73"/>
    <Cell ss:StyleID="s73"/>
    <Cell ss:StyleID="s73"/>
    <Cell ss:StyleID="s73"/>
    <Cell ss:StyleID="s73"/>
    <Cell ss:StyleID="s73"/>
    <Cell ss:StyleID="s73"/>
    <Cell ss:StyleID="s73"/>
   </Row>
   <Row ss:AutoFitHeight="0">
    <Cell ss:StyleID="s70"><Data ss:Type="String">EHI_025390</Data><NamedCell
      ss:Name="_FilterDatabase"/></Cell>
    <Cell><Data ss:Type="String">inositol polyphosphate kinase, putative</Data><NamedCell
      ss:Name="_FilterDatabase"/></Cell>
    <Cell ss:StyleID="s71"><Data ss:Type="Number">0.35883502856130217</Data><NamedCell
      ss:Name="_FilterDatabase"/></Cell>
    <Cell ss:StyleID="s72"><Data ss:Type="Number">1.3402763978243E-3</Data><NamedCell
      ss:Name="_FilterDatabase"/></Cell>
    <Cell ss:StyleID="s73"/>
    <Cell ss:StyleID="s73"/>
    <Cell ss:StyleID="s73"/>
    <Cell ss:StyleID="s73"/>
    <Cell ss:StyleID="s73"/>
    <Cell ss:StyleID="s73"/>
    <Cell ss:StyleID="s73"/>
    <Cell ss:StyleID="s73"/>
    <Cell ss:StyleID="s73"/>
    <Cell ss:StyleID="s73"/>
    <Cell ss:StyleID="s73"/>
    <Cell ss:StyleID="s73"/>
    <Cell ss:StyleID="s73"/>
    <Cell ss:StyleID="s73"/>
    <Cell ss:StyleID="s73"/>
    <Cell ss:StyleID="s73"/>
    <Cell ss:StyleID="s73"/>
    <Cell ss:StyleID="s73"/>
    <Cell ss:StyleID="s73"/>
    <Cell ss:StyleID="s73"/>
    <Cell ss:StyleID="s73"/>
    <Cell ss:StyleID="s73"/>
    <Cell ss:StyleID="s73"/>
    <Cell ss:StyleID="s73"/>
    <Cell ss:StyleID="s73"/>
    <Cell ss:StyleID="s73"/>
    <Cell ss:StyleID="s73"/>
    <Cell ss:StyleID="s73"/>
    <Cell ss:StyleID="s73"/>
    <Cell ss:StyleID="s73"/>
   </Row>
   <Row ss:AutoFitHeight="0">
    <Cell ss:StyleID="s70"><Data ss:Type="String">EHI_039080</Data><NamedCell
      ss:Name="_FilterDatabase"/></Cell>
    <Cell><Data ss:Type="String">hypothetical protein</Data><NamedCell
      ss:Name="_FilterDatabase"/></Cell>
    <Cell ss:StyleID="s71"><Data ss:Type="Number">0.35777835255353335</Data><NamedCell
      ss:Name="_FilterDatabase"/></Cell>
    <Cell ss:StyleID="s72"><Data ss:Type="Number">2.0415836301609998E-3</Data><NamedCell
      ss:Name="_FilterDatabase"/></Cell>
    <Cell ss:StyleID="s73"/>
    <Cell ss:StyleID="s73"/>
    <Cell ss:StyleID="s73"/>
    <Cell ss:StyleID="s73"/>
    <Cell ss:StyleID="s73"/>
    <Cell ss:StyleID="s73"/>
    <Cell ss:StyleID="s73"/>
    <Cell ss:StyleID="s73"/>
    <Cell ss:StyleID="s73"/>
    <Cell ss:StyleID="s73"/>
    <Cell ss:StyleID="s73"/>
    <Cell ss:StyleID="s73"/>
    <Cell ss:StyleID="s73"/>
    <Cell ss:StyleID="s73"/>
    <Cell ss:StyleID="s73"/>
    <Cell ss:StyleID="s73"/>
    <Cell ss:StyleID="s73"/>
    <Cell ss:StyleID="s73"/>
    <Cell ss:StyleID="s73"/>
    <Cell ss:StyleID="s73"/>
    <Cell ss:StyleID="s73"/>
    <Cell ss:StyleID="s73"/>
    <Cell ss:StyleID="s73"/>
    <Cell ss:StyleID="s73"/>
    <Cell ss:StyleID="s73"/>
    <Cell ss:StyleID="s73"/>
    <Cell ss:StyleID="s73"/>
    <Cell ss:StyleID="s73"/>
    <Cell ss:StyleID="s73"/>
    <Cell ss:StyleID="s73"/>
   </Row>
   <Row ss:AutoFitHeight="0">
    <Cell ss:StyleID="s70"><Data ss:Type="String">EHI_150120</Data><NamedCell
      ss:Name="_FilterDatabase"/></Cell>
    <Cell><Data ss:Type="String">hypothetical protein</Data><NamedCell
      ss:Name="_FilterDatabase"/></Cell>
    <Cell ss:StyleID="s71"><Data ss:Type="Number">0.35757257203826026</Data><NamedCell
      ss:Name="_FilterDatabase"/></Cell>
    <Cell ss:StyleID="s72"><Data ss:Type="Number">1.7436619207225801E-3</Data><NamedCell
      ss:Name="_FilterDatabase"/></Cell>
    <Cell ss:StyleID="s73"/>
    <Cell ss:StyleID="s73"/>
    <Cell ss:StyleID="s73"/>
    <Cell ss:StyleID="s73"/>
    <Cell ss:StyleID="s73"/>
    <Cell ss:StyleID="s73"/>
    <Cell ss:StyleID="s73"/>
    <Cell ss:StyleID="s73"/>
    <Cell ss:StyleID="s73"/>
    <Cell ss:StyleID="s73"/>
    <Cell ss:StyleID="s73"/>
    <Cell ss:StyleID="s73"/>
    <Cell ss:StyleID="s73"/>
    <Cell ss:StyleID="s73"/>
    <Cell ss:StyleID="s73"/>
    <Cell ss:StyleID="s73"/>
    <Cell ss:StyleID="s73"/>
    <Cell ss:StyleID="s73"/>
    <Cell ss:StyleID="s73"/>
    <Cell ss:StyleID="s73"/>
    <Cell ss:StyleID="s73"/>
    <Cell ss:StyleID="s73"/>
    <Cell ss:StyleID="s73"/>
    <Cell ss:StyleID="s73"/>
    <Cell ss:StyleID="s73"/>
    <Cell ss:StyleID="s73"/>
    <Cell ss:StyleID="s73"/>
    <Cell ss:StyleID="s73"/>
    <Cell ss:StyleID="s73"/>
    <Cell ss:StyleID="s73"/>
   </Row>
   <Row ss:AutoFitHeight="0">
    <Cell ss:StyleID="s70"><Data ss:Type="String">EHI_081680</Data><NamedCell
      ss:Name="_FilterDatabase"/></Cell>
    <Cell><Data ss:Type="String">hypothetical protein</Data><NamedCell
      ss:Name="_FilterDatabase"/></Cell>
    <Cell ss:StyleID="s71"><Data ss:Type="Number">0.35749261663672982</Data><NamedCell
      ss:Name="_FilterDatabase"/></Cell>
    <Cell ss:StyleID="s72"><Data ss:Type="Number">7.4723651417018405E-4</Data><NamedCell
      ss:Name="_FilterDatabase"/></Cell>
    <Cell ss:StyleID="s73"/>
    <Cell ss:StyleID="s73"/>
    <Cell ss:StyleID="s73"/>
    <Cell ss:StyleID="s73"/>
    <Cell ss:StyleID="s73"/>
    <Cell ss:StyleID="s73"/>
    <Cell ss:StyleID="s73"/>
    <Cell ss:StyleID="s73"/>
    <Cell ss:StyleID="s73"/>
    <Cell ss:StyleID="s73"/>
    <Cell ss:StyleID="s73"/>
    <Cell ss:StyleID="s73"/>
    <Cell ss:StyleID="s73"/>
    <Cell ss:StyleID="s73"/>
    <Cell ss:StyleID="s73"/>
    <Cell ss:StyleID="s73"/>
    <Cell ss:StyleID="s73"/>
    <Cell ss:StyleID="s73"/>
    <Cell ss:StyleID="s73"/>
    <Cell ss:StyleID="s73"/>
    <Cell ss:StyleID="s73"/>
    <Cell ss:StyleID="s73"/>
    <Cell ss:StyleID="s73"/>
    <Cell ss:StyleID="s73"/>
    <Cell ss:StyleID="s73"/>
    <Cell ss:StyleID="s73"/>
    <Cell ss:StyleID="s73"/>
    <Cell ss:StyleID="s73"/>
    <Cell ss:StyleID="s73"/>
    <Cell ss:StyleID="s73"/>
   </Row>
   <Row ss:AutoFitHeight="0">
    <Cell ss:StyleID="s70"><Data ss:Type="String">EHI_078550</Data><NamedCell
      ss:Name="_FilterDatabase"/></Cell>
    <Cell><Data ss:Type="String">hypothetical protein</Data><NamedCell
      ss:Name="_FilterDatabase"/></Cell>
    <Cell ss:StyleID="s71"><Data ss:Type="Number">0.35266437348954188</Data><NamedCell
      ss:Name="_FilterDatabase"/></Cell>
    <Cell ss:StyleID="s72"><Data ss:Type="Number">3.79990199437485E-4</Data><NamedCell
      ss:Name="_FilterDatabase"/></Cell>
    <Cell ss:StyleID="s73"/>
    <Cell ss:StyleID="s73"/>
    <Cell ss:StyleID="s73"/>
    <Cell ss:StyleID="s73"/>
    <Cell ss:StyleID="s73"/>
    <Cell ss:StyleID="s73"/>
    <Cell ss:StyleID="s73"/>
    <Cell ss:StyleID="s73"/>
    <Cell ss:StyleID="s73"/>
    <Cell ss:StyleID="s73"/>
    <Cell ss:StyleID="s73"/>
    <Cell ss:StyleID="s73"/>
    <Cell ss:StyleID="s73"/>
    <Cell ss:StyleID="s73"/>
    <Cell ss:StyleID="s73"/>
    <Cell ss:StyleID="s73"/>
    <Cell ss:StyleID="s73"/>
    <Cell ss:StyleID="s73"/>
    <Cell ss:StyleID="s73"/>
    <Cell ss:StyleID="s73"/>
    <Cell ss:StyleID="s73"/>
    <Cell ss:StyleID="s73"/>
    <Cell ss:StyleID="s73"/>
    <Cell ss:StyleID="s73"/>
    <Cell ss:StyleID="s73"/>
    <Cell ss:StyleID="s73"/>
    <Cell ss:StyleID="s73"/>
    <Cell ss:StyleID="s73"/>
    <Cell ss:StyleID="s73"/>
    <Cell ss:StyleID="s73"/>
   </Row>
   <Row ss:AutoFitHeight="0">
    <Cell ss:StyleID="s70"><Data ss:Type="String">EHI_032780</Data><NamedCell
      ss:Name="_FilterDatabase"/></Cell>
    <Cell><Data ss:Type="String">hypothetical protein</Data><NamedCell
      ss:Name="_FilterDatabase"/></Cell>
    <Cell ss:StyleID="s71"><Data ss:Type="Number">0.35139410997786813</Data><NamedCell
      ss:Name="_FilterDatabase"/></Cell>
    <Cell ss:StyleID="s72"><Data ss:Type="Number">2.0117590048711201E-3</Data><NamedCell
      ss:Name="_FilterDatabase"/></Cell>
    <Cell ss:StyleID="s73"/>
    <Cell ss:StyleID="s73"/>
    <Cell ss:StyleID="s73"/>
    <Cell ss:StyleID="s73"/>
    <Cell ss:StyleID="s73"/>
    <Cell ss:StyleID="s73"/>
    <Cell ss:StyleID="s73"/>
    <Cell ss:StyleID="s73"/>
    <Cell ss:StyleID="s73"/>
    <Cell ss:StyleID="s73"/>
    <Cell ss:StyleID="s73"/>
    <Cell ss:StyleID="s73"/>
    <Cell ss:StyleID="s73"/>
    <Cell ss:StyleID="s73"/>
    <Cell ss:StyleID="s73"/>
    <Cell ss:StyleID="s73"/>
    <Cell ss:StyleID="s73"/>
    <Cell ss:StyleID="s73"/>
    <Cell ss:StyleID="s73"/>
    <Cell ss:StyleID="s73"/>
    <Cell ss:StyleID="s73"/>
    <Cell ss:StyleID="s73"/>
    <Cell ss:StyleID="s73"/>
    <Cell ss:StyleID="s73"/>
    <Cell ss:StyleID="s73"/>
    <Cell ss:StyleID="s73"/>
    <Cell ss:StyleID="s73"/>
    <Cell ss:StyleID="s73"/>
    <Cell ss:StyleID="s73"/>
    <Cell ss:StyleID="s73"/>
   </Row>
   <Row ss:AutoFitHeight="0">
    <Cell ss:StyleID="s70"><Data ss:Type="String">EHI_063560</Data><NamedCell
      ss:Name="_FilterDatabase"/></Cell>
    <Cell><Data ss:Type="String">hypothetical protein</Data><NamedCell
      ss:Name="_FilterDatabase"/></Cell>
    <Cell ss:StyleID="s71"><Data ss:Type="Number">0.34947803895985585</Data><NamedCell
      ss:Name="_FilterDatabase"/></Cell>
    <Cell ss:StyleID="s72"><Data ss:Type="Number">1.3595405094247099E-3</Data><NamedCell
      ss:Name="_FilterDatabase"/></Cell>
    <Cell ss:StyleID="s73"/>
    <Cell ss:StyleID="s73"/>
    <Cell ss:StyleID="s73"/>
    <Cell ss:StyleID="s73"/>
    <Cell ss:StyleID="s73"/>
    <Cell ss:StyleID="s73"/>
    <Cell ss:StyleID="s73"/>
    <Cell ss:StyleID="s73"/>
    <Cell ss:StyleID="s73"/>
    <Cell ss:StyleID="s73"/>
    <Cell ss:StyleID="s73"/>
    <Cell ss:StyleID="s73"/>
    <Cell ss:StyleID="s73"/>
    <Cell ss:StyleID="s73"/>
    <Cell ss:StyleID="s73"/>
    <Cell ss:StyleID="s73"/>
    <Cell ss:StyleID="s73"/>
    <Cell ss:StyleID="s73"/>
    <Cell ss:StyleID="s73"/>
    <Cell ss:StyleID="s73"/>
    <Cell ss:StyleID="s73"/>
    <Cell ss:StyleID="s73"/>
    <Cell ss:StyleID="s73"/>
    <Cell ss:StyleID="s73"/>
    <Cell ss:StyleID="s73"/>
    <Cell ss:StyleID="s73"/>
    <Cell ss:StyleID="s73"/>
    <Cell ss:StyleID="s73"/>
    <Cell ss:StyleID="s73"/>
    <Cell ss:StyleID="s73"/>
   </Row>
   <Row ss:AutoFitHeight="0">
    <Cell ss:StyleID="s70"><Data ss:Type="String">EHI_074080</Data><NamedCell
      ss:Name="_FilterDatabase"/></Cell>
    <Cell><Data ss:Type="String">hypothetical protein</Data><NamedCell
      ss:Name="_FilterDatabase"/></Cell>
    <Cell ss:StyleID="s71"><Data ss:Type="Number">0.34779917940437993</Data><NamedCell
      ss:Name="_FilterDatabase"/></Cell>
    <Cell ss:StyleID="s72"><Data ss:Type="Number">2.2051687240230398E-3</Data><NamedCell
      ss:Name="_FilterDatabase"/></Cell>
    <Cell ss:StyleID="s73"/>
    <Cell ss:StyleID="s73"/>
    <Cell ss:StyleID="s73"/>
    <Cell ss:StyleID="s73"/>
    <Cell ss:StyleID="s73"/>
    <Cell ss:StyleID="s73"/>
    <Cell ss:StyleID="s73"/>
    <Cell ss:StyleID="s73"/>
    <Cell ss:StyleID="s73"/>
    <Cell ss:StyleID="s73"/>
    <Cell ss:StyleID="s73"/>
    <Cell ss:StyleID="s73"/>
    <Cell ss:StyleID="s73"/>
    <Cell ss:StyleID="s73"/>
    <Cell ss:StyleID="s73"/>
    <Cell ss:StyleID="s73"/>
    <Cell ss:StyleID="s73"/>
    <Cell ss:StyleID="s73"/>
    <Cell ss:StyleID="s73"/>
    <Cell ss:StyleID="s73"/>
    <Cell ss:StyleID="s73"/>
    <Cell ss:StyleID="s73"/>
    <Cell ss:StyleID="s73"/>
    <Cell ss:StyleID="s73"/>
    <Cell ss:StyleID="s73"/>
    <Cell ss:StyleID="s73"/>
    <Cell ss:StyleID="s73"/>
    <Cell ss:StyleID="s73"/>
    <Cell ss:StyleID="s73"/>
    <Cell ss:StyleID="s73"/>
   </Row>
   <Row ss:AutoFitHeight="0">
    <Cell ss:StyleID="s70"><Data ss:Type="String">EHI_007900</Data><NamedCell
      ss:Name="_FilterDatabase"/></Cell>
    <Cell><Data ss:Type="String">hypothetical protein</Data><NamedCell
      ss:Name="_FilterDatabase"/></Cell>
    <Cell ss:StyleID="s71"><Data ss:Type="Number">0.34737181069200768</Data><NamedCell
      ss:Name="_FilterDatabase"/></Cell>
    <Cell ss:StyleID="s72"><Data ss:Type="Number">1.79833348384292E-3</Data><NamedCell
      ss:Name="_FilterDatabase"/></Cell>
    <Cell ss:StyleID="s73"/>
    <Cell ss:StyleID="s73"/>
    <Cell ss:StyleID="s73"/>
    <Cell ss:StyleID="s73"/>
    <Cell ss:StyleID="s73"/>
    <Cell ss:StyleID="s73"/>
    <Cell ss:StyleID="s73"/>
    <Cell ss:StyleID="s73"/>
    <Cell ss:StyleID="s73"/>
    <Cell ss:StyleID="s73"/>
    <Cell ss:StyleID="s73"/>
    <Cell ss:StyleID="s73"/>
    <Cell ss:StyleID="s73"/>
    <Cell ss:StyleID="s73"/>
    <Cell ss:StyleID="s73"/>
    <Cell ss:StyleID="s73"/>
    <Cell ss:StyleID="s73"/>
    <Cell ss:StyleID="s73"/>
    <Cell ss:StyleID="s73"/>
    <Cell ss:StyleID="s73"/>
    <Cell ss:StyleID="s73"/>
    <Cell ss:StyleID="s73"/>
    <Cell ss:StyleID="s73"/>
    <Cell ss:StyleID="s73"/>
    <Cell ss:StyleID="s73"/>
    <Cell ss:StyleID="s73"/>
    <Cell ss:StyleID="s73"/>
    <Cell ss:StyleID="s73"/>
    <Cell ss:StyleID="s73"/>
    <Cell ss:StyleID="s73"/>
   </Row>
   <Row ss:AutoFitHeight="0">
    <Cell ss:StyleID="s70"><Data ss:Type="String">EHI_001880</Data><NamedCell
      ss:Name="_FilterDatabase"/></Cell>
    <Cell><Data ss:Type="String">hypothetical protein, conserved</Data><NamedCell
      ss:Name="_FilterDatabase"/></Cell>
    <Cell ss:StyleID="s71"><Data ss:Type="Number">0.34675257745589472</Data><NamedCell
      ss:Name="_FilterDatabase"/></Cell>
    <Cell ss:StyleID="s72"><Data ss:Type="Number">5.0896571824481204E-4</Data><NamedCell
      ss:Name="_FilterDatabase"/></Cell>
    <Cell ss:StyleID="s73"/>
    <Cell ss:StyleID="s73"/>
    <Cell ss:StyleID="s73"/>
    <Cell ss:StyleID="s73"/>
    <Cell ss:StyleID="s73"/>
    <Cell ss:StyleID="s73"/>
    <Cell ss:StyleID="s73"/>
    <Cell ss:StyleID="s73"/>
    <Cell ss:StyleID="s73"/>
    <Cell ss:StyleID="s73"/>
    <Cell ss:StyleID="s73"/>
    <Cell ss:StyleID="s73"/>
    <Cell ss:StyleID="s73"/>
    <Cell ss:StyleID="s73"/>
    <Cell ss:StyleID="s73"/>
    <Cell ss:StyleID="s73"/>
    <Cell ss:StyleID="s73"/>
    <Cell ss:StyleID="s73"/>
    <Cell ss:StyleID="s73"/>
    <Cell ss:StyleID="s73"/>
    <Cell ss:StyleID="s73"/>
    <Cell ss:StyleID="s73"/>
    <Cell ss:StyleID="s73"/>
    <Cell ss:StyleID="s73"/>
    <Cell ss:StyleID="s73"/>
    <Cell ss:StyleID="s73"/>
    <Cell ss:StyleID="s73"/>
    <Cell ss:StyleID="s73"/>
    <Cell ss:StyleID="s73"/>
    <Cell ss:StyleID="s73"/>
   </Row>
   <Row ss:AutoFitHeight="0">
    <Cell ss:StyleID="s70"><Data ss:Type="String">EHI_001800</Data><NamedCell
      ss:Name="_FilterDatabase"/></Cell>
    <Cell><Data ss:Type="String">hypothetical protein</Data><NamedCell
      ss:Name="_FilterDatabase"/></Cell>
    <Cell ss:StyleID="s71"><Data ss:Type="Number">0.34359371111373149</Data><NamedCell
      ss:Name="_FilterDatabase"/></Cell>
    <Cell ss:StyleID="s72"><Data ss:Type="Number">1.76179916195501E-3</Data><NamedCell
      ss:Name="_FilterDatabase"/></Cell>
    <Cell ss:StyleID="s73"/>
    <Cell ss:StyleID="s73"/>
    <Cell ss:StyleID="s73"/>
    <Cell ss:StyleID="s73"/>
    <Cell ss:StyleID="s73"/>
    <Cell ss:StyleID="s73"/>
    <Cell ss:StyleID="s73"/>
    <Cell ss:StyleID="s73"/>
    <Cell ss:StyleID="s73"/>
    <Cell ss:StyleID="s73"/>
    <Cell ss:StyleID="s73"/>
    <Cell ss:StyleID="s73"/>
    <Cell ss:StyleID="s73"/>
    <Cell ss:StyleID="s73"/>
    <Cell ss:StyleID="s73"/>
    <Cell ss:StyleID="s73"/>
    <Cell ss:StyleID="s73"/>
    <Cell ss:StyleID="s73"/>
    <Cell ss:StyleID="s73"/>
    <Cell ss:StyleID="s73"/>
    <Cell ss:StyleID="s73"/>
    <Cell ss:StyleID="s73"/>
    <Cell ss:StyleID="s73"/>
    <Cell ss:StyleID="s73"/>
    <Cell ss:StyleID="s73"/>
    <Cell ss:StyleID="s73"/>
    <Cell ss:StyleID="s73"/>
    <Cell ss:StyleID="s73"/>
    <Cell ss:StyleID="s73"/>
    <Cell ss:StyleID="s73"/>
   </Row>
   <Row ss:AutoFitHeight="0">
    <Cell ss:StyleID="s70"><Data ss:Type="String">EHI_087590</Data><NamedCell
      ss:Name="_FilterDatabase"/></Cell>
    <Cell><Data ss:Type="String">VHS domain containing protein</Data><NamedCell
      ss:Name="_FilterDatabase"/></Cell>
    <Cell ss:StyleID="s71"><Data ss:Type="Number">0.34338595443090492</Data><NamedCell
      ss:Name="_FilterDatabase"/></Cell>
    <Cell ss:StyleID="s72"><Data ss:Type="Number">5.9864692562693598E-4</Data><NamedCell
      ss:Name="_FilterDatabase"/></Cell>
    <Cell ss:StyleID="s73"/>
    <Cell ss:StyleID="s73"/>
    <Cell ss:StyleID="s73"/>
    <Cell ss:StyleID="s73"/>
    <Cell ss:StyleID="s73"/>
    <Cell ss:StyleID="s73"/>
    <Cell ss:StyleID="s73"/>
    <Cell ss:StyleID="s73"/>
    <Cell ss:StyleID="s73"/>
    <Cell ss:StyleID="s73"/>
    <Cell ss:StyleID="s73"/>
    <Cell ss:StyleID="s73"/>
    <Cell ss:StyleID="s73"/>
    <Cell ss:StyleID="s73"/>
    <Cell ss:StyleID="s73"/>
    <Cell ss:StyleID="s73"/>
    <Cell ss:StyleID="s73"/>
    <Cell ss:StyleID="s73"/>
    <Cell ss:StyleID="s73"/>
    <Cell ss:StyleID="s73"/>
    <Cell ss:StyleID="s73"/>
    <Cell ss:StyleID="s73"/>
    <Cell ss:StyleID="s73"/>
    <Cell ss:StyleID="s73"/>
    <Cell ss:StyleID="s73"/>
    <Cell ss:StyleID="s73"/>
    <Cell ss:StyleID="s73"/>
    <Cell ss:StyleID="s73"/>
    <Cell ss:StyleID="s73"/>
    <Cell ss:StyleID="s73"/>
   </Row>
   <Row ss:AutoFitHeight="0">
    <Cell ss:StyleID="s70"><Data ss:Type="String">EHI_054210</Data><NamedCell
      ss:Name="_FilterDatabase"/></Cell>
    <Cell><Data ss:Type="String">hypothetical protein</Data><NamedCell
      ss:Name="_FilterDatabase"/></Cell>
    <Cell ss:StyleID="s71"><Data ss:Type="Number">0.33857014296746896</Data><NamedCell
      ss:Name="_FilterDatabase"/></Cell>
    <Cell ss:StyleID="s72"><Data ss:Type="Number">2.4904993233331103E-4</Data><NamedCell
      ss:Name="_FilterDatabase"/></Cell>
    <Cell ss:StyleID="s73"/>
    <Cell ss:StyleID="s73"/>
    <Cell ss:StyleID="s73"/>
    <Cell ss:StyleID="s73"/>
    <Cell ss:StyleID="s73"/>
    <Cell ss:StyleID="s73"/>
    <Cell ss:StyleID="s73"/>
    <Cell ss:StyleID="s73"/>
    <Cell ss:StyleID="s73"/>
    <Cell ss:StyleID="s73"/>
    <Cell ss:StyleID="s73"/>
    <Cell ss:StyleID="s73"/>
    <Cell ss:StyleID="s73"/>
    <Cell ss:StyleID="s73"/>
    <Cell ss:StyleID="s73"/>
    <Cell ss:StyleID="s73"/>
    <Cell ss:StyleID="s73"/>
    <Cell ss:StyleID="s73"/>
    <Cell ss:StyleID="s73"/>
    <Cell ss:StyleID="s73"/>
    <Cell ss:StyleID="s73"/>
    <Cell ss:StyleID="s73"/>
    <Cell ss:StyleID="s73"/>
    <Cell ss:StyleID="s73"/>
    <Cell ss:StyleID="s73"/>
    <Cell ss:StyleID="s73"/>
    <Cell ss:StyleID="s73"/>
    <Cell ss:StyleID="s73"/>
    <Cell ss:StyleID="s73"/>
    <Cell ss:StyleID="s73"/>
   </Row>
   <Row ss:AutoFitHeight="0">
    <Cell ss:StyleID="s70"><Data ss:Type="String">EHI_166800</Data><NamedCell
      ss:Name="_FilterDatabase"/></Cell>
    <Cell><Data ss:Type="String">ubiquitin, putative</Data><NamedCell
      ss:Name="_FilterDatabase"/></Cell>
    <Cell ss:StyleID="s71"><Data ss:Type="Number">0.33828707871699437</Data><NamedCell
      ss:Name="_FilterDatabase"/></Cell>
    <Cell ss:StyleID="s72"><Data ss:Type="Number">1.7647897502210499E-3</Data><NamedCell
      ss:Name="_FilterDatabase"/></Cell>
    <Cell ss:StyleID="s73"/>
    <Cell ss:StyleID="s73"/>
    <Cell ss:StyleID="s73"/>
    <Cell ss:StyleID="s73"/>
    <Cell ss:StyleID="s73"/>
    <Cell ss:StyleID="s73"/>
    <Cell ss:StyleID="s73"/>
    <Cell ss:StyleID="s73"/>
    <Cell ss:StyleID="s73"/>
    <Cell ss:StyleID="s73"/>
    <Cell ss:StyleID="s73"/>
    <Cell ss:StyleID="s73"/>
    <Cell ss:StyleID="s73"/>
    <Cell ss:StyleID="s73"/>
    <Cell ss:StyleID="s73"/>
    <Cell ss:StyleID="s73"/>
    <Cell ss:StyleID="s73"/>
    <Cell ss:StyleID="s73"/>
    <Cell ss:StyleID="s73"/>
    <Cell ss:StyleID="s73"/>
    <Cell ss:StyleID="s73"/>
    <Cell ss:StyleID="s73"/>
    <Cell ss:StyleID="s73"/>
    <Cell ss:StyleID="s73"/>
    <Cell ss:StyleID="s73"/>
    <Cell ss:StyleID="s73"/>
    <Cell ss:StyleID="s73"/>
    <Cell ss:StyleID="s73"/>
    <Cell ss:StyleID="s73"/>
    <Cell ss:StyleID="s73"/>
   </Row>
   <Row ss:AutoFitHeight="0">
    <Cell ss:StyleID="s70"><Data ss:Type="String">EHI_155550</Data><NamedCell
      ss:Name="_FilterDatabase"/></Cell>
    <Cell><Data ss:Type="String">hypothetical protein</Data><NamedCell
      ss:Name="_FilterDatabase"/></Cell>
    <Cell ss:StyleID="s71"><Data ss:Type="Number">0.33783288117927218</Data><NamedCell
      ss:Name="_FilterDatabase"/></Cell>
    <Cell ss:StyleID="s72"><Data ss:Type="Number">9.3246784836014003E-4</Data><NamedCell
      ss:Name="_FilterDatabase"/></Cell>
    <Cell ss:StyleID="s73"/>
    <Cell ss:StyleID="s73"/>
    <Cell ss:StyleID="s73"/>
    <Cell ss:StyleID="s73"/>
    <Cell ss:StyleID="s73"/>
    <Cell ss:StyleID="s73"/>
    <Cell ss:StyleID="s73"/>
    <Cell ss:StyleID="s73"/>
    <Cell ss:StyleID="s73"/>
    <Cell ss:StyleID="s73"/>
    <Cell ss:StyleID="s73"/>
    <Cell ss:StyleID="s73"/>
    <Cell ss:StyleID="s73"/>
    <Cell ss:StyleID="s73"/>
    <Cell ss:StyleID="s73"/>
    <Cell ss:StyleID="s73"/>
    <Cell ss:StyleID="s73"/>
    <Cell ss:StyleID="s73"/>
    <Cell ss:StyleID="s73"/>
    <Cell ss:StyleID="s73"/>
    <Cell ss:StyleID="s73"/>
    <Cell ss:StyleID="s73"/>
    <Cell ss:StyleID="s73"/>
    <Cell ss:StyleID="s73"/>
    <Cell ss:StyleID="s73"/>
    <Cell ss:StyleID="s73"/>
    <Cell ss:StyleID="s73"/>
    <Cell ss:StyleID="s73"/>
    <Cell ss:StyleID="s73"/>
    <Cell ss:StyleID="s73"/>
   </Row>
   <Row ss:AutoFitHeight="0">
    <Cell ss:StyleID="s70"><Data ss:Type="String">EHI_131900</Data><NamedCell
      ss:Name="_FilterDatabase"/></Cell>
    <Cell><Data ss:Type="String">hypothetical protein</Data><NamedCell
      ss:Name="_FilterDatabase"/></Cell>
    <Cell ss:StyleID="s71"><Data ss:Type="Number">0.33757268437204785</Data><NamedCell
      ss:Name="_FilterDatabase"/></Cell>
    <Cell ss:StyleID="s72"><Data ss:Type="Number">2.4563777145211399E-4</Data><NamedCell
      ss:Name="_FilterDatabase"/></Cell>
    <Cell ss:StyleID="s73"/>
    <Cell ss:StyleID="s73"/>
    <Cell ss:StyleID="s73"/>
    <Cell ss:StyleID="s73"/>
    <Cell ss:StyleID="s73"/>
    <Cell ss:StyleID="s73"/>
    <Cell ss:StyleID="s73"/>
    <Cell ss:StyleID="s73"/>
    <Cell ss:StyleID="s73"/>
    <Cell ss:StyleID="s73"/>
    <Cell ss:StyleID="s73"/>
    <Cell ss:StyleID="s73"/>
    <Cell ss:StyleID="s73"/>
    <Cell ss:StyleID="s73"/>
    <Cell ss:StyleID="s73"/>
    <Cell ss:StyleID="s73"/>
    <Cell ss:StyleID="s73"/>
    <Cell ss:StyleID="s73"/>
    <Cell ss:StyleID="s73"/>
    <Cell ss:StyleID="s73"/>
    <Cell ss:StyleID="s73"/>
    <Cell ss:StyleID="s73"/>
    <Cell ss:StyleID="s73"/>
    <Cell ss:StyleID="s73"/>
    <Cell ss:StyleID="s73"/>
    <Cell ss:StyleID="s73"/>
    <Cell ss:StyleID="s73"/>
    <Cell ss:StyleID="s73"/>
    <Cell ss:StyleID="s73"/>
    <Cell ss:StyleID="s73"/>
   </Row>
   <Row ss:AutoFitHeight="0">
    <Cell ss:StyleID="s70"><Data ss:Type="String">EHI_124490</Data><NamedCell
      ss:Name="_FilterDatabase"/></Cell>
    <Cell><Data ss:Type="String">hypothetical protein</Data><NamedCell
      ss:Name="_FilterDatabase"/></Cell>
    <Cell ss:StyleID="s71"><Data ss:Type="Number">0.33745161261213541</Data><NamedCell
      ss:Name="_FilterDatabase"/></Cell>
    <Cell ss:StyleID="s72"><Data ss:Type="Number">3.8134215013562698E-4</Data><NamedCell
      ss:Name="_FilterDatabase"/></Cell>
    <Cell ss:StyleID="s73"/>
    <Cell ss:StyleID="s73"/>
    <Cell ss:StyleID="s73"/>
    <Cell ss:StyleID="s73"/>
    <Cell ss:StyleID="s73"/>
    <Cell ss:StyleID="s73"/>
    <Cell ss:StyleID="s73"/>
    <Cell ss:StyleID="s73"/>
    <Cell ss:StyleID="s73"/>
    <Cell ss:StyleID="s73"/>
    <Cell ss:StyleID="s73"/>
    <Cell ss:StyleID="s73"/>
    <Cell ss:StyleID="s73"/>
    <Cell ss:StyleID="s73"/>
    <Cell ss:StyleID="s73"/>
    <Cell ss:StyleID="s73"/>
    <Cell ss:StyleID="s73"/>
    <Cell ss:StyleID="s73"/>
    <Cell ss:StyleID="s73"/>
    <Cell ss:StyleID="s73"/>
    <Cell ss:StyleID="s73"/>
    <Cell ss:StyleID="s73"/>
    <Cell ss:StyleID="s73"/>
    <Cell ss:StyleID="s73"/>
    <Cell ss:StyleID="s73"/>
    <Cell ss:StyleID="s73"/>
    <Cell ss:StyleID="s73"/>
    <Cell ss:StyleID="s73"/>
    <Cell ss:StyleID="s73"/>
    <Cell ss:StyleID="s73"/>
   </Row>
   <Row ss:AutoFitHeight="0">
    <Cell ss:StyleID="s70"><Data ss:Type="String">EHI_087410</Data><NamedCell
      ss:Name="_FilterDatabase"/></Cell>
    <Cell><Data ss:Type="String">high mobility group (HMG) box domain containing protein</Data><NamedCell
      ss:Name="_FilterDatabase"/></Cell>
    <Cell ss:StyleID="s71"><Data ss:Type="Number">0.33574277760321386</Data><NamedCell
      ss:Name="_FilterDatabase"/></Cell>
    <Cell ss:StyleID="s72"><Data ss:Type="Number">2.0834825739982099E-3</Data><NamedCell
      ss:Name="_FilterDatabase"/></Cell>
    <Cell ss:StyleID="s73"/>
    <Cell ss:StyleID="s73"/>
    <Cell ss:StyleID="s73"/>
    <Cell ss:StyleID="s73"/>
    <Cell ss:StyleID="s73"/>
    <Cell ss:StyleID="s73"/>
    <Cell ss:StyleID="s73"/>
    <Cell ss:StyleID="s73"/>
    <Cell ss:StyleID="s73"/>
    <Cell ss:StyleID="s73"/>
    <Cell ss:StyleID="s73"/>
    <Cell ss:StyleID="s73"/>
    <Cell ss:StyleID="s73"/>
    <Cell ss:StyleID="s73"/>
    <Cell ss:StyleID="s73"/>
    <Cell ss:StyleID="s73"/>
    <Cell ss:StyleID="s73"/>
    <Cell ss:StyleID="s73"/>
    <Cell ss:StyleID="s73"/>
    <Cell ss:StyleID="s73"/>
    <Cell ss:StyleID="s73"/>
    <Cell ss:StyleID="s73"/>
    <Cell ss:StyleID="s73"/>
    <Cell ss:StyleID="s73"/>
    <Cell ss:StyleID="s73"/>
    <Cell ss:StyleID="s73"/>
    <Cell ss:StyleID="s73"/>
    <Cell ss:StyleID="s73"/>
    <Cell ss:StyleID="s73"/>
    <Cell ss:StyleID="s73"/>
   </Row>
   <Row ss:AutoFitHeight="0">
    <Cell ss:StyleID="s70"><Data ss:Type="String">EHI_044220</Data><NamedCell
      ss:Name="_FilterDatabase"/></Cell>
    <Cell><Data ss:Type="String">hypothetical protein</Data><NamedCell
      ss:Name="_FilterDatabase"/></Cell>
    <Cell ss:StyleID="s71"><Data ss:Type="Number">0.33570654676029382</Data><NamedCell
      ss:Name="_FilterDatabase"/></Cell>
    <Cell ss:StyleID="s72"><Data ss:Type="Number">3.0338887901133998E-4</Data><NamedCell
      ss:Name="_FilterDatabase"/></Cell>
    <Cell ss:StyleID="s73"/>
    <Cell ss:StyleID="s73"/>
    <Cell ss:StyleID="s73"/>
    <Cell ss:StyleID="s73"/>
    <Cell ss:StyleID="s73"/>
    <Cell ss:StyleID="s73"/>
    <Cell ss:StyleID="s73"/>
    <Cell ss:StyleID="s73"/>
    <Cell ss:StyleID="s73"/>
    <Cell ss:StyleID="s73"/>
    <Cell ss:StyleID="s73"/>
    <Cell ss:StyleID="s73"/>
    <Cell ss:StyleID="s73"/>
    <Cell ss:StyleID="s73"/>
    <Cell ss:StyleID="s73"/>
    <Cell ss:StyleID="s73"/>
    <Cell ss:StyleID="s73"/>
    <Cell ss:StyleID="s73"/>
    <Cell ss:StyleID="s73"/>
    <Cell ss:StyleID="s73"/>
    <Cell ss:StyleID="s73"/>
    <Cell ss:StyleID="s73"/>
    <Cell ss:StyleID="s73"/>
    <Cell ss:StyleID="s73"/>
    <Cell ss:StyleID="s73"/>
    <Cell ss:StyleID="s73"/>
    <Cell ss:StyleID="s73"/>
    <Cell ss:StyleID="s73"/>
    <Cell ss:StyleID="s73"/>
    <Cell ss:StyleID="s73"/>
   </Row>
   <Row ss:AutoFitHeight="0">
    <Cell ss:StyleID="s70"><Data ss:Type="String">EHI_156660</Data><NamedCell
      ss:Name="_FilterDatabase"/></Cell>
    <Cell><Data ss:Type="String">ubiquitin, putative</Data><NamedCell
      ss:Name="_FilterDatabase"/></Cell>
    <Cell ss:StyleID="s71"><Data ss:Type="Number">0.33481765995706353</Data><NamedCell
      ss:Name="_FilterDatabase"/></Cell>
    <Cell ss:StyleID="s72"><Data ss:Type="Number">9.1450636367675705E-4</Data><NamedCell
      ss:Name="_FilterDatabase"/></Cell>
    <Cell ss:StyleID="s73"/>
    <Cell ss:StyleID="s73"/>
    <Cell ss:StyleID="s73"/>
    <Cell ss:StyleID="s73"/>
    <Cell ss:StyleID="s73"/>
    <Cell ss:StyleID="s73"/>
    <Cell ss:StyleID="s73"/>
    <Cell ss:StyleID="s73"/>
    <Cell ss:StyleID="s73"/>
    <Cell ss:StyleID="s73"/>
    <Cell ss:StyleID="s73"/>
    <Cell ss:StyleID="s73"/>
    <Cell ss:StyleID="s73"/>
    <Cell ss:StyleID="s73"/>
    <Cell ss:StyleID="s73"/>
    <Cell ss:StyleID="s73"/>
    <Cell ss:StyleID="s73"/>
    <Cell ss:StyleID="s73"/>
    <Cell ss:StyleID="s73"/>
    <Cell ss:StyleID="s73"/>
    <Cell ss:StyleID="s73"/>
    <Cell ss:StyleID="s73"/>
    <Cell ss:StyleID="s73"/>
    <Cell ss:StyleID="s73"/>
    <Cell ss:StyleID="s73"/>
    <Cell ss:StyleID="s73"/>
    <Cell ss:StyleID="s73"/>
    <Cell ss:StyleID="s73"/>
    <Cell ss:StyleID="s73"/>
    <Cell ss:StyleID="s73"/>
   </Row>
   <Row ss:AutoFitHeight="0">
    <Cell ss:StyleID="s70"><Data ss:Type="String">EHI_010000</Data><NamedCell
      ss:Name="_FilterDatabase"/></Cell>
    <Cell><Data ss:Type="String">leucine rich repeat protein, BspA family</Data><NamedCell
      ss:Name="_FilterDatabase"/></Cell>
    <Cell ss:StyleID="s71"><Data ss:Type="Number">0.33390428127535648</Data><NamedCell
      ss:Name="_FilterDatabase"/></Cell>
    <Cell ss:StyleID="s72"><Data ss:Type="Number">2.0350891704587698E-3</Data><NamedCell
      ss:Name="_FilterDatabase"/></Cell>
    <Cell ss:StyleID="s73"/>
    <Cell ss:StyleID="s73"/>
    <Cell ss:StyleID="s73"/>
    <Cell ss:StyleID="s73"/>
    <Cell ss:StyleID="s73"/>
    <Cell ss:StyleID="s73"/>
    <Cell ss:StyleID="s73"/>
    <Cell ss:StyleID="s73"/>
    <Cell ss:StyleID="s73"/>
    <Cell ss:StyleID="s73"/>
    <Cell ss:StyleID="s73"/>
    <Cell ss:StyleID="s73"/>
    <Cell ss:StyleID="s73"/>
    <Cell ss:StyleID="s73"/>
    <Cell ss:StyleID="s73"/>
    <Cell ss:StyleID="s73"/>
    <Cell ss:StyleID="s73"/>
    <Cell ss:StyleID="s73"/>
    <Cell ss:StyleID="s73"/>
    <Cell ss:StyleID="s73"/>
    <Cell ss:StyleID="s73"/>
    <Cell ss:StyleID="s73"/>
    <Cell ss:StyleID="s73"/>
    <Cell ss:StyleID="s73"/>
    <Cell ss:StyleID="s73"/>
    <Cell ss:StyleID="s73"/>
    <Cell ss:StyleID="s73"/>
    <Cell ss:StyleID="s73"/>
    <Cell ss:StyleID="s73"/>
    <Cell ss:StyleID="s73"/>
   </Row>
   <Row ss:AutoFitHeight="0">
    <Cell ss:StyleID="s70"><Data ss:Type="String">EHI_001780</Data><NamedCell
      ss:Name="_FilterDatabase"/></Cell>
    <Cell><Data ss:Type="String">hypothetical protein</Data><NamedCell
      ss:Name="_FilterDatabase"/></Cell>
    <Cell ss:StyleID="s71"><Data ss:Type="Number">0.33358144910148202</Data><NamedCell
      ss:Name="_FilterDatabase"/></Cell>
    <Cell ss:StyleID="s72"><Data ss:Type="Number">5.1057452554893301E-4</Data><NamedCell
      ss:Name="_FilterDatabase"/></Cell>
    <Cell ss:StyleID="s73"/>
    <Cell ss:StyleID="s73"/>
    <Cell ss:StyleID="s73"/>
    <Cell ss:StyleID="s73"/>
    <Cell ss:StyleID="s73"/>
    <Cell ss:StyleID="s73"/>
    <Cell ss:StyleID="s73"/>
    <Cell ss:StyleID="s73"/>
    <Cell ss:StyleID="s73"/>
    <Cell ss:StyleID="s73"/>
    <Cell ss:StyleID="s73"/>
    <Cell ss:StyleID="s73"/>
    <Cell ss:StyleID="s73"/>
    <Cell ss:StyleID="s73"/>
    <Cell ss:StyleID="s73"/>
    <Cell ss:StyleID="s73"/>
    <Cell ss:StyleID="s73"/>
    <Cell ss:StyleID="s73"/>
    <Cell ss:StyleID="s73"/>
    <Cell ss:StyleID="s73"/>
    <Cell ss:StyleID="s73"/>
    <Cell ss:StyleID="s73"/>
    <Cell ss:StyleID="s73"/>
[truncated: 25,026,822 more chars]
