# Supplementary material for: N-acetyl ornithine deacetylase is a moonlighting protein and is involved in the adaptation of Entamoeba histolytica to nitrosative stress
Source: Sci Rep. 2016 Nov 3;6:36323. doi: 10.1038/srep36323 (PMC5093748; doi:10.1038/srep36323)
Supplement: Supplementary Information [file srep36323-s3.xml]

<?xml version="1.0"?>
<?mso-application progid="Excel.Sheet"?>
<Workbook xmlns="urn:schemas-microsoft-com:office:spreadsheet"
 xmlns:o="urn:schemas-microsoft-com:office:office"
 xmlns:x="urn:schemas-microsoft-com:office:excel"
 xmlns:ss="urn:schemas-microsoft-com:office:spreadsheet"
 xmlns:html="http://www.w3.org/TR/REC-html40">
 <DocumentProperties xmlns="urn:schemas-microsoft-com:office:office">
  <Author>ANKRI</Author>
  <LastAuthor>Serge</LastAuthor>
  <Created>2015-09-16T13:28:00Z</Created>
  <LastSaved>2016-06-27T12:15:28Z</LastSaved>
  <Version>14.00</Version>
 </DocumentProperties>
 <OfficeDocumentSettings xmlns="urn:schemas-microsoft-com:office:office">
  <AllowPNG/>
  <Colors>
   <Color>
    <Index>0</Index>
    <RGB>#F0F0F0</RGB>
   </Color>
   <Color>
    <Index>1</Index>
    <RGB>#F0F8FF</RGB>
   </Color>
   <Color>
    <Index>2</Index>
    <RGB>#D3D3D3</RGB>
   </Color>
   <Color>
    <Index>3</Index>
    <RGB>#FFE8C4</RGB>
   </Color>
   <Color>
    <Index>4</Index>
    <RGB>#CCFFFF</RGB>
   </Color>
   <Color>
    <Index>5</Index>
    <RGB>#FFFFE0</RGB>
   </Color>
   <Color>
    <Index>6</Index>
    <RGB>#FFFFFF</RGB>
   </Color>
  </Colors>
 </OfficeDocumentSettings>
 <ExcelWorkbook xmlns="urn:schemas-microsoft-com:office:excel">
  <WindowHeight>10005</WindowHeight>
  <WindowWidth>15000</WindowWidth>
  <WindowTopX>1005</WindowTopX>
  <WindowTopY>1005</WindowTopY>
  <ProtectStructure>False</ProtectStructure>
  <ProtectWindows>False</ProtectWindows>
 </ExcelWorkbook>
 <Styles>
  <Style ss:ID="Default" ss:Name="Normal">
   <Alignment ss:Vertical="Bottom"/>
   <Borders/>
   <Font ss:FontName="Arial" x:Family="Swiss" ss:Color="#333333"/>
   <Interior/>
   <NumberFormat/>
   <Protection/>
  </Style>
  <Style ss:ID="s62">
   <Font ss:FontName="Arial" x:Family="Swiss" ss:Size="11" ss:Color="#FF6600"
    ss:Bold="1"/>
  </Style>
  <Style ss:ID="s63">
   <Alignment ss:Horizontal="Center" ss:Vertical="Center"/>
   <Borders>
    <Border ss:Position="Bottom" ss:LineStyle="Continuous" ss:Weight="1"/>
    <Border ss:Position="Left" ss:LineStyle="Continuous" ss:Weight="1"/>
    <Border ss:Position="Right" ss:LineStyle="Continuous" ss:Weight="1"/>
    <Border ss:Position="Top" ss:LineStyle="Continuous" ss:Weight="1"/>
   </Borders>
   <Font ss:FontName="Tahoma" x:Family="Swiss" ss:Size="8" ss:Color="#333333"/>
   <Interior ss:Color="#F0F0F0" ss:Pattern="Solid"/>
  </Style>
  <Style ss:ID="s64">
   <Interior ss:Color="#FFFF00" ss:Pattern="Solid"/>
  </Style>
  <Style ss:ID="s65">
   <Alignment ss:Horizontal="Left" ss:Vertical="Top"/>
   <Borders>
    <Border ss:Position="Bottom" ss:LineStyle="Continuous" ss:Weight="1"
     ss:Color="#D3D3D3"/>
    <Border ss:Position="Left" ss:LineStyle="Continuous" ss:Weight="1"
     ss:Color="#D3D3D3"/>
    <Border ss:Position="Right" ss:LineStyle="Continuous" ss:Weight="1"
     ss:Color="#D3D3D3"/>
    <Border ss:Position="Top" ss:LineStyle="Continuous" ss:Weight="1"
     ss:Color="#D3D3D3"/>
   </Borders>
   <Font ss:FontName="Tahoma" x:Family="Swiss" ss:Size="8" ss:Color="#333333"/>
   <Interior ss:Color="#FFFF00" ss:Pattern="Solid"/>
  </Style>
  <Style ss:ID="s66">
   <Alignment ss:Horizontal="Left" ss:Vertical="Top"/>
   <Borders>
    <Border ss:Position="Bottom" ss:LineStyle="Continuous" ss:Weight="1"/>
    <Border ss:Position="Left" ss:LineStyle="Continuous" ss:Weight="1"
     ss:Color="#D3D3D3"/>
    <Border ss:Position="Right" ss:LineStyle="Continuous" ss:Weight="1"
     ss:Color="#D3D3D3"/>
    <Border ss:Position="Top" ss:LineStyle="Continuous" ss:Weight="1"
     ss:Color="#D3D3D3"/>
   </Borders>
   <Font ss:FontName="Tahoma" x:Family="Swiss" ss:Size="8" ss:Color="#333333"/>
   <Interior ss:Color="#FFFF00" ss:Pattern="Solid"/>
  </Style>
  <Style ss:ID="s67">
   <Alignment ss:Horizontal="Center" ss:Vertical="Top"/>
   <Borders>
    <Border ss:Position="Bottom" ss:LineStyle="Continuous" ss:Weight="1"/>
    <Border ss:Position="Left" ss:LineStyle="Continuous" ss:Weight="1"
     ss:Color="#D3D3D3"/>
    <Border ss:Position="Right" ss:LineStyle="Continuous" ss:Weight="1"
     ss:Color="#D3D3D3"/>
    <Border ss:Position="Top" ss:LineStyle="Continuous" ss:Weight="1"
     ss:Color="#D3D3D3"/>
   </Borders>
   <Font ss:FontName="Tahoma" x:Family="Swiss" ss:Size="8" ss:Color="#333333"/>
   <Interior ss:Color="#FFFF00" ss:Pattern="Solid"/>
   <NumberFormat ss:Format="Fixed"/>
  </Style>
  <Style ss:ID="s68">
   <Alignment ss:Horizontal="Right" ss:Vertical="Top"/>
   <Borders>
    <Border ss:Position="Bottom" ss:LineStyle="Continuous" ss:Weight="1"/>
    <Border ss:Position="Left" ss:LineStyle="Continuous" ss:Weight="1"
     ss:Color="#D3D3D3"/>
    <Border ss:Position="Right" ss:LineStyle="Continuous" ss:Weight="1"
     ss:Color="#D3D3D3"/>
    <Border ss:Position="Top" ss:LineStyle="Continuous" ss:Weight="1"
     ss:Color="#D3D3D3"/>
   </Borders>
   <Font ss:FontName="Tahoma" x:Family="Swiss" ss:Size="8" ss:Color="#333333"/>
   <Interior ss:Color="#FFFF00" ss:Pattern="Solid"/>
  </Style>
  <Style ss:ID="s69">
   <Alignment ss:Horizontal="Right" ss:Vertical="Top"/>
   <Borders>
    <Border ss:Position="Bottom" ss:LineStyle="Continuous" ss:Weight="1"/>
    <Border ss:Position="Left" ss:LineStyle="Continuous" ss:Weight="1"
     ss:Color="#D3D3D3"/>
    <Border ss:Position="Right" ss:LineStyle="Continuous" ss:Weight="1"
     ss:Color="#D3D3D3"/>
    <Border ss:Position="Top" ss:LineStyle="Continuous" ss:Weight="1"
     ss:Color="#D3D3D3"/>
   </Borders>
   <Font ss:FontName="Tahoma" x:Family="Swiss" ss:Size="8" ss:Color="#333333"/>
   <Interior ss:Color="#FFFF00" ss:Pattern="Solid"/>
   <NumberFormat ss:Format="0.000E-0"/>
  </Style>
  <Style ss:ID="s70">
   <Alignment ss:Horizontal="Right" ss:Vertical="Top"/>
   <Borders>
    <Border ss:Position="Bottom" ss:LineStyle="Continuous" ss:Weight="1"/>
    <Border ss:Position="Left" ss:LineStyle="Continuous" ss:Weight="1"
     ss:Color="#D3D3D3"/>
    <Border ss:Position="Right" ss:LineStyle="Continuous" ss:Weight="1"
     ss:Color="#D3D3D3"/>
    <Border ss:Position="Top" ss:LineStyle="Continuous" ss:Weight="1"
     ss:Color="#D3D3D3"/>
   </Borders>
   <Font ss:FontName="Tahoma" x:Family="Swiss" ss:Size="8" ss:Color="#333333"/>
   <Interior ss:Color="#FFFF00" ss:Pattern="Solid"/>
   <NumberFormat ss:Format="0.0"/>
  </Style>
  <Style ss:ID="s71">
   <Alignment ss:Horizontal="Right" ss:Vertical="Top"/>
   <Borders>
    <Border ss:Position="Bottom" ss:LineStyle="Continuous" ss:Weight="1"/>
    <Border ss:Position="Left" ss:LineStyle="Continuous" ss:Weight="1"
     ss:Color="#D3D3D3"/>
    <Border ss:Position="Right" ss:LineStyle="Continuous" ss:Weight="1"
     ss:Color="#D3D3D3"/>
    <Border ss:Position="Top" ss:LineStyle="Continuous" ss:Weight="1"
     ss:Color="#D3D3D3"/>
   </Borders>
   <Font ss:FontName="Tahoma" x:Family="Swiss" ss:Size="8" ss:Color="#333333"/>
   <Interior ss:Color="#FFFF00" ss:Pattern="Solid"/>
   <NumberFormat ss:Format="Fixed"/>
  </Style>
  <Style ss:ID="s72">
   <Alignment ss:Horizontal="Left" ss:Vertical="Top"/>
   <Borders>
    <Border ss:Position="Bottom" ss:LineStyle="Continuous" ss:Weight="1"
     ss:Color="#D3D3D3"/>
    <Border ss:Position="Left" ss:LineStyle="Continuous" ss:Weight="1"
     ss:Color="#D3D3D3"/>
    <Border ss:Position="Right" ss:LineStyle="Continuous" ss:Weight="1"
     ss:Color="#D3D3D3"/>
    <Border ss:Position="Top" ss:LineStyle="Continuous" ss:Weight="1"
     ss:Color="#D3D3D3"/>
   </Borders>
   <Font ss:FontName="Tahoma" x:Family="Swiss" ss:Size="8" ss:Color="#333333"/>
   <Interior ss:Color="#FFFFE0" ss:Pattern="Solid"/>
  </Style>
  <Style ss:ID="s73">
   <Alignment ss:Horizontal="Right" ss:Vertical="Top"/>
   <Borders>
    <Border ss:Position="Bottom" ss:LineStyle="Continuous" ss:Weight="1"
     ss:Color="#D3D3D3"/>
    <Border ss:Position="Left" ss:LineStyle="Continuous" ss:Weight="1"
     ss:Color="#D3D3D3"/>
    <Border ss:Position="Right" ss:LineStyle="Continuous" ss:Weight="1"
     ss:Color="#D3D3D3"/>
    <Border ss:Position="Top" ss:LineStyle="Continuous" ss:Weight="1"
     ss:Color="#D3D3D3"/>
   </Borders>
   <Font ss:FontName="Tahoma" x:Family="Swiss" ss:Size="8" ss:Color="#333333"/>
   <Interior ss:Color="#FFFFE0" ss:Pattern="Solid"/>
  </Style>
  <Style ss:ID="s74">
   <Alignment ss:Horizontal="Right" ss:Vertical="Top"/>
   <Borders>
    <Border ss:Position="Bottom" ss:LineStyle="Continuous" ss:Weight="1"
     ss:Color="#D3D3D3"/>
    <Border ss:Position="Left" ss:LineStyle="Continuous" ss:Weight="1"
     ss:Color="#D3D3D3"/>
    <Border ss:Position="Right" ss:LineStyle="Continuous" ss:Weight="1"
     ss:Color="#D3D3D3"/>
    <Border ss:Position="Top" ss:LineStyle="Continuous" ss:Weight="1"
     ss:Color="#D3D3D3"/>
   </Borders>
   <Font ss:FontName="Tahoma" x:Family="Swiss" ss:Size="8" ss:Color="#333333"/>
   <Interior ss:Color="#FFFFE0" ss:Pattern="Solid"/>
   <NumberFormat ss:Format="0.00000"/>
  </Style>
  <Style ss:ID="s75">
   <Alignment ss:Horizontal="Right" ss:Vertical="Top"/>
   <Borders>
    <Border ss:Position="Bottom" ss:LineStyle="Continuous" ss:Weight="1"
     ss:Color="#D3D3D3"/>
    <Border ss:Position="Left" ss:LineStyle="Continuous" ss:Weight="1"
     ss:Color="#D3D3D3"/>
    <Border ss:Position="Right" ss:LineStyle="Continuous" ss:Weight="1"
     ss:Color="#D3D3D3"/>
    <Border ss:Position="Top" ss:LineStyle="Continuous" ss:Weight="1"
     ss:Color="#D3D3D3"/>
   </Borders>
   <Font ss:FontName="Tahoma" x:Family="Swiss" ss:Size="8" ss:Color="#333333"/>
   <Interior ss:Color="#FFFFE0" ss:Pattern="Solid"/>
   <NumberFormat ss:Format="0.000E-0"/>
  </Style>
  <Style ss:ID="s76">
   <Alignment ss:Horizontal="Center" ss:Vertical="Top"/>
   <Borders>
    <Border ss:Position="Bottom" ss:LineStyle="Continuous" ss:Weight="1"
     ss:Color="#D3D3D3"/>
    <Border ss:Position="Left" ss:LineStyle="Continuous" ss:Weight="1"
     ss:Color="#D3D3D3"/>
    <Border ss:Position="Right" ss:LineStyle="Continuous" ss:Weight="1"
     ss:Color="#D3D3D3"/>
    <Border ss:Position="Top" ss:LineStyle="Continuous" ss:Weight="1"
     ss:Color="#D3D3D3"/>
   </Borders>
   <Font ss:FontName="Tahoma" x:Family="Swiss" ss:Size="8" ss:Color="#333333"/>
   <Interior ss:Color="#FFFFE0" ss:Pattern="Solid"/>
  </Style>
  <Style ss:ID="s77">
   <Alignment ss:Horizontal="Right" ss:Vertical="Top"/>
   <Borders>
    <Border ss:Position="Bottom" ss:LineStyle="Continuous" ss:Weight="1"
     ss:Color="#D3D3D3"/>
    <Border ss:Position="Left" ss:LineStyle="Continuous" ss:Weight="1"
     ss:Color="#D3D3D3"/>
    <Border ss:Position="Right" ss:LineStyle="Continuous" ss:Weight="1"
     ss:Color="#D3D3D3"/>
    <Border ss:Position="Top" ss:LineStyle="Continuous" ss:Weight="1"
     ss:Color="#D3D3D3"/>
   </Borders>
   <Font ss:FontName="Tahoma" x:Family="Swiss" ss:Size="8" ss:Color="#333333"/>
   <Interior ss:Color="#FFE8C4" ss:Pattern="Solid"/>
   <NumberFormat ss:Format="0"/>
  </Style>
  <Style ss:ID="s78">
   <Alignment ss:Horizontal="Right" ss:Vertical="Top"/>
   <Borders>
    <Border ss:Position="Bottom" ss:LineStyle="Continuous" ss:Weight="1"
     ss:Color="#D3D3D3"/>
    <Border ss:Position="Left" ss:LineStyle="Continuous" ss:Weight="1"
     ss:Color="#D3D3D3"/>
    <Border ss:Position="Right" ss:LineStyle="Continuous" ss:Weight="1"
     ss:Color="#D3D3D3"/>
    <Border ss:Position="Top" ss:LineStyle="Continuous" ss:Weight="1"
     ss:Color="#D3D3D3"/>
   </Borders>
   <Font ss:FontName="Tahoma" x:Family="Swiss" ss:Size="8" ss:Color="#333333"/>
   <Interior ss:Color="#FFE8C4" ss:Pattern="Solid"/>
  </Style>
  <Style ss:ID="s79">
   <Alignment ss:Horizontal="Right" ss:Vertical="Top"/>
   <Borders>
    <Border ss:Position="Bottom" ss:LineStyle="Continuous" ss:Weight="1"
     ss:Color="#D3D3D3"/>
    <Border ss:Position="Left" ss:LineStyle="Continuous" ss:Weight="1"
     ss:Color="#D3D3D3"/>
    <Border ss:Position="Right" ss:LineStyle="Continuous" ss:Weight="1"
     ss:Color="#D3D3D3"/>
    <Border ss:Position="Top" ss:LineStyle="Continuous" ss:Weight="1"
     ss:Color="#D3D3D3"/>
   </Borders>
   <Font ss:FontName="Tahoma" x:Family="Swiss" ss:Size="8" ss:Color="#333333"/>
   <Interior ss:Color="#CCFFFF" ss:Pattern="Solid"/>
   <NumberFormat ss:Format="Fixed"/>
  </Style>
  <Style ss:ID="s80">
   <Alignment ss:Horizontal="Left" ss:Vertical="Top"/>
   <Borders>
    <Border ss:Position="Bottom" ss:LineStyle="Continuous" ss:Weight="1"
     ss:Color="#D3D3D3"/>
    <Border ss:Position="Left" ss:LineStyle="Continuous" ss:Weight="1"
     ss:Color="#D3D3D3"/>
    <Border ss:Position="Right" ss:LineStyle="Continuous" ss:Weight="1"
     ss:Color="#D3D3D3"/>
    <Border ss:Position="Top" ss:LineStyle="Continuous" ss:Weight="1"
     ss:Color="#D3D3D3"/>
   </Borders>
   <Font ss:FontName="Tahoma" x:Family="Swiss" ss:Size="8" ss:Color="#333333"/>
   <Interior ss:Color="#F0F8FF" ss:Pattern="Solid"/>
  </Style>
  <Style ss:ID="s81">
   <Alignment ss:Horizontal="Left" ss:Vertical="Top"/>
   <Borders>
    <Border ss:Position="Bottom" ss:LineStyle="Continuous" ss:Weight="1"/>
    <Border ss:Position="Left" ss:LineStyle="Continuous" ss:Weight="1"
     ss:Color="#D3D3D3"/>
    <Border ss:Position="Right" ss:LineStyle="Continuous" ss:Weight="1"
     ss:Color="#D3D3D3"/>
    <Border ss:Position="Top" ss:LineStyle="Continuous" ss:Weight="1"
     ss:Color="#D3D3D3"/>
   </Borders>
   <Font ss:FontName="Tahoma" x:Family="Swiss" ss:Size="8" ss:Color="#333333"/>
   <Interior ss:Color="#F0F8FF" ss:Pattern="Solid"/>
  </Style>
  <Style ss:ID="s82">
   <Alignment ss:Horizontal="Center" ss:Vertical="Top"/>
   <Borders>
    <Border ss:Position="Bottom" ss:LineStyle="Continuous" ss:Weight="1"/>
    <Border ss:Position="Left" ss:LineStyle="Continuous" ss:Weight="1"
     ss:Color="#D3D3D3"/>
    <Border ss:Position="Right" ss:LineStyle="Continuous" ss:Weight="1"
     ss:Color="#D3D3D3"/>
    <Border ss:Position="Top" ss:LineStyle="Continuous" ss:Weight="1"
     ss:Color="#D3D3D3"/>
   </Borders>
   <Font ss:FontName="Tahoma" x:Family="Swiss" ss:Size="8" ss:Color="#333333"/>
   <Interior ss:Color="#F0F8FF" ss:Pattern="Solid"/>
   <NumberFormat ss:Format="Fixed"/>
  </Style>
  <Style ss:ID="s83">
   <Alignment ss:Horizontal="Right" ss:Vertical="Top"/>
   <Borders>
    <Border ss:Position="Bottom" ss:LineStyle="Continuous" ss:Weight="1"/>
    <Border ss:Position="Left" ss:LineStyle="Continuous" ss:Weight="1"
     ss:Color="#D3D3D3"/>
    <Border ss:Position="Right" ss:LineStyle="Continuous" ss:Weight="1"
     ss:Color="#D3D3D3"/>
    <Border ss:Position="Top" ss:LineStyle="Continuous" ss:Weight="1"
     ss:Color="#D3D3D3"/>
   </Borders>
   <Font ss:FontName="Tahoma" x:Family="Swiss" ss:Size="8" ss:Color="#333333"/>
   <Interior ss:Color="#F0F8FF" ss:Pattern="Solid"/>
  </Style>
  <Style ss:ID="s84">
   <Alignment ss:Horizontal="Right" ss:Vertical="Top"/>
   <Borders>
    <Border ss:Position="Bottom" ss:LineStyle="Continuous" ss:Weight="1"/>
    <Border ss:Position="Left" ss:LineStyle="Continuous" ss:Weight="1"
     ss:Color="#D3D3D3"/>
    <Border ss:Position="Right" ss:LineStyle="Continuous" ss:Weight="1"
     ss:Color="#D3D3D3"/>
    <Border ss:Position="Top" ss:LineStyle="Continuous" ss:Weight="1"
     ss:Color="#D3D3D3"/>
   </Borders>
   <Font ss:FontName="Tahoma" x:Family="Swiss" ss:Size="8" ss:Color="#333333"/>
   <Interior ss:Color="#F0F8FF" ss:Pattern="Solid"/>
   <NumberFormat ss:Format="0.000E-0"/>
  </Style>
  <Style ss:ID="s85">
   <Alignment ss:Horizontal="Center" ss:Vertical="Top"/>
   <Borders>
    <Border ss:Position="Bottom" ss:LineStyle="Continuous" ss:Weight="1"/>
    <Border ss:Position="Left" ss:LineStyle="Continuous" ss:Weight="1"
     ss:Color="#D3D3D3"/>
    <Border ss:Position="Right" ss:LineStyle="Continuous" ss:Weight="1"
     ss:Color="#D3D3D3"/>
    <Border ss:Position="Top" ss:LineStyle="Continuous" ss:Weight="1"
     ss:Color="#D3D3D3"/>
   </Borders>
   <Font ss:FontName="Tahoma" x:Family="Swiss" ss:Size="8" ss:Color="#333333"/>
   <Interior ss:Color="#FFE8C4" ss:Pattern="Solid"/>
   <NumberFormat ss:Format="Fixed"/>
  </Style>
  <Style ss:ID="s86">
   <Alignment ss:Horizontal="Right" ss:Vertical="Top"/>
   <Borders>
    <Border ss:Position="Bottom" ss:LineStyle="Continuous" ss:Weight="1"/>
    <Border ss:Position="Left" ss:LineStyle="Continuous" ss:Weight="1"
     ss:Color="#D3D3D3"/>
    <Border ss:Position="Right" ss:LineStyle="Continuous" ss:Weight="1"
     ss:Color="#D3D3D3"/>
    <Border ss:Position="Top" ss:LineStyle="Continuous" ss:Weight="1"
     ss:Color="#D3D3D3"/>
   </Borders>
   <Font ss:FontName="Tahoma" x:Family="Swiss" ss:Size="8" ss:Color="#333333"/>
   <Interior ss:Color="#FFE8C4" ss:Pattern="Solid"/>
  </Style>
  <Style ss:ID="s87">
   <Alignment ss:Horizontal="Center" ss:Vertical="Top"/>
   <Borders>
    <Border ss:Position="Bottom" ss:LineStyle="Continuous" ss:Weight="1"/>
    <Border ss:Position="Left" ss:LineStyle="Continuous" ss:Weight="1"
     ss:Color="#D3D3D3"/>
    <Border ss:Position="Right" ss:LineStyle="Continuous" ss:Weight="1"
     ss:Color="#D3D3D3"/>
    <Border ss:Position="Top" ss:LineStyle="Continuous" ss:Weight="1"
     ss:Color="#D3D3D3"/>
   </Borders>
   <Font ss:FontName="Tahoma" x:Family="Swiss" ss:Size="8" ss:Color="#333333"/>
   <Interior ss:Color="#CCFFFF" ss:Pattern="Solid"/>
   <NumberFormat ss:Format="Fixed"/>
  </Style>
  <Style ss:ID="s88">
   <Alignment ss:Horizontal="Right" ss:Vertical="Top"/>
   <Borders>
    <Border ss:Position="Bottom" ss:LineStyle="Continuous" ss:Weight="1"/>
    <Border ss:Position="Left" ss:LineStyle="Continuous" ss:Weight="1"
     ss:Color="#D3D3D3"/>
    <Border ss:Position="Right" ss:LineStyle="Continuous" ss:Weight="1"
     ss:Color="#D3D3D3"/>
    <Border ss:Position="Top" ss:LineStyle="Continuous" ss:Weight="1"
     ss:Color="#D3D3D3"/>
   </Borders>
   <Font ss:FontName="Tahoma" x:Family="Swiss" ss:Size="8" ss:Color="#333333"/>
   <Interior ss:Color="#CCFFFF" ss:Pattern="Solid"/>
  </Style>
  <Style ss:ID="s89">
   <Alignment ss:Horizontal="Right" ss:Vertical="Top"/>
   <Borders>
    <Border ss:Position="Bottom" ss:LineStyle="Continuous" ss:Weight="1"/>
    <Border ss:Position="Left" ss:LineStyle="Continuous" ss:Weight="1"
     ss:Color="#D3D3D3"/>
    <Border ss:Position="Right" ss:LineStyle="Continuous" ss:Weight="1"
     ss:Color="#D3D3D3"/>
    <Border ss:Position="Top" ss:LineStyle="Continuous" ss:Weight="1"
     ss:Color="#D3D3D3"/>
   </Borders>
   <Font ss:FontName="Tahoma" x:Family="Swiss" ss:Size="8" ss:Color="#333333"/>
   <Interior ss:Color="#F0F8FF" ss:Pattern="Solid"/>
   <NumberFormat ss:Format="0.0"/>
  </Style>
  <Style ss:ID="s90">
   <Alignment ss:Horizontal="Right" ss:Vertical="Top"/>
   <Borders>
    <Border ss:Position="Bottom" ss:LineStyle="Continuous" ss:Weight="1"/>
    <Border ss:Position="Left" ss:LineStyle="Continuous" ss:Weight="1"
     ss:Color="#D3D3D3"/>
    <Border ss:Position="Right" ss:LineStyle="Continuous" ss:Weight="1"
     ss:Color="#D3D3D3"/>
    <Border ss:Position="Top" ss:LineStyle="Continuous" ss:Weight="1"
     ss:Color="#D3D3D3"/>
   </Borders>
   <Font ss:FontName="Tahoma" x:Family="Swiss" ss:Size="8" ss:Color="#333333"/>
   <Interior ss:Color="#F0F8FF" ss:Pattern="Solid"/>
   <NumberFormat ss:Format="Fixed"/>
  </Style>
  <Style ss:ID="s92">
   <Alignment ss:Vertical="Center"/>
   <Font ss:FontName="Times New Roman" x:Family="Roman" ss:Size="12"
    ss:Color="#333333"/>
  </Style>
 </Styles>
 <Worksheet ss:Name="Sheet1">
  <Table ss:ExpandedColumnCount="16" ss:ExpandedRowCount="239" x:FullColumns="1"
   x:FullRows="1">
   <Column ss:AutoFitWidth="0" ss:Width="75"/>
   <Column ss:AutoFitWidth="0" ss:Width="225"/>
   <Column ss:AutoFitWidth="0" ss:Width="60.75"/>
   <Column ss:AutoFitWidth="0" ss:Width="74.25"/>
   <Column ss:AutoFitWidth="0" ss:Width="103.5"/>
   <Column ss:AutoFitWidth="0" ss:Width="207"/>
   <Column ss:AutoFitWidth="0" ss:Width="60.75"/>
   <Column ss:AutoFitWidth="0" ss:Width="45"/>
   <Column ss:AutoFitWidth="0" ss:Width="75" ss:Span="3"/>
   <Column ss:Index="13" ss:AutoFitWidth="0" ss:Width="60.75" ss:Span="2"/>
   <Column ss:Index="16" ss:AutoFitWidth="0" ss:Width="84"/>
   <Row ss:Index="2" ss:Height="15.75">
    <Cell ss:Index="2" ss:StyleID="s92"><Data ss:Type="String">N-acetyl ornithine deacetylase is a moonlighting protein and is involved in the adaptation</Data></Cell>
   </Row>
   <Row ss:Height="15.75">
    <Cell ss:Index="2" ss:StyleID="s92"><ss:Data ss:Type="String"
      xmlns="http://www.w3.org/TR/REC-html40"><Font html:Color="#333333">of </Font><I><Font
        html:Color="#333333">Entamoeba histolytica </Font></I><Font
       html:Color="#333333">to nitrosative stress</Font></ss:Data></Cell>
   </Row>
   <Row ss:Height="15.75">
    <Cell ss:Index="2" ss:StyleID="s92"><Data ss:Type="String">Preeti Shahi, Meirav Trebicz-Geffen, Shruti Nagaraja, Rivka Hertz, Sharon Alterzon-</Data></Cell>
   </Row>
   <Row ss:Height="15.75">
    <Cell ss:Index="2" ss:StyleID="s92"><Data ss:Type="String">Baumel, Karen Methling, Michael Lalk, Mohit Mazumder, Gourinath Samudrala and</Data></Cell>
   </Row>
   <Row ss:Height="15.75">
    <Cell ss:Index="2" ss:StyleID="s92"><Data ss:Type="String">Serge Ankri</Data></Cell>
   </Row>
   <Row ss:AutoFitHeight="0" ss:Height="15">
    <Cell ss:StyleID="s62"><Data ss:Type="String">Sample#1</Data></Cell>
   </Row>
   <Row ss:AutoFitHeight="0" ss:Height="15.75">
    <Cell ss:StyleID="s63"><Data ss:Type="String">Accession</Data></Cell>
    <Cell ss:StyleID="s63"><Data ss:Type="String">Description</Data></Cell>
    <Cell ss:StyleID="s63"><Data ss:Type="String">ΣCoverage</Data></Cell>
    <Cell ss:StyleID="s63"><Data ss:Type="String">Σ# Proteins</Data></Cell>
    <Cell ss:StyleID="s63"><Data ss:Type="String">Σ# Unique Peptides</Data></Cell>
    <Cell ss:StyleID="s63"><Data ss:Type="String">Σ# Peptides</Data></Cell>
    <Cell ss:StyleID="s63"><Data ss:Type="String">Σ# PSMs</Data></Cell>
    <Cell ss:StyleID="s63"><Data ss:Type="String">Area</Data></Cell>
    <Cell ss:StyleID="s63"><Data ss:Type="String">Coverage A4</Data></Cell>
    <Cell ss:StyleID="s63"><Data ss:Type="String"># Peptides A4</Data></Cell>
    <Cell ss:StyleID="s63"><Data ss:Type="String">Coverage A6</Data></Cell>
    <Cell ss:StyleID="s63"><Data ss:Type="String"># Peptides A6</Data></Cell>
    <Cell ss:StyleID="s63"><Data ss:Type="String"># AAs</Data></Cell>
    <Cell ss:StyleID="s63"><Data ss:Type="String">MW [kDa]</Data></Cell>
    <Cell ss:StyleID="s63"><Data ss:Type="String">calc. pI</Data></Cell>
   </Row>
   <Row ss:StyleID="s64">
    <Cell ss:StyleID="s65"><Data ss:Type="String">67468656;C4LVR9</Data></Cell>
    <Cell ss:StyleID="s66"><Data ss:Type="String">glyceraldehyde-3-phosphate dehydrogenase [Entamoeba histolytica HM-1:IMSS]</Data></Cell>
    <Cell ss:StyleID="s67"><Data ss:Type="Number">50</Data></Cell>
    <Cell ss:StyleID="s68"><Data ss:Type="Number">21</Data></Cell>
    <Cell ss:StyleID="s68"><Data ss:Type="Number">17</Data></Cell>
    <Cell ss:StyleID="s68"><Data ss:Type="Number">17</Data></Cell>
    <Cell ss:StyleID="s68"><Data ss:Type="Number">107</Data></Cell>
    <Cell ss:StyleID="s69"><Data ss:Type="Number">1577093963.6666701</Data></Cell>
    <Cell ss:StyleID="s67"><Data ss:Type="Number">50</Data></Cell>
    <Cell ss:StyleID="s68"><Data ss:Type="Number">17</Data></Cell>
    <Cell ss:StyleID="s67"><Data ss:Type="Number">39.22</Data></Cell>
    <Cell ss:StyleID="s68"><Data ss:Type="Number">12</Data></Cell>
    <Cell ss:StyleID="s68"><Data ss:Type="Number">334</Data></Cell>
    <Cell ss:StyleID="s70"><Data ss:Type="Number">35.99067537466</Data></Cell>
    <Cell ss:StyleID="s71"><Data ss:Type="Number">7.43017578125</Data></Cell>
   </Row>
   <Row ss:AutoFitHeight="0" ss:Height="15.75" ss:Hidden="1">
    <Cell ss:Index="2" ss:StyleID="s63"><Data ss:Type="String">Sequence</Data></Cell>
    <Cell ss:StyleID="s63"><Data ss:Type="String"># PSMs</Data></Cell>
    <Cell ss:StyleID="s63"><Data ss:Type="String"># Protein Groups</Data></Cell>
    <Cell ss:StyleID="s63"><Data ss:Type="String">Protein Group Accessions</Data></Cell>
    <Cell ss:StyleID="s63"><Data ss:Type="String">Modifications</Data></Cell>
    <Cell ss:StyleID="s63"><Data ss:Type="String">MH+ [Da]</Data></Cell>
    <Cell ss:StyleID="s63"><Data ss:Type="String">Area</Data></Cell>
    <Cell ss:StyleID="s63"><Data ss:Type="String">q-Value</Data></Cell>
    <Cell ss:StyleID="s63"><Data ss:Type="String">PEP</Data></Cell>
    <Cell ss:StyleID="s63"><Data ss:Type="String">A4</Data></Cell>
    <Cell ss:StyleID="s63"><Data ss:Type="String">IonScore A4</Data></Cell>
    <Cell ss:StyleID="s63"><Data ss:Type="String">Exp Value A4</Data></Cell>
    <Cell ss:StyleID="s63"><Data ss:Type="String">A6</Data></Cell>
    <Cell ss:StyleID="s63"><Data ss:Type="String">XCorr A6</Data></Cell>
    <Cell ss:StyleID="s63"><Data ss:Type="String"># Missed Cleavages</Data></Cell>
   </Row>
   <Row ss:Hidden="1">
    <Cell ss:Index="2" ss:StyleID="s72"><Data ss:Type="String">TVDGPSGK</Data></Cell>
    <Cell ss:StyleID="s73"><Data ss:Type="Number">11</Data></Cell>
    <Cell ss:StyleID="s73"><Data ss:Type="Number">1</Data></Cell>
    <Cell ss:StyleID="s72"><Data ss:Type="String">67468656;C4LVR9</Data></Cell>
    <Cell ss:StyleID="s72"><Data ss:Type="String"></Data></Cell>
    <Cell ss:StyleID="s74"><Data ss:Type="Number">760.379625225469</Data></Cell>
    <Cell ss:StyleID="s75"><Data ss:Type="Number">393789213.5625</Data></Cell>
    <Cell ss:StyleID="s73"><Data ss:Type="Number">0</Data></Cell>
    <Cell ss:StyleID="s73"><Data ss:Type="Number">0.35089999999999999</Data></Cell>
    <Cell ss:StyleID="s76"><Data ss:Type="String">High</Data></Cell>
    <Cell ss:StyleID="s77"><Data ss:Type="Number">44.3</Data></Cell>
    <Cell ss:StyleID="s78"><Data ss:Type="Number">1.60131683740881E-3</Data></Cell>
    <Cell ss:StyleID="s76"><Data ss:Type="String">High</Data></Cell>
    <Cell ss:StyleID="s79"><Data ss:Type="Number">2.2026560306549099</Data></Cell>
    <Cell ss:StyleID="s73"><Data ss:Type="Number">0</Data></Cell>
   </Row>
   <Row ss:Hidden="1">
    <Cell ss:Index="2" ss:StyleID="s72"><Data ss:Type="String">EVTVESIK</Data></Cell>
    <Cell ss:StyleID="s73"><Data ss:Type="Number">12</Data></Cell>
    <Cell ss:StyleID="s73"><Data ss:Type="Number">1</Data></Cell>
    <Cell ss:StyleID="s72"><Data ss:Type="String">67468656;C4LVR9</Data></Cell>
    <Cell ss:StyleID="s72"><Data ss:Type="String"></Data></Cell>
    <Cell ss:StyleID="s74"><Data ss:Type="Number">904.49553098718798</Data></Cell>
    <Cell ss:StyleID="s75"><Data ss:Type="Number">2926065176</Data></Cell>
    <Cell ss:StyleID="s73"><Data ss:Type="Number">0</Data></Cell>
    <Cell ss:StyleID="s73"><Data ss:Type="Number">0.28689999999999999</Data></Cell>
    <Cell ss:StyleID="s76"><Data ss:Type="String">High</Data></Cell>
    <Cell ss:StyleID="s77"><Data ss:Type="Number">41.5</Data></Cell>
    <Cell ss:StyleID="s78"><Data ss:Type="Number">4.2936911822898001E-3</Data></Cell>
    <Cell ss:StyleID="s76"><Data ss:Type="String">High</Data></Cell>
    <Cell ss:StyleID="s79"><Data ss:Type="Number">2.32483005523682</Data></Cell>
    <Cell ss:StyleID="s73"><Data ss:Type="Number">0</Data></Cell>
   </Row>
   <Row ss:Hidden="1">
    <Cell ss:Index="2" ss:StyleID="s72"><Data ss:Type="String">LVDLIQIISK</Data></Cell>
    <Cell ss:StyleID="s73"><Data ss:Type="Number">2</Data></Cell>
    <Cell ss:StyleID="s73"><Data ss:Type="Number">1</Data></Cell>
    <Cell ss:StyleID="s72"><Data ss:Type="String">67468656;C4LVR9</Data></Cell>
    <Cell ss:StyleID="s72"><Data ss:Type="String"></Data></Cell>
    <Cell ss:StyleID="s74"><Data ss:Type="Number">1141.71452512781</Data></Cell>
    <Cell ss:StyleID="s75"><Data ss:Type="Number">883197.984375</Data></Cell>
    <Cell ss:StyleID="s73"><Data ss:Type="Number">0</Data></Cell>
    <Cell ss:StyleID="s73"><Data ss:Type="Number">4.4920000000000002E-4</Data></Cell>
    <Cell ss:StyleID="s76"><Data ss:Type="String">High</Data></Cell>
    <Cell ss:StyleID="s77"><Data ss:Type="Number">52.36</Data></Cell>
    <Cell ss:StyleID="s78"><Data ss:Type="Number">1.5332180622562599E-4</Data></Cell>
    <Cell ss:StyleID="s76"><Data ss:Type="String">High</Data></Cell>
    <Cell ss:StyleID="s79"><Data ss:Type="Number">2.2144014835357702</Data></Cell>
    <Cell ss:StyleID="s73"><Data ss:Type="Number">0</Data></Cell>
   </Row>
   <Row ss:Hidden="1">
    <Cell ss:Index="2" ss:StyleID="s72"><Data ss:Type="String">LEKEVTVESIK</Data></Cell>
    <Cell ss:StyleID="s73"><Data ss:Type="Number">9</Data></Cell>
    <Cell ss:StyleID="s73"><Data ss:Type="Number">1</Data></Cell>
    <Cell ss:StyleID="s72"><Data ss:Type="String">67468656;C4LVR9</Data></Cell>
    <Cell ss:StyleID="s72"><Data ss:Type="String"></Data></Cell>
    <Cell ss:StyleID="s74"><Data ss:Type="Number">1274.7158849724201</Data></Cell>
    <Cell ss:StyleID="s75"><Data ss:Type="Number">175551492.84375</Data></Cell>
    <Cell ss:StyleID="s73"><Data ss:Type="Number">0</Data></Cell>
    <Cell ss:StyleID="s73"><Data ss:Type="Number">0.21790000000000001</Data></Cell>
    <Cell ss:StyleID="s76"><Data ss:Type="String">High</Data></Cell>
    <Cell ss:StyleID="s77"><Data ss:Type="Number">63.08</Data></Cell>
    <Cell ss:StyleID="s78"><Data ss:Type="Number">2.7037572485695699E-5</Data></Cell>
    <Cell ss:StyleID="s76"><Data ss:Type="String">High</Data></Cell>
    <Cell ss:StyleID="s79"><Data ss:Type="Number">4.2827048301696804</Data></Cell>
    <Cell ss:StyleID="s73"><Data ss:Type="Number">1</Data></Cell>
   </Row>
   <Row ss:Hidden="1">
    <Cell ss:Index="2" ss:StyleID="s72"><Data ss:Type="String">CACANIIPASTGAAK</Data></Cell>
    <Cell ss:StyleID="s73"><Data ss:Type="Number">20</Data></Cell>
    <Cell ss:StyleID="s73"><Data ss:Type="Number">1</Data></Cell>
    <Cell ss:StyleID="s72"><Data ss:Type="String">67468656;C4LVR9</Data></Cell>
    <Cell ss:StyleID="s72"><Data ss:Type="String">C1(Carbamidomethyl); C3(Carbamidomethyl)</Data></Cell>
    <Cell ss:StyleID="s74"><Data ss:Type="Number">1504.72538938563</Data></Cell>
    <Cell ss:StyleID="s75"><Data ss:Type="Number">157876602</Data></Cell>
    <Cell ss:StyleID="s73"><Data ss:Type="Number">0</Data></Cell>
    <Cell ss:StyleID="s73"><Data ss:Type="Number">1.639E-14</Data></Cell>
    <Cell ss:StyleID="s76"><Data ss:Type="String">High</Data></Cell>
    <Cell ss:StyleID="s77"><Data ss:Type="Number">74.83</Data></Cell>
    <Cell ss:StyleID="s78"><Data ss:Type="Number">1.0473924443400101E-6</Data></Cell>
    <Cell ss:StyleID="s76"><Data ss:Type="String">High</Data></Cell>
    <Cell ss:StyleID="s79"><Data ss:Type="Number">3.72152900695801</Data></Cell>
    <Cell ss:StyleID="s73"><Data ss:Type="Number">0</Data></Cell>
   </Row>
   <Row ss:Hidden="1">
    <Cell ss:Index="2" ss:StyleID="s72"><Data ss:Type="String">VGTPDVSCVDLTCR</Data></Cell>
    <Cell ss:StyleID="s73"><Data ss:Type="Number">19</Data></Cell>
    <Cell ss:StyleID="s73"><Data ss:Type="Number">1</Data></Cell>
    <Cell ss:StyleID="s72"><Data ss:Type="String">67468656;C4LVR9</Data></Cell>
    <Cell ss:StyleID="s72"><Data ss:Type="String">C8(Carbamidomethyl); C13(Carbamidomethyl)</Data></Cell>
    <Cell ss:StyleID="s74"><Data ss:Type="Number">1578.72441282313</Data></Cell>
    <Cell ss:StyleID="s75"><Data ss:Type="Number">1027630624</Data></Cell>
    <Cell ss:StyleID="s73"><Data ss:Type="Number">0</Data></Cell>
    <Cell ss:StyleID="s73"><Data ss:Type="Number">0.10199999999999999</Data></Cell>
    <Cell ss:StyleID="s76"><Data ss:Type="String">High</Data></Cell>
    <Cell ss:StyleID="s77"><Data ss:Type="Number">75.94</Data></Cell>
    <Cell ss:StyleID="s78"><Data ss:Type="Number">4.0749284041360702E-7</Data></Cell>
    <Cell ss:StyleID="s76"><Data ss:Type="String">High</Data></Cell>
    <Cell ss:StyleID="s79"><Data ss:Type="Number">3.7074053287506099</Data></Cell>
    <Cell ss:StyleID="s73"><Data ss:Type="Number">0</Data></Cell>
   </Row>
   <Row ss:Hidden="1">
    <Cell ss:Index="2" ss:StyleID="s72"><Data ss:Type="String">DFELVAINDPFMDPK</Data></Cell>
    <Cell ss:StyleID="s73"><Data ss:Type="Number">2</Data></Cell>
    <Cell ss:StyleID="s73"><Data ss:Type="Number">1</Data></Cell>
    <Cell ss:StyleID="s72"><Data ss:Type="String">67468656;C4LVR9</Data></Cell>
    <Cell ss:StyleID="s72"><Data ss:Type="String">M12(Oxidation)</Data></Cell>
    <Cell ss:StyleID="s74"><Data ss:Type="Number">1766.82414426844</Data></Cell>
    <Cell ss:StyleID="s75"><Data ss:Type="Number">3649592.453125</Data></Cell>
    <Cell ss:StyleID="s73"><Data ss:Type="Number">0</Data></Cell>
    <Cell ss:StyleID="s73"><Data ss:Type="Number">6.4970000000000005E-8</Data></Cell>
    <Cell ss:StyleID="s76"><Data ss:Type="String">High</Data></Cell>
    <Cell ss:StyleID="s77"><Data ss:Type="Number">58.45</Data></Cell>
    <Cell ss:StyleID="s78"><Data ss:Type="Number">3.6794019431660898E-5</Data></Cell>
    <Cell ss:StyleID="s76"><Data ss:Type="String">High</Data></Cell>
    <Cell ss:StyleID="s79"><Data ss:Type="Number">3.46594333648682</Data></Cell>
    <Cell ss:StyleID="s73"><Data ss:Type="Number">0</Data></Cell>
   </Row>
   <Row ss:Hidden="1">
    <Cell ss:Index="2" ss:StyleID="s72"><Data ss:Type="String">LVSWYDNEWGYSNR</Data></Cell>
    <Cell ss:StyleID="s73"><Data ss:Type="Number">2</Data></Cell>
    <Cell ss:StyleID="s73"><Data ss:Type="Number">1</Data></Cell>
    <Cell ss:StyleID="s72"><Data ss:Type="String">67468656;C4LVR9</Data></Cell>
    <Cell ss:StyleID="s72"><Data ss:Type="String"></Data></Cell>
    <Cell ss:StyleID="s74"><Data ss:Type="Number">1788.79142942469</Data></Cell>
    <Cell ss:StyleID="s75"><Data ss:Type="Number">5088357.25</Data></Cell>
    <Cell ss:StyleID="s73"><Data ss:Type="Number">0</Data></Cell>
    <Cell ss:StyleID="s73"><Data ss:Type="Number">3.093E-15</Data></Cell>
    <Cell ss:StyleID="s76"><Data ss:Type="String">High</Data></Cell>
    <Cell ss:StyleID="s77"><Data ss:Type="Number">76.569999999999993</Data></Cell>
    <Cell ss:StyleID="s78"><Data ss:Type="Number">2.6985849172404899E-7</Data></Cell>
    <Cell ss:StyleID="s76"><Data ss:Type="String">High</Data></Cell>
    <Cell ss:StyleID="s79"><Data ss:Type="Number">3.5197839736938499</Data></Cell>
    <Cell ss:StyleID="s73"><Data ss:Type="Number">0</Data></Cell>
   </Row>
   <Row ss:Hidden="1">
    <Cell ss:Index="2" ss:StyleID="s72"><Data ss:Type="String">KDFELVAINDPFMDPK</Data></Cell>
    <Cell ss:StyleID="s73"><Data ss:Type="Number">2</Data></Cell>
    <Cell ss:StyleID="s73"><Data ss:Type="Number">1</Data></Cell>
    <Cell ss:StyleID="s72"><Data ss:Type="String">67468656;C4LVR9</Data></Cell>
    <Cell ss:StyleID="s72"><Data ss:Type="String">M13(Oxidation)</Data></Cell>
    <Cell ss:StyleID="s74"><Data ss:Type="Number">1894.9205663689099</Data></Cell>
    <Cell ss:StyleID="s75"><Data ss:Type="Number">19994688</Data></Cell>
    <Cell ss:StyleID="s73"><Data ss:Type="Number">0</Data></Cell>
    <Cell ss:StyleID="s73"><Data ss:Type="Number">4.4920000000000002E-4</Data></Cell>
    <Cell ss:StyleID="s76"><Data ss:Type="String">High</Data></Cell>
    <Cell ss:StyleID="s77"><Data ss:Type="Number">38.51</Data></Cell>
    <Cell ss:StyleID="s78"><Data ss:Type="Number">5.0804861183108597E-3</Data></Cell>
    <Cell ss:StyleID="s76"><Data ss:Type="String">High</Data></Cell>
    <Cell ss:StyleID="s79"><Data ss:Type="Number">4.5642948150634801</Data></Cell>
    <Cell ss:StyleID="s73"><Data ss:Type="Number">1</Data></Cell>
   </Row>
   <Row ss:Hidden="1">
    <Cell ss:Index="2" ss:StyleID="s72"><Data ss:Type="String">VGTPDVSCVDLTCRLEK</Data></Cell>
    <Cell ss:StyleID="s73"><Data ss:Type="Number">4</Data></Cell>
    <Cell ss:StyleID="s73"><Data ss:Type="Number">1</Data></Cell>
    <Cell ss:StyleID="s72"><Data ss:Type="String">67468656;C4LVR9</Data></Cell>
    <Cell ss:StyleID="s72"><Data ss:Type="String">C8(Carbamidomethyl); C13(Carbamidomethyl)</Data></Cell>
    <Cell ss:StyleID="s74"><Data ss:Type="Number">1948.9469335564099</Data></Cell>
    <Cell ss:StyleID="s75"><Data ss:Type="Number">129335757.625</Data></Cell>
    <Cell ss:StyleID="s73"><Data ss:Type="Number">0</Data></Cell>
    <Cell ss:StyleID="s73"><Data ss:Type="Number">2.669E-5</Data></Cell>
    <Cell ss:StyleID="s76"><Data ss:Type="String">High</Data></Cell>
    <Cell ss:StyleID="s77"><Data ss:Type="Number">44.33</Data></Cell>
    <Cell ss:StyleID="s78"><Data ss:Type="Number">1.25267894714566E-3</Data></Cell>
    <Cell ss:StyleID="s76"><Data ss:Type="String">High</Data></Cell>
    <Cell ss:StyleID="s79"><Data ss:Type="Number">4.2321248054504403</Data></Cell>
    <Cell ss:StyleID="s73"><Data ss:Type="Number">1</Data></Cell>
   </Row>
   <Row ss:Hidden="1">
    <Cell ss:Index="2" ss:StyleID="s72"><Data ss:Type="String">QFEGTVEAGENAIIVNGHK</Data></Cell>
    <Cell ss:StyleID="s73"><Data ss:Type="Number">4</Data></Cell>
    <Cell ss:StyleID="s73"><Data ss:Type="Number">1</Data></Cell>
    <Cell ss:StyleID="s72"><Data ss:Type="String">67468656;C4LVR9</Data></Cell>
    <Cell ss:StyleID="s72"><Data ss:Type="String"></Data></Cell>
    <Cell ss:StyleID="s74"><Data ss:Type="Number">2013.0005224235899</Data></Cell>
    <Cell ss:StyleID="s75"><Data ss:Type="Number">50514581.5625</Data></Cell>
    <Cell ss:StyleID="s73"><Data ss:Type="Number">0</Data></Cell>
    <Cell ss:StyleID="s73"><Data ss:Type="Number">4.8360000000000001E-16</Data></Cell>
    <Cell ss:StyleID="s76"><Data ss:Type="String">High</Data></Cell>
    <Cell ss:StyleID="s77"><Data ss:Type="Number">55.05</Data></Cell>
    <Cell ss:StyleID="s78"><Data ss:Type="Number">1.1332037705824301E-4</Data></Cell>
    <Cell ss:StyleID="s76"><Data ss:Type="String">High</Data></Cell>
    <Cell ss:StyleID="s79"><Data ss:Type="Number">6.62882328033447</Data></Cell>
    <Cell ss:StyleID="s73"><Data ss:Type="Number">0</Data></Cell>
   </Row>
   <Row ss:Hidden="1">
    <Cell ss:Index="2" ss:StyleID="s72"><Data ss:Type="String">VINNEFGIVEGLMTTIHATTATQK</Data></Cell>
    <Cell ss:StyleID="s73"><Data ss:Type="Number">2</Data></Cell>
    <Cell ss:StyleID="s73"><Data ss:Type="Number">1</Data></Cell>
    <Cell ss:StyleID="s72"><Data ss:Type="String">67468656;C4LVR9</Data></Cell>
    <Cell ss:StyleID="s72"><Data ss:Type="String"></Data></Cell>
    <Cell ss:StyleID="s74"><Data ss:Type="Number">2588.32797603688</Data></Cell>
    <Cell ss:StyleID="s75"><Data ss:Type="Number">4438559.0625</Data></Cell>
    <Cell ss:StyleID="s73"><Data ss:Type="Number">0</Data></Cell>
    <Cell ss:StyleID="s73"><Data ss:Type="Number">0.36449999999999999</Data></Cell>
    <Cell ss:StyleID="s76"><Data ss:Type="String">High</Data></Cell>
    <Cell ss:StyleID="s77"><Data ss:Type="Number">27.06</Data></Cell>
    <Cell ss:StyleID="s78"><Data ss:Type="Number">7.7633114128935005E-2</Data></Cell>
    <Cell ss:StyleID="s76"><Data ss:Type="String">High</Data></Cell>
    <Cell ss:StyleID="s79"><Data ss:Type="Number">2.7218701839446999</Data></Cell>
    <Cell ss:StyleID="s73"><Data ss:Type="Number">0</Data></Cell>
   </Row>
   <Row ss:Hidden="1">
    <Cell ss:Index="2" ss:StyleID="s72"><Data ss:Type="String">VINNEFGIVEGLMTTIHATTATQK</Data></Cell>
    <Cell ss:StyleID="s73"><Data ss:Type="Number">2</Data></Cell>
    <Cell ss:StyleID="s73"><Data ss:Type="Number">1</Data></Cell>
    <Cell ss:StyleID="s72"><Data ss:Type="String">67468656;C4LVR9</Data></Cell>
    <Cell ss:StyleID="s72"><Data ss:Type="String">M13(Oxidation)</Data></Cell>
    <Cell ss:StyleID="s74"><Data ss:Type="Number">2604.3293798454702</Data></Cell>
    <Cell ss:StyleID="s75"><Data ss:Type="Number">65052896.5</Data></Cell>
    <Cell ss:StyleID="s73"><Data ss:Type="Number">0</Data></Cell>
    <Cell ss:StyleID="s73"><Data ss:Type="Number">2.191E-19</Data></Cell>
    <Cell ss:StyleID="s76"><Data ss:Type="String">High</Data></Cell>
    <Cell ss:StyleID="s77"><Data ss:Type="Number">74.77</Data></Cell>
    <Cell ss:StyleID="s78"><Data ss:Type="Number">1.20867074626673E-6</Data></Cell>
    <Cell ss:StyleID="s76"><Data ss:Type="String">High</Data></Cell>
    <Cell ss:StyleID="s79"><Data ss:Type="Number">7.0041737556457502</Data></Cell>
    <Cell ss:StyleID="s73"><Data ss:Type="Number">0</Data></Cell>
   </Row>
   <Row ss:Hidden="1">
    <Cell ss:Index="2" ss:StyleID="s72"><Data ss:Type="String">LTGMSFR</Data></Cell>
    <Cell ss:StyleID="s73"><Data ss:Type="Number">2</Data></Cell>
    <Cell ss:StyleID="s73"><Data ss:Type="Number">1</Data></Cell>
    <Cell ss:StyleID="s72"><Data ss:Type="String">67468656;C4LVR9</Data></Cell>
    <Cell ss:StyleID="s72"><Data ss:Type="String"></Data></Cell>
    <Cell ss:StyleID="s74"><Data ss:Type="Number">811.40855588953104</Data></Cell>
    <Cell ss:StyleID="s75"><Data ss:Type="Number">2833599</Data></Cell>
    <Cell ss:StyleID="s73"><Data ss:Type="Number">2E-3</Data></Cell>
    <Cell ss:StyleID="s73"><Data ss:Type="Number">1.057E-2</Data></Cell>
    <Cell ss:StyleID="s76"><Data ss:Type="String">High</Data></Cell>
    <Cell ss:StyleID="s77"><Data ss:Type="Number">35.32</Data></Cell>
    <Cell ss:StyleID="s78"><Data ss:Type="Number">8.7248194663257506E-3</Data></Cell>
    <Cell ss:StyleID="s76"/>
    <Cell ss:StyleID="s79"/>
    <Cell ss:StyleID="s73"><Data ss:Type="Number">0</Data></Cell>
   </Row>
   <Row ss:Hidden="1">
    <Cell ss:Index="2" ss:StyleID="s72"><Data ss:Type="String">VGINGFGR</Data></Cell>
    <Cell ss:StyleID="s73"><Data ss:Type="Number">4</Data></Cell>
    <Cell ss:StyleID="s73"><Data ss:Type="Number">1</Data></Cell>
    <Cell ss:StyleID="s72"><Data ss:Type="String">67468656;C4LVR9</Data></Cell>
    <Cell ss:StyleID="s72"><Data ss:Type="String"></Data></Cell>
    <Cell ss:StyleID="s74"><Data ss:Type="Number">819.444566631719</Data></Cell>
    <Cell ss:StyleID="s75"><Data ss:Type="Number">313531805.1875</Data></Cell>
    <Cell ss:StyleID="s73"><Data ss:Type="Number">2E-3</Data></Cell>
    <Cell ss:StyleID="s73"><Data ss:Type="Number">4.4920000000000002E-4</Data></Cell>
    <Cell ss:StyleID="s76"><Data ss:Type="String">High</Data></Cell>
    <Cell ss:StyleID="s77"><Data ss:Type="Number">49.25</Data></Cell>
    <Cell ss:StyleID="s78"><Data ss:Type="Number">5.2591223564088096E-4</Data></Cell>
    <Cell ss:StyleID="s76"/>
    <Cell ss:StyleID="s79"/>
    <Cell ss:StyleID="s73"><Data ss:Type="Number">0</Data></Cell>
   </Row>
   <Row ss:Hidden="1">
    <Cell ss:Index="2" ss:StyleID="s72"><Data ss:Type="String">VIPSLNGK</Data></Cell>
    <Cell ss:StyleID="s73"><Data ss:Type="Number">2</Data></Cell>
    <Cell ss:StyleID="s73"><Data ss:Type="Number">1</Data></Cell>
    <Cell ss:StyleID="s72"><Data ss:Type="String">67468656;C4LVR9</Data></Cell>
    <Cell ss:StyleID="s72"><Data ss:Type="String"></Data></Cell>
    <Cell ss:StyleID="s74"><Data ss:Type="Number">827.49595823328104</Data></Cell>
    <Cell ss:StyleID="s75"><Data ss:Type="Number">777586091</Data></Cell>
    <Cell ss:StyleID="s73"><Data ss:Type="Number">2E-3</Data></Cell>
    <Cell ss:StyleID="s73"><Data ss:Type="Number">1.1410000000000001E-3</Data></Cell>
    <Cell ss:StyleID="s76"><Data ss:Type="String">High</Data></Cell>
    <Cell ss:StyleID="s77"><Data ss:Type="Number">36.020000000000003</Data></Cell>
    <Cell ss:StyleID="s78"><Data ss:Type="Number">3.81302667658706E-3</Data></Cell>
    <Cell ss:StyleID="s76"/>
    <Cell ss:StyleID="s79"/>
    <Cell ss:StyleID="s73"><Data ss:Type="Number">0</Data></Cell>
   </Row>
   <Row ss:Hidden="1">
    <Cell ss:Index="2" ss:StyleID="s72"><Data ss:Type="String">YMVYLLK</Data></Cell>
    <Cell ss:StyleID="s73"><Data ss:Type="Number">2</Data></Cell>
    <Cell ss:StyleID="s73"><Data ss:Type="Number">1</Data></Cell>
    <Cell ss:StyleID="s72"><Data ss:Type="String">67468656;C4LVR9</Data></Cell>
    <Cell ss:StyleID="s72"><Data ss:Type="String">M2(Oxidation)</Data></Cell>
    <Cell ss:StyleID="s74"><Data ss:Type="Number">945.50883665125002</Data></Cell>
    <Cell ss:StyleID="s75"><Data ss:Type="Number">119981998.84375</Data></Cell>
    <Cell ss:StyleID="s73"><Data ss:Type="Number">2E-3</Data></Cell>
    <Cell ss:StyleID="s73"><Data ss:Type="Number">7.1659999999999996E-3</Data></Cell>
    <Cell ss:StyleID="s76"><Data ss:Type="String">High</Data></Cell>
    <Cell ss:StyleID="s77"><Data ss:Type="Number">37.61</Data></Cell>
    <Cell ss:StyleID="s78"><Data ss:Type="Number">1.0281457706682E-2</Data></Cell>
    <Cell ss:StyleID="s76"/>
    <Cell ss:StyleID="s79"/>
    <Cell ss:StyleID="s73"><Data ss:Type="Number">0</Data></Cell>
   </Row>
   <Row ss:Hidden="1">
    <Cell ss:Index="2" ss:StyleID="s72"><Data ss:Type="String">YDTVHR</Data></Cell>
    <Cell ss:StyleID="s73"><Data ss:Type="Number">6</Data></Cell>
    <Cell ss:StyleID="s73"><Data ss:Type="Number">1</Data></Cell>
    <Cell ss:StyleID="s72"><Data ss:Type="String">67468656;C4LVR9</Data></Cell>
    <Cell ss:StyleID="s72"><Data ss:Type="String"></Data></Cell>
    <Cell ss:StyleID="s74"><Data ss:Type="Number">790.380601787969</Data></Cell>
    <Cell ss:StyleID="s75"><Data ss:Type="Number">761680565.625</Data></Cell>
    <Cell ss:StyleID="s73"><Data ss:Type="Number">6.0000000000000001E-3</Data></Cell>
    <Cell ss:StyleID="s73"><Data ss:Type="Number">8.7290000000000006E-2</Data></Cell>
    <Cell ss:StyleID="s76"><Data ss:Type="String">High</Data></Cell>
    <Cell ss:StyleID="s77"><Data ss:Type="Number">40.11</Data></Cell>
    <Cell ss:StyleID="s78"><Data ss:Type="Number">2.7933453120603099E-3</Data></Cell>
    <Cell ss:StyleID="s76"/>
    <Cell ss:StyleID="s79"/>
    <Cell ss:StyleID="s73"><Data ss:Type="Number">0</Data></Cell>
   </Row>
   <Row>
    <Cell ss:StyleID="s80"><Data ss:Type="String">67467661;C4LT02</Data></Cell>
    <Cell ss:StyleID="s81"><Data ss:Type="String">40S ribosomal protein S3 [Entamoeba histolytica HM-1:IMSS]</Data></Cell>
    <Cell ss:StyleID="s82"><Data ss:Type="Number">38.520000000000003</Data></Cell>
    <Cell ss:StyleID="s83"><Data ss:Type="Number">6</Data></Cell>
    <Cell ss:StyleID="s83"><Data ss:Type="Number">10</Data></Cell>
    <Cell ss:StyleID="s83"><Data ss:Type="Number">10</Data></Cell>
    <Cell ss:StyleID="s83"><Data ss:Type="Number">26</Data></Cell>
    <Cell ss:StyleID="s84"><Data ss:Type="Number">58754500.979166701</Data></Cell>
    <Cell ss:StyleID="s85"><Data ss:Type="Number">34.840000000000003</Data></Cell>
    <Cell ss:StyleID="s86"><Data ss:Type="Number">9</Data></Cell>
    <Cell ss:StyleID="s87"><Data ss:Type="Number">31.56</Data></Cell>
    <Cell ss:StyleID="s88"><Data ss:Type="Number">8</Data></Cell>
    <Cell ss:StyleID="s83"><Data ss:Type="Number">244</Data></Cell>
    <Cell ss:StyleID="s89"><Data ss:Type="Number">26.917494384659999</Data></Cell>
    <Cell ss:StyleID="s90"><Data ss:Type="Number">9.84716796875</Data></Cell>
   </Row>
   <Row ss:AutoFitHeight="0" ss:Height="15.75" ss:Hidden="1">
    <Cell ss:Index="2" ss:StyleID="s63"><Data ss:Type="String">Sequence</Data></Cell>
    <Cell ss:StyleID="s63"><Data ss:Type="String"># PSMs</Data></Cell>
    <Cell ss:StyleID="s63"><Data ss:Type="String"># Protein Groups</Data></Cell>
    <Cell ss:StyleID="s63"><Data ss:Type="String">Protein Group Accessions</Data></Cell>
    <Cell ss:StyleID="s63"><Data ss:Type="String">Modifications</Data></Cell>
    <Cell ss:StyleID="s63"><Data ss:Type="String">MH+ [Da]</Data></Cell>
    <Cell ss:StyleID="s63"><Data ss:Type="String">Area</Data></Cell>
    <Cell ss:StyleID="s63"><Data ss:Type="String">q-Value</Data></Cell>
    <Cell ss:StyleID="s63"><Data ss:Type="String">PEP</Data></Cell>
    <Cell ss:StyleID="s63"><Data ss:Type="String">A4</Data></Cell>
    <Cell ss:StyleID="s63"><Data ss:Type="String">IonScore A4</Data></Cell>
    <Cell ss:StyleID="s63"><Data ss:Type="String">Exp Value A4</Data></Cell>
    <Cell ss:StyleID="s63"><Data ss:Type="String">A6</Data></Cell>
    <Cell ss:StyleID="s63"><Data ss:Type="String">XCorr A6</Data></Cell>
    <Cell ss:StyleID="s63"><Data ss:Type="String"># Missed Cleavages</Data></Cell>
   </Row>
   <Row ss:Hidden="1">
    <Cell ss:Index="2" ss:StyleID="s72"><Data ss:Type="String">TTNIIGDK</Data></Cell>
    <Cell ss:StyleID="s73"><Data ss:Type="Number">2</Data></Cell>
    <Cell ss:StyleID="s73"><Data ss:Type="Number">1</Data></Cell>
    <Cell ss:StyleID="s72"><Data ss:Type="String">67467661;C4LT02</Data></Cell>
    <Cell ss:StyleID="s72"><Data ss:Type="String"></Data></Cell>
    <Cell ss:StyleID="s74"><Data ss:Type="Number">861.46537962000002</Data></Cell>
    <Cell ss:StyleID="s75"><Data ss:Type="Number">48776185.125</Data></Cell>
    <Cell ss:StyleID="s73"><Data ss:Type="Number">0</Data></Cell>
    <Cell ss:StyleID="s73"><Data ss:Type="Number">0.2011</Data></Cell>
    <Cell ss:StyleID="s76"><Data ss:Type="String">High</Data></Cell>
    <Cell ss:StyleID="s77"><Data ss:Type="Number">30.14</Data></Cell>
    <Cell ss:StyleID="s78"><Data ss:Type="Number">6.4826202476690603E-2</Data></Cell>
    <Cell ss:StyleID="s76"><Data ss:Type="String">High</Data></Cell>
    <Cell ss:StyleID="s79"><Data ss:Type="Number">2.6694378852844198</Data></Cell>
    <Cell ss:StyleID="s73"><Data ss:Type="Number">0</Data></Cell>
   </Row>
   <Row ss:Hidden="1">
    <Cell ss:Index="2" ss:StyleID="s72"><Data ss:Type="String">IPDVVEIK</Data></Cell>
    <Cell ss:StyleID="s73"><Data ss:Type="Number">4</Data></Cell>
    <Cell ss:StyleID="s73"><Data ss:Type="Number">1</Data></Cell>
    <Cell ss:StyleID="s72"><Data ss:Type="String">67467661;C4LT02</Data></Cell>
    <Cell ss:StyleID="s72"><Data ss:Type="String"></Data></Cell>
    <Cell ss:StyleID="s74"><Data ss:Type="Number">912.536851787969</Data></Cell>
    <Cell ss:StyleID="s75"><Data ss:Type="Number">26927059.25</Data></Cell>
    <Cell ss:StyleID="s73"><Data ss:Type="Number">0</Data></Cell>
    <Cell ss:StyleID="s73"><Data ss:Type="Number">0.37859999999999999</Data></Cell>
    <Cell ss:StyleID="s76"><Data ss:Type="String">High</Data></Cell>
    <Cell ss:StyleID="s77"><Data ss:Type="Number">37.770000000000003</Data></Cell>
    <Cell ss:StyleID="s78"><Data ss:Type="Number">2.18077325167547E-3</Data></Cell>
    <Cell ss:StyleID="s76"><Data ss:Type="String">High</Data></Cell>
    <Cell ss:StyleID="s79"><Data ss:Type="Number">1.53018581867218</Data></Cell>
    <Cell ss:StyleID="s73"><Data ss:Type="Number">0</Data></Cell>
   </Row>
   <Row ss:Hidden="1">
    <Cell ss:Index="2" ss:StyleID="s72"><Data ss:Type="String">QFYSSAVR</Data></Cell>
    <Cell ss:StyleID="s73"><Data ss:Type="Number">2</Data></Cell>
    <Cell ss:StyleID="s73"><Data ss:Type="Number">1</Data></Cell>
    <Cell ss:StyleID="s72"><Data ss:Type="String">67467661;C4LT02</Data></Cell>
    <Cell ss:StyleID="s72"><Data ss:Type="String"></Data></Cell>
    <Cell ss:StyleID="s74"><Data ss:Type="Number">957.47490110437502</Data></Cell>
    <Cell ss:StyleID="s75"><Data ss:Type="Number">4772674.46875</Data></Cell>
    <Cell ss:StyleID="s73"><Data ss:Type="Number">0</Data></Cell>
    <Cell ss:StyleID="s73"><Data ss:Type="Number">0.33629999999999999</Data></Cell>
    <Cell ss:StyleID="s76"><Data ss:Type="String">High</Data></Cell>
    <Cell ss:StyleID="s77"><Data ss:Type="Number">43.49</Data></Cell>
    <Cell ss:StyleID="s78"><Data ss:Type="Number">1.1170446939200199E-3</Data></Cell>
    <Cell ss:StyleID="s76"><Data ss:Type="String">High</Data></Cell>
    <Cell ss:StyleID="s79"><Data ss:Type="Number">1.86311495304108</Data></Cell>
    <Cell ss:StyleID="s73"><Data ss:Type="Number">0</Data></Cell>
   </Row>
   <Row ss:Hidden="1">
    <Cell ss:Index="2" ss:StyleID="s72"><Data ss:Type="String">TEVIPANKQ</Data></Cell>
    <Cell ss:StyleID="s73"><Data ss:Type="Number">4</Data></Cell>
    <Cell ss:StyleID="s73"><Data ss:Type="Number">1</Data></Cell>
    <Cell ss:StyleID="s72"><Data ss:Type="String">67467661;C4LT02</Data></Cell>
    <Cell ss:StyleID="s72"><Data ss:Type="String"></Data></Cell>
    <Cell ss:StyleID="s74"><Data ss:Type="Number">999.54326047937502</Data></Cell>
    <Cell ss:StyleID="s75"><Data ss:Type="Number">71990767.375</Data></Cell>
    <Cell ss:StyleID="s73"><Data ss:Type="Number">0</Data></Cell>
    <Cell ss:StyleID="s73"><Data ss:Type="Number">0.21210000000000001</Data></Cell>
    <Cell ss:StyleID="s76"><Data ss:Type="String">High</Data></Cell>
    <Cell ss:StyleID="s77"><Data ss:Type="Number">35.17</Data></Cell>
    <Cell ss:StyleID="s78"><Data ss:Type="Number">9.0466329513869195E-3</Data></Cell>
    <Cell ss:StyleID="s76"><Data ss:Type="String">High</Data></Cell>
    <Cell ss:StyleID="s79"><Data ss:Type="Number">2.6689593791961701</Data></Cell>
    <Cell ss:StyleID="s73"><Data ss:Type="Number">1</Data></Cell>
   </Row>
   <Row ss:Hidden="1">
    <Cell ss:Index="2" ss:StyleID="s72"><Data ss:Type="String">TPKDESTTVK</Data></Cell>
    <Cell ss:StyleID="s73"><Data ss:Type="Number">2</Data></Cell>
    <Cell ss:StyleID="s73"><Data ss:Type="Number">1</Data></Cell>
    <Cell ss:StyleID="s72"><Data ss:Type="String">67467661;C4LT02</Data></Cell>
    <Cell ss:StyleID="s72"><Data ss:Type="String"></Data></Cell>
    <Cell ss:StyleID="s74"><Data ss:Type="Number">1105.56882076344</Data></Cell>
    <Cell ss:StyleID="s75"><Data ss:Type="Number">27052113.359375</Data></Cell>
    <Cell ss:StyleID="s73"><Data ss:Type="Number">0</Data></Cell>
    <Cell ss:StyleID="s73"><Data ss:Type="Number">5.357E-2</Data></Cell>
    <Cell ss:StyleID="s76"><Data ss:Type="String">High</Data></Cell>
    <Cell ss:StyleID="s77"><Data ss:Type="Number">45.77</Data></Cell>
    <Cell ss:StyleID="s78"><Data ss:Type="Number">1.0660213057892001E-3</Data></Cell>
    <Cell ss:StyleID="s76"><Data ss:Type="String">High</Data></Cell>
    <Cell ss:StyleID="s79"><Data ss:Type="Number">4.4687910079956099</Data></Cell>
    <Cell ss:StyleID="s73"><Data ss:Type="Number">1</Data></Cell>
   </Row>
   <Row ss:Hidden="1">
    <Cell ss:Index="2" ss:StyleID="s72"><Data ss:Type="String">GLCPVSQAESIK</Data></Cell>
    <Cell ss:StyleID="s73"><Data ss:Type="Number">4</Data></Cell>
    <Cell ss:StyleID="s73"><Data ss:Type="Number">1</Data></Cell>
    <Cell ss:StyleID="s72"><Data ss:Type="String">67467661;C4LT02</Data></Cell>
    <Cell ss:StyleID="s72"><Data ss:Type="String">C3(Carbamidomethyl)</Data></Cell>
    <Cell ss:StyleID="s74"><Data ss:Type="Number">1288.65251340906</Data></Cell>
    <Cell ss:StyleID="s75"><Data ss:Type="Number">11869940.40625</Data></Cell>
    <Cell ss:StyleID="s73"><Data ss:Type="Number">0</Data></Cell>
    <Cell ss:StyleID="s73"><Data ss:Type="Number">4.4920000000000002E-4</Data></Cell>
    <Cell ss:StyleID="s76"><Data ss:Type="String">High</Data></Cell>
    <Cell ss:StyleID="s77"><Data ss:Type="Number">36.729999999999997</Data></Cell>
    <Cell ss:StyleID="s78"><Data ss:Type="Number">8.0258640663608393E-3</Data></Cell>
    <Cell ss:StyleID="s76"><Data ss:Type="String">High</Data></Cell>
    <Cell ss:StyleID="s79"><Data ss:Type="Number">2.45432829856873</Data></Cell>
    <Cell ss:StyleID="s73"><Data ss:Type="Number">0</Data></Cell>
   </Row>
   <Row ss:Hidden="1">
    <Cell ss:Index="2" ss:StyleID="s72"><Data ss:Type="String">ELSADGYSGVEVR</Data></Cell>
    <Cell ss:StyleID="s73"><Data ss:Type="Number">4</Data></Cell>
    <Cell ss:StyleID="s73"><Data ss:Type="Number">1</Data></Cell>
    <Cell ss:StyleID="s72"><Data ss:Type="String">67467661;C4LT02</Data></Cell>
    <Cell ss:StyleID="s72"><Data ss:Type="String"></Data></Cell>
    <Cell ss:StyleID="s74"><Data ss:Type="Number">1381.65287962</Data></Cell>
    <Cell ss:StyleID="s75"><Data ss:Type="Number">5293054.625</Data></Cell>
    <Cell ss:StyleID="s73"><Data ss:Type="Number">0</Data></Cell>
    <Cell ss:StyleID="s73"><Data ss:Type="Number">4.8170000000000001E-8</Data></Cell>
    <Cell ss:StyleID="s76"><Data ss:Type="String">High</Data></Cell>
    <Cell ss:StyleID="s77"><Data ss:Type="Number">53.52</Data></Cell>
    <Cell ss:StyleID="s78"><Data ss:Type="Number">1.21384336019067E-4</Data></Cell>
    <Cell ss:StyleID="s76"><Data ss:Type="String">High</Data></Cell>
    <Cell ss:StyleID="s79"><Data ss:Type="Number">3.52229905128479</Data></Cell>
    <Cell ss:StyleID="s73"><Data ss:Type="Number">0</Data></Cell>
   </Row>
   <Row ss:Hidden="1">
    <Cell ss:Index="2" ss:StyleID="s72"><Data ss:Type="String">DKIELYVEK</Data></Cell>
    <Cell ss:StyleID="s73"><Data ss:Type="Number">1</Data></Cell>
    <Cell ss:StyleID="s73"><Data ss:Type="Number">1</Data></Cell>
    <Cell ss:StyleID="s72"><Data ss:Type="String">67467661;C4LT02</Data></Cell>
    <Cell ss:StyleID="s72"><Data ss:Type="String"></Data></Cell>
    <Cell ss:StyleID="s74"><Data ss:Type="Number">1136.61821165125</Data></Cell>
    <Cell ss:StyleID="s75"><Data ss:Type="Number">2081573.9375</Data></Cell>
    <Cell ss:StyleID="s73"><Data ss:Type="Number">0</Data></Cell>
    <Cell ss:StyleID="s73"><Data ss:Type="Number">0.2437</Data></Cell>
    <Cell ss:StyleID="s76"/>
    <Cell ss:StyleID="s77"/>
    <Cell ss:StyleID="s78"/>
    <Cell ss:StyleID="s76"><Data ss:Type="String">High</Data></Cell>
    <Cell ss:StyleID="s79"><Data ss:Type="Number">1.8719621896743801</Data></Cell>
    <Cell ss:StyleID="s73"><Data ss:Type="Number">1</Data></Cell>
   </Row>
   <Row ss:Hidden="1">
    <Cell ss:Index="2" ss:StyleID="s72"><Data ss:Type="String">ALNVDVLK</Data></Cell>
    <Cell ss:StyleID="s73"><Data ss:Type="Number">1</Data></Cell>
    <Cell ss:StyleID="s73"><Data ss:Type="Number">1</Data></Cell>
    <Cell ss:StyleID="s72"><Data ss:Type="String">67467661;C4LT02</Data></Cell>
    <Cell ss:StyleID="s72"><Data ss:Type="String"></Data></Cell>
    <Cell ss:StyleID="s74"><Data ss:Type="Number">871.52287473718798</Data></Cell>
    <Cell ss:StyleID="s75"><Data ss:Type="Number">13700115.5</Data></Cell>
    <Cell ss:StyleID="s73"><Data ss:Type="Number">2E-3</Data></Cell>
    <Cell ss:StyleID="s73"><Data ss:Type="Number">6.3730000000000004E-4</Data></Cell>
    <Cell ss:StyleID="s76"><Data ss:Type="String">High</Data></Cell>
    <Cell ss:StyleID="s77"><Data ss:Type="Number">29.8</Data></Cell>
    <Cell ss:StyleID="s78"><Data ss:Type="Number">4.3769973308527603E-2</Data></Cell>
    <Cell ss:StyleID="s76"/>
    <Cell ss:StyleID="s79"/>
    <Cell ss:StyleID="s73"><Data ss:Type="Number">0</Data></Cell>
   </Row>
   <Row ss:Hidden="1">
    <Cell ss:Index="2" ss:StyleID="s72"><Data ss:Type="String">GCEVSISGK</Data></Cell>
    <Cell ss:StyleID="s73"><Data ss:Type="Number">2</Data></Cell>
    <Cell ss:StyleID="s73"><Data ss:Type="Number">1</Data></Cell>
    <Cell ss:StyleID="s72"><Data ss:Type="String">67467661;C4LT02</Data></Cell>
    <Cell ss:StyleID="s72"><Data ss:Type="String">C2(Carbamidomethyl)</Data></Cell>
    <Cell ss:StyleID="s74"><Data ss:Type="Number">936.44267454187502</Data></Cell>
    <Cell ss:StyleID="s75"><Data ss:Type="Number">55496550.4375</Data></Cell>
    <Cell ss:StyleID="s73"><Data ss:Type="Number">2E-3</Data></Cell>
    <Cell ss:StyleID="s73"><Data ss:Type="Number">4.9069999999999995E-4</Data></Cell>
    <Cell ss:StyleID="s76"><Data ss:Type="String">High</Data></Cell>
    <Cell ss:StyleID="s77"><Data ss:Type="Number">32.479999999999997</Data></Cell>
    <Cell ss:StyleID="s78"><Data ss:Type="Number">1.75130462191814E-2</Data></Cell>
    <Cell ss:StyleID="s76"/>
    <Cell ss:StyleID="s79"/>
    <Cell ss:StyleID="s73"><Data ss:Type="Number">0</Data></Cell>
   </Row>
   <Row>
    <Cell ss:StyleID="s80"><Data ss:Type="String">67469033;C4LU56</Data></Cell>
    <Cell ss:StyleID="s81"><Data ss:Type="String">60S ribosomal protein L5 [Entamoeba histolytica HM-1:IMSS]</Data></Cell>
    <Cell ss:StyleID="s82"><Data ss:Type="Number">23.78</Data></Cell>
    <Cell ss:StyleID="s83"><Data ss:Type="Number">6</Data></Cell>
    <Cell ss:StyleID="s83"><Data ss:Type="Number">5</Data></Cell>
    <Cell ss:StyleID="s83"><Data ss:Type="Number">5</Data></Cell>
    <Cell ss:StyleID="s83"><Data ss:Type="Number">23</Data></Cell>
    <Cell ss:StyleID="s84"><Data ss:Type="Number">28372193.65625</Data></Cell>
    <Cell ss:StyleID="s85"><Data ss:Type="Number">23.78</Data></Cell>
    <Cell ss:StyleID="s86"><Data ss:Type="Number">5</Data></Cell>
    <Cell ss:StyleID="s87"><Data ss:Type="Number">23.78</Data></Cell>
    <Cell ss:StyleID="s88"><Data ss:Type="Number">5</Data></Cell>
    <Cell ss:StyleID="s83"><Data ss:Type="Number">286</Data></Cell>
    <Cell ss:StyleID="s89"><Data ss:Type="Number">32.356303634660001</Data></Cell>
    <Cell ss:StyleID="s90"><Data ss:Type="Number">9.80322265625</Data></Cell>
   </Row>
   <Row ss:AutoFitHeight="0" ss:Height="15.75" ss:Hidden="1">
    <Cell ss:Index="2" ss:StyleID="s63"><Data ss:Type="String">Sequence</Data></Cell>
    <Cell ss:StyleID="s63"><Data ss:Type="String"># PSMs</Data></Cell>
    <Cell ss:StyleID="s63"><Data ss:Type="String"># Protein Groups</Data></Cell>
    <Cell ss:StyleID="s63"><Data ss:Type="String">Protein Group Accessions</Data></Cell>
    <Cell ss:StyleID="s63"><Data ss:Type="String">Modifications</Data></Cell>
    <Cell ss:StyleID="s63"><Data ss:Type="String">MH+ [Da]</Data></Cell>
    <Cell ss:StyleID="s63"><Data ss:Type="String">Area</Data></Cell>
    <Cell ss:StyleID="s63"><Data ss:Type="String">q-Value</Data></Cell>
    <Cell ss:StyleID="s63"><Data ss:Type="String">PEP</Data></Cell>
    <Cell ss:StyleID="s63"><Data ss:Type="String">A4</Data></Cell>
    <Cell ss:StyleID="s63"><Data ss:Type="String">IonScore A4</Data></Cell>
    <Cell ss:StyleID="s63"><Data ss:Type="String">Exp Value A4</Data></Cell>
    <Cell ss:StyleID="s63"><Data ss:Type="String">A6</Data></Cell>
    <Cell ss:StyleID="s63"><Data ss:Type="String">XCorr A6</Data></Cell>
    <Cell ss:StyleID="s63"><Data ss:Type="String"># Missed Cleavages</Data></Cell>
   </Row>
   <Row ss:Hidden="1">
    <Cell ss:Index="2" ss:StyleID="s72"><Data ss:Type="String">QFVGVSDAAK</Data></Cell>
    <Cell ss:StyleID="s73"><Data ss:Type="Number">2</Data></Cell>
    <Cell ss:StyleID="s73"><Data ss:Type="Number">1</Data></Cell>
    <Cell ss:StyleID="s72"><Data ss:Type="String">67469033;C4LU56</Data></Cell>
    <Cell ss:StyleID="s72"><Data ss:Type="String"></Data></Cell>
    <Cell ss:StyleID="s74"><Data ss:Type="Number">1021.52769651453</Data></Cell>
    <Cell ss:StyleID="s75"><Data ss:Type="Number">69131527</Data></Cell>
    <Cell ss:StyleID="s73"><Data ss:Type="Number">0</Data></Cell>
    <Cell ss:StyleID="s73"><Data ss:Type="Number">1.6350000000000001E-5</Data></Cell>
    <Cell ss:StyleID="s76"><Data ss:Type="String">High</Data></Cell>
    <Cell ss:StyleID="s77"><Data ss:Type="Number">56.69</Data></Cell>
    <Cell ss:StyleID="s78"><Data ss:Type="Number">1.1346605732930701E-4</Data></Cell>
    <Cell ss:StyleID="s76"><Data ss:Type="String">High</Data></Cell>
    <Cell ss:StyleID="s79"><Data ss:Type="Number">3.0072379112243701</Data></Cell>
    <Cell ss:StyleID="s73"><Data ss:Type="Number">0</Data></Cell>
   </Row>
   <Row ss:Hidden="1">
    <Cell ss:Index="2" ss:StyleID="s72"><Data ss:Type="String">FAGAGENEEALR</Data></Cell>
    <Cell ss:StyleID="s73"><Data ss:Type="Number">14</Data></Cell>
    <Cell ss:StyleID="s73"><Data ss:Type="Number">1</Data></Cell>
    <Cell ss:StyleID="s72"><Data ss:Type="String">67469033;C4LU56</Data></Cell>
    <Cell ss:StyleID="s72"><Data ss:Type="String"></Data></Cell>
    <Cell ss:StyleID="s74"><Data ss:Type="Number">1263.59550657313</Data></Cell>
    <Cell ss:StyleID="s75"><Data ss:Type="Number">8614689.46875</Data></Cell>
    <Cell ss:StyleID="s73"><Data ss:Type="Number">0</Data></Cell>
    <Cell ss:StyleID="s73"><Data ss:Type="Number">1.8190000000000001E-13</Data></Cell>
    <Cell ss:StyleID="s76"><Data ss:Type="String">High</Data></Cell>
    <Cell ss:StyleID="s77"><Data ss:Type="Number">98.19</Data></Cell>
    <Cell ss:StyleID="s78"><Data ss:Type="Number">3.3526813120851398E-9</Data></Cell>
    <Cell ss:StyleID="s76"><Data ss:Type="String">High</Data></Cell>
    <Cell ss:StyleID="s79"><Data ss:Type="Number">3.5651717185974099</Data></Cell>
    <Cell ss:StyleID="s73"><Data ss:Type="Number">0</Data></Cell>
   </Row>
   <Row ss:Hidden="1">
    <Cell ss:Index="2" ss:StyleID="s72"><Data ss:Type="String">LGEDYTPEEVDER</Data></Cell>
    <Cell ss:StyleID="s73"><Data ss:Type="Number">3</Data></Cell>
    <Cell ss:StyleID="s73"><Data ss:Type="Number">1</Data></Cell>
    <Cell ss:StyleID="s72"><Data ss:Type="String">67469033;C4LU56</Data></Cell>
    <Cell ss:StyleID="s72"><Data ss:Type="String"></Data></Cell>
    <Cell ss:StyleID="s74"><Data ss:Type="Number">1551.68095579188</Data></Cell>
    <Cell ss:StyleID="s75"><Data ss:Type="Number">1791023.3125</Data></Cell>
    <Cell ss:StyleID="s73"><Data ss:Type="Number">0</Data></Cell>
    <Cell ss:StyleID="s73"><Data ss:Type="Number">4.4920000000000002E-4</Data></Cell>
    <Cell ss:StyleID="s76"><Data ss:Type="String">High</Data></Cell>
    <Cell ss:StyleID="s77"><Data ss:Type="Number">43.51</Data></Cell>
    <Cell ss:StyleID="s78"><Data ss:Type="Number">4.4565624839750298E-4</Data></Cell>
    <Cell ss:StyleID="s76"><Data ss:Type="String">High</Data></Cell>
    <Cell ss:StyleID="s79"><Data ss:Type="Number">2.9092764854431201</Data></Cell>
    <Cell ss:StyleID="s73"><Data ss:Type="Number">0</Data></Cell>
   </Row>
   <Row ss:Hidden="1">
    <Cell ss:Index="2" ss:StyleID="s72"><Data ss:Type="String">TVIAQIAYSEIIGDK</Data></Cell>
    <Cell ss:StyleID="s73"><Data ss:Type="Number">2</Data></Cell>
    <Cell ss:StyleID="s73"><Data ss:Type="Number">1</Data></Cell>
    <Cell ss:StyleID="s72"><Data ss:Type="String">67469033;C4LU56</Data></Cell>
    <Cell ss:StyleID="s72"><Data ss:Type="String"></Data></Cell>
    <Cell ss:StyleID="s74"><Data ss:Type="Number">1620.88383665125</Data></Cell>
    <Cell ss:StyleID="s75"><Data ss:Type="Number">7370364.5</Data></Cell>
    <Cell ss:StyleID="s73"><Data ss:Type="Number">0</Data></Cell>
    <Cell ss:StyleID="s73"><Data ss:Type="Number">4.8850000000000004E-19</Data></Cell>
    <Cell ss:StyleID="s76"><Data ss:Type="String">High</Data></Cell>
    <Cell ss:StyleID="s77"><Data ss:Type="Number">73.42</Data></Cell>
    <Cell ss:StyleID="s78"><Data ss:Type="Number">1.93824913623921E-6</Data></Cell>
    <Cell ss:StyleID="s76"><Data ss:Type="String">High</Data></Cell>
    <Cell ss:StyleID="s79"><Data ss:Type="Number">5.0754108428955096</Data></Cell>
    <Cell ss:StyleID="s73"><Data ss:Type="Number">0</Data></Cell>
   </Row>
   <Row ss:Hidden="1">
    <Cell ss:Index="2" ss:StyleID="s72"><Data ss:Type="String">LGLTNYAAAYCTGLLLAR</Data></Cell>
    <Cell ss:StyleID="s73"><Data ss:Type="Number">2</Data></Cell>
    <Cell ss:StyleID="s73"><Data ss:Type="Number">1</Data></Cell>
    <Cell ss:StyleID="s72"><Data ss:Type="String">67469033;C4LU56</Data></Cell>
    <Cell ss:StyleID="s72"><Data ss:Type="String">C11(Carbamidomethyl)</Data></Cell>
    <Cell ss:StyleID="s74"><Data ss:Type="Number">1941.02128782313</Data></Cell>
    <Cell ss:StyleID="s75"><Data ss:Type="Number">2531051.4375</Data></Cell>
    <Cell ss:StyleID="s73"><Data ss:Type="Number">0</Data></Cell>
    <Cell ss:StyleID="s73"><Data ss:Type="Number">6.4849999999999998E-10</Data></Cell>
    <Cell ss:StyleID="s76"><Data ss:Type="String">High</Data></Cell>
    <Cell ss:StyleID="s77"><Data ss:Type="Number">84.3</Data></Cell>
    <Cell ss:StyleID="s78"><Data ss:Type="Number">1.34124217704079E-7</Data></Cell>
    <Cell ss:StyleID="s76"><Data ss:Type="String">High</Data></Cell>
    <Cell ss:StyleID="s79"><Data ss:Type="Number">3.9297039508819598</Data></Cell>
    <Cell ss:StyleID="s73"><Data ss:Type="Number">0</Data></Cell>
   </Row>
   <Row>
    <Cell ss:StyleID="s80"><Data ss:Type="String">67462433;C4M5A0</Data></Cell>
    <Cell ss:StyleID="s81"><Data ss:Type="String">40S ribosomal protein SA [Entamoeba histolytica HM-1:IMSS]</Data></Cell>
    <Cell ss:StyleID="s82"><Data ss:Type="Number">44.49</Data></Cell>
    <Cell ss:StyleID="s83"><Data ss:Type="Number">9</Data></Cell>
    <Cell ss:StyleID="s83"><Data ss:Type="Number">9</Data></Cell>
    <Cell ss:StyleID="s83"><Data ss:Type="Number">9</Data></Cell>
    <Cell ss:StyleID="s83"><Data ss:Type="Number">19</Data></Cell>
    <Cell ss:StyleID="s84"><Data ss:Type="Number">66216838.739583299</Data></Cell>
    <Cell ss:StyleID="s85"><Data ss:Type="Number">38.58</Data></Cell>
    <Cell ss:StyleID="s86"><Data ss:Type="Number">8</Data></Cell>
    <Cell ss:StyleID="s87"><Data ss:Type="Number">44.49</Data></Cell>
    <Cell ss:StyleID="s88"><Data ss:Type="Number">8</Data></Cell>
    <Cell ss:StyleID="s83"><Data ss:Type="Number">254</Data></Cell>
    <Cell ss:StyleID="s89"><Data ss:Type="Number">28.576452824659999</Data></Cell>
    <Cell ss:StyleID="s90"><Data ss:Type="Number">8.04541015625</Data></Cell>
   </Row>
   <Row ss:AutoFitHeight="0" ss:Height="15.75" ss:Hidden="1">
    <Cell ss:Index="2" ss:StyleID="s63"><Data ss:Type="String">Sequence</Data></Cell>
    <Cell ss:StyleID="s63"><Data ss:Type="String"># PSMs</Data></Cell>
    <Cell ss:StyleID="s63"><Data ss:Type="String"># Protein Groups</Data></Cell>
    <Cell ss:StyleID="s63"><Data ss:Type="String">Protein Group Accessions</Data></Cell>
    <Cell ss:StyleID="s63"><Data ss:Type="String">Modifications</Data></Cell>
    <Cell ss:StyleID="s63"><Data ss:Type="String">MH+ [Da]</Data></Cell>
    <Cell ss:StyleID="s63"><Data ss:Type="String">Area</Data></Cell>
    <Cell ss:StyleID="s63"><Data ss:Type="String">q-Value</Data></Cell>
    <Cell ss:StyleID="s63"><Data ss:Type="String">PEP</Data></Cell>
    <Cell ss:StyleID="s63"><Data ss:Type="String">A4</Data></Cell>
    <Cell ss:StyleID="s63"><Data ss:Type="String">IonScore A4</Data></Cell>
    <Cell ss:StyleID="s63"><Data ss:Type="String">Exp Value A4</Data></Cell>
    <Cell ss:StyleID="s63"><Data ss:Type="String">A6</Data></Cell>
    <Cell ss:StyleID="s63"><Data ss:Type="String">XCorr A6</Data></Cell>
    <Cell ss:StyleID="s63"><Data ss:Type="String"># Missed Cleavages</Data></Cell>
   </Row>
   <Row ss:Hidden="1">
    <Cell ss:Index="2" ss:StyleID="s72"><Data ss:Type="String">YTGCTAVAGR</Data></Cell>
    <Cell ss:StyleID="s73"><Data ss:Type="Number">2</Data></Cell>
    <Cell ss:StyleID="s73"><Data ss:Type="Number">1</Data></Cell>
    <Cell ss:StyleID="s72"><Data ss:Type="String">67462433;C4M5A0</Data></Cell>
    <Cell ss:StyleID="s72"><Data ss:Type="String">C4(Carbamidomethyl)</Data></Cell>
    <Cell ss:StyleID="s74"><Data ss:Type="Number">1055.48991575281</Data></Cell>
    <Cell ss:StyleID="s75"><Data ss:Type="Number">64893838.625</Data></Cell>
    <Cell ss:StyleID="s73"><Data ss:Type="Number">0</Data></Cell>
    <Cell ss:StyleID="s73"><Data ss:Type="Number">5.8200000000000002E-6</Data></Cell>
    <Cell ss:StyleID="s76"><Data ss:Type="String">High</Data></Cell>
    <Cell ss:StyleID="s77"><Data ss:Type="Number">57.56</Data></Cell>
    <Cell ss:StyleID="s78"><Data ss:Type="Number">2.6658983627994801E-5</Data></Cell>
    <Cell ss:StyleID="s76"><Data ss:Type="String">High</Data></Cell>
    <Cell ss:StyleID="s79"><Data ss:Type="Number">2.44362592697144</Data></Cell>
    <Cell ss:StyleID="s73"><Data ss:Type="Number">0</Data></Cell>
   </Row>
   <Row ss:Hidden="1">
    <Cell ss:Index="2" ss:StyleID="s72"><Data ss:Type="String">KDAPVIAGEEK</Data></Cell>
    <Cell ss:StyleID="s73"><Data ss:Type="Number">2</Data></Cell>
    <Cell ss:StyleID="s73"><Data ss:Type="Number">1</Data></Cell>
    <Cell ss:StyleID="s72"><Data ss:Type="String">67462433;C4M5A0</Data></Cell>
    <Cell ss:StyleID="s72"><Data ss:Type="String"></Data></Cell>
    <Cell ss:StyleID="s74"><Data ss:Type="Number">1156.61650266688</Data></Cell>
    <Cell ss:StyleID="s75"><Data ss:Type="Number">2527085.125</Data></Cell>
    <Cell ss:StyleID="s73"><Data ss:Type="Number">0</Data></Cell>
    <Cell ss:StyleID="s73"><Data ss:Type="Number">4.4920000000000002E-4</Data></Cell>
    <Cell ss:StyleID="s76"><Data ss:Type="String">High</Data></Cell>
    <Cell ss:StyleID="s77"><Data ss:Type="Number">60.47</Data></Cell>
    <Cell ss:StyleID="s78"><Data ss:Type="Number">2.65638923172222E-5</Data></Cell>
    <Cell ss:StyleID="s76"><Data ss:Type="String">High</Data></Cell>
    <Cell ss:StyleID="s79"><Data ss:Type="Number">2.7979671955108598</Data></Cell>
    <Cell ss:StyleID="s73"><Data ss:Type="Number">1</Data></Cell>
   </Row>
   <Row ss:Hidden="1">
    <Cell ss:Index="2" ss:StyleID="s72"><Data ss:Type="String">NVDIAIPCNNR</Data></Cell>
    <Cell ss:StyleID="s73"><Data ss:Type="Number">3</Data></Cell>
    <Cell ss:StyleID="s73"><Data ss:Type="Number">1</Data></Cell>
    <Cell ss:StyleID="s72"><Data ss:Type="String">67462433;C4M5A0</Data></Cell>
    <Cell ss:StyleID="s72"><Data ss:Type="String">C8(Carbamidomethyl)</Data></Cell>
    <Cell ss:StyleID="s74"><Data ss:Type="Number">1285.62773313563</Data></Cell>
    <Cell ss:StyleID="s75"><Data ss:Type="Number">3338909.25</Data></Cell>
    <Cell ss:StyleID="s73"><Data ss:Type="Number">0</Data></Cell>
    <Cell ss:StyleID="s73"><Data ss:Type="Number">0.17929999999999999</Data></Cell>
    <Cell ss:StyleID="s76"><Data ss:Type="String">High</Data></Cell>
    <Cell ss:StyleID="s77"><Data ss:Type="Number">43.51</Data></Cell>
    <Cell ss:StyleID="s78"><Data ss:Type="Number">1.38376265127425E-3</Data></Cell>
    <Cell ss:StyleID="s76"><Data ss:Type="String">High</Data></Cell>
    <Cell ss:StyleID="s79"><Data ss:Type="Number">2.9490590095520002</Data></Cell>
    <Cell ss:StyleID="s73"><Data ss:Type="Number">0</Data></Cell>
   </Row>
   <Row ss:Hidden="1">
    <Cell ss:Index="2" ss:StyleID="s72"><Data ss:Type="String">FTPGSFTNQIQK</Data></Cell>
    <Cell ss:StyleID="s73"><Data ss:Type="Number">2</Data></Cell>
    <Cell ss:StyleID="s73"><Data ss:Type="Number">1</Data></Cell>
    <Cell ss:StyleID="s72"><Data ss:Type="String">67462433;C4M5A0</Data></Cell>
    <Cell ss:StyleID="s72"><Data ss:Type="String"></Data></Cell>
    <Cell ss:StyleID="s74"><Data ss:Type="Number">1367.69328489344</Data></Cell>
    <Cell ss:StyleID="s75"><Data ss:Type="Number">25765430.875</Data></Cell>
    <Cell ss:StyleID="s73"><Data ss:Type="Number">0</Data></Cell>
    <Cell ss:StyleID="s73"><Data ss:Type="Number">3.1779999999999997E-8</Data></Cell>
    <Cell ss:StyleID="s76"><Data ss:Type="String">High</Data></Cell>
    <Cell ss:StyleID="s77"><Data ss:Type="Number">45.07</Data></Cell>
    <Cell ss:StyleID="s78"><Data ss:Type="Number">1.13422060487514E-3</Data></Cell>
    <Cell ss:StyleID="s76"><Data ss:Type="String">High</Data></Cell>
    <Cell ss:StyleID="s79"><Data ss:Type="Number">2.21404027938843</Data></Cell>
    <Cell ss:StyleID="s73"><Data ss:Type="Number">0</Data></Cell>
   </Row>
   <Row ss:Hidden="1">
    <Cell ss:Index="2" ss:StyleID="s72"><Data ss:Type="String">LIIVSDPSVDHQALR</Data></Cell>
    <Cell ss:StyleID="s73"><Data ss:Type="Number">2</Data></Cell>
    <Cell ss:StyleID="s73"><Data ss:Type="Number">1</Data></Cell>
    <Cell ss:StyleID="s72"><Data ss:Type="String">67462433;C4M5A0</Data></Cell>
    <Cell ss:StyleID="s72"><Data ss:Type="String"></Data></Cell>
    <Cell ss:StyleID="s74"><Data ss:Type="Number">1662.9122045525</Data></Cell>
    <Cell ss:StyleID="s75"><Data ss:Type="Number">10172011.5</Data></Cell>
    <Cell ss:StyleID="s73"><Data ss:Type="Number">0</Data></Cell>
    <Cell ss:StyleID="s73"><Data ss:Type="Number">2.13E-12</Data></Cell>
    <Cell ss:StyleID="s76"><Data ss:Type="String">High</Data></Cell>
    <Cell ss:StyleID="s77"><Data ss:Type="Number">57.09</Data></Cell>
    <Cell ss:StyleID="s78"><Data ss:Type="Number">7.1235673163013103E-5</Data></Cell>
    <Cell ss:StyleID="s76"><Data ss:Type="String">High</Data></Cell>
    <Cell ss:StyleID="s79"><Data ss:Type="Number">4.0317502021789604</Data></Cell>
    <Cell ss:StyleID="s73"><Data ss:Type="Number">0</Data></Cell>
   </Row>
   <Row ss:Hidden="1">
    <Cell ss:Index="2" ss:StyleID="s72"><Data ss:Type="String">VIAGISNETPSDVVAVAGR</Data></Cell>
    <Cell ss:StyleID="s73"><Data ss:Type="Number">4</Data></Cell>
    <Cell ss:StyleID="s73"><Data ss:Type="Number">1</Data></Cell>
    <Cell ss:StyleID="s72"><Data ss:Type="String">67462433;C4M5A0</Data></Cell>
    <Cell ss:StyleID="s72"><Data ss:Type="String"></Data></Cell>
    <Cell ss:StyleID="s74"><Data ss:Type="Number">1854.98869504969</Data></Cell>
    <Cell ss:StyleID="s75"><Data ss:Type="Number">49767892.84375</Data></Cell>
    <Cell ss:StyleID="s73"><Data ss:Type="Number">0</Data></Cell>
    <Cell ss:StyleID="s73"><Data ss:Type="Number">6.6851629999999997E-31</Data></Cell>
    <Cell ss:StyleID="s76"><Data ss:Type="String">High</Data></Cell>
    <Cell ss:StyleID="s77"><Data ss:Type="Number">123.31</Data></Cell>
    <Cell ss:StyleID="s78"><Data ss:Type="Number">1.7686390513911601E-11</Data></Cell>
    <Cell ss:StyleID="s76"><Data ss:Type="String">High</Data></Cell>
    <Cell ss:StyleID="s79"><Data ss:Type="Number">4.72338771820068</Data></Cell>
    <Cell ss:StyleID="s73"><Data ss:Type="Number">0</Data></Cell>
   </Row>
   <Row ss:Hidden="1">
    <Cell ss:Index="2" ss:StyleID="s72"><Data ss:Type="String">ESGYINVPTIAFCNSDNSLK</Data></Cell>
    <Cell ss:StyleID="s73"><Data ss:Type="Number">2</Data></Cell>
    <Cell ss:StyleID="s73"><Data ss:Type="Number">1</Data></Cell>
    <Cell ss:StyleID="s72"><Data ss:Type="String">67462433;C4M5A0</Data></Cell>
    <Cell ss:StyleID="s72"><Data ss:Type="String">C13(Carbamidomethyl)</Data></Cell>
    <Cell ss:StyleID="s74"><Data ss:Type="Number">2229.0425280575</Data></Cell>
    <Cell ss:StyleID="s75"><Data ss:Type="Number">3625543.71875</Data></Cell>
    <Cell ss:StyleID="s73"><Data ss:Type="Number">0</Data></Cell>
    <Cell ss:StyleID="s73"><Data ss:Type="Number">2.1579999999999999E-12</Data></Cell>
    <Cell ss:StyleID="s76"><Data ss:Type="String">High</Data></Cell>
    <Cell ss:StyleID="s77"><Data ss:Type="Number">65.2</Data></Cell>
    <Cell ss:StyleID="s78"><Data ss:Type="Number">7.00628799133267E-6</Data></Cell>
    <Cell ss:StyleID="s76"><Data ss:Type="String">High</Data></Cell>
    <Cell ss:StyleID="s79"><Data ss:Type="Number">4.2288708686828604</Data></Cell>
    <Cell ss:StyleID="s73"><Data ss:Type="Number">0</Data></Cell>
   </Row>
   <Row ss:Hidden="1">
    <Cell ss:Index="2" ss:StyleID="s72"><Data ss:Type="String">TNFPDILKPSAEDIK</Data></Cell>
    <Cell ss:StyleID="s73"><Data ss:Type="Number">1</Data></Cell>
    <Cell ss:StyleID="s73"><Data ss:Type="Number">1</Data></Cell>
    <Cell ss:StyleID="s72"><Data ss:Type="String">67462433;C4M5A0</Data></Cell>
    <Cell ss:StyleID="s72"><Data ss:Type="String"></Data></Cell>
    <Cell ss:StyleID="s74"><Data ss:Type="Number">1687.88595943531</Data></Cell>
    <Cell ss:StyleID="s75"><Data ss:Type="Number">6305138.625</Data></Cell>
    <Cell ss:StyleID="s73"><Data ss:Type="Number">0</Data></Cell>
    <Cell ss:StyleID="s73"><Data ss:Type="Number">0.1308</Data></Cell>
    <Cell ss:StyleID="s76"/>
    <Cell ss:StyleID="s77"/>
    <Cell ss:StyleID="s78"/>
    <Cell ss:StyleID="s76"><Data ss:Type="String">High</Data></Cell>
    <Cell ss:StyleID="s79"><Data ss:Type="Number">3.1358332633972199</Data></Cell>
    <Cell ss:StyleID="s73"><Data ss:Type="Number">0</Data></Cell>
   </Row>
   <Row ss:Hidden="1">
    <Cell ss:Index="2" ss:StyleID="s72"><Data ss:Type="String">DAPVIAGEEK</Data></Cell>
    <Cell ss:StyleID="s73"><Data ss:Type="Number">1</Data></Cell>
    <Cell ss:StyleID="s73"><Data ss:Type="Number">1</Data></Cell>
    <Cell ss:StyleID="s72"><Data ss:Type="String">67462433;C4M5A0</Data></Cell>
    <Cell ss:StyleID="s72"><Data ss:Type="String"></Data></Cell>
    <Cell ss:StyleID="s74"><Data ss:Type="Number">1028.5229968075</Data></Cell>
    <Cell ss:StyleID="s75"><Data ss:Type="Number">83988784.75</Data></Cell>
    <Cell ss:StyleID="s73"><Data ss:Type="Number">2E-3</Data></Cell>
    <Cell ss:StyleID="s73"><Data ss:Type="Number">6.422E-4</Data></Cell>
    <Cell ss:StyleID="s76"><Data ss:Type="String">High</Data></Cell>
    <Cell ss:StyleID="s77"><Data ss:Type="Number">33.75</Data></Cell>
    <Cell ss:StyleID="s78"><Data ss:Type="Number">1.09851939143146E-2</Data></Cell>
    <Cell ss:StyleID="s76"/>
    <Cell ss:StyleID="s79"/>
    <Cell ss:StyleID="s73"><Data ss:Type="Number">0</Data></Cell>
   </Row>
   <Row>
    <Cell ss:StyleID="s80"><Data ss:Type="String">67462785;B1N2P0</Data></Cell>
    <Cell ss:StyleID="s81"><Data ss:Type="String">actin [Entamoeba histolytica HM-1:IMSS]</Data></Cell>
    <Cell ss:StyleID="s82"><Data ss:Type="Number">18.88</Data></Cell>
    <Cell ss:StyleID="s83"><Data ss:Type="Number">78</Data></Cell>
    <Cell ss:StyleID="s83"><Data ss:Type="Number">7</Data></Cell>
    <Cell ss:StyleID="s83"><Data ss:Type="Number">7</Data></Cell>
    <Cell ss:StyleID="s83"><Data ss:Type="Number">13</Data></Cell>
    <Cell ss:StyleID="s84"><Data ss:Type="Number">47515829.09375</Data></Cell>
    <Cell ss:StyleID="s85"><Data ss:Type="Number">18.88</Data></Cell>
    <Cell ss:StyleID="s86"><Data ss:Type="Number">7</Data></Cell>
    <Cell ss:StyleID="s87"><Data ss:Type="Number">10.64</Data></Cell>
    <Cell ss:StyleID="s88"><Data ss:Type="Number">4</Data></Cell>
    <Cell ss:StyleID="s83"><Data ss:Type="Number">376</Data></Cell>
    <Cell ss:StyleID="s89"><Data ss:Type="Number">42.002790394660003</Data></Cell>
    <Cell ss:StyleID="s90"><Data ss:Type="Number">5.32568359375</Data></Cell>
   </Row>
   <Row ss:AutoFitHeight="0" ss:Height="15.75" ss:Hidden="1">
    <Cell ss:Index="2" ss:StyleID="s63"><Data ss:Type="String">Sequence</Data></Cell>
    <Cell ss:StyleID="s63"><Data ss:Type="String"># PSMs</Data></Cell>
    <Cell ss:StyleID="s63"><Data ss:Type="String"># Protein Groups</Data></Cell>
    <Cell ss:StyleID="s63"><Data ss:Type="String">Protein Group Accessions</Data></Cell>
    <Cell ss:StyleID="s63"><Data ss:Type="String">Modifications</Data></Cell>
    <Cell ss:StyleID="s63"><Data ss:Type="String">MH+ [Da]</Data></Cell>
    <Cell ss:StyleID="s63"><Data ss:Type="String">Area</Data></Cell>
    <Cell ss:StyleID="s63"><Data ss:Type="String">q-Value</Data></Cell>
    <Cell ss:StyleID="s63"><Data ss:Type="String">PEP</Data></Cell>
    <Cell ss:StyleID="s63"><Data ss:Type="String">A4</Data></Cell>
    <Cell ss:StyleID="s63"><Data ss:Type="String">IonScore A4</Data></Cell>
    <Cell ss:StyleID="s63"><Data ss:Type="String">Exp Value A4</Data></Cell>
    <Cell ss:StyleID="s63"><Data ss:Type="String">A6</Data></Cell>
    <Cell ss:StyleID="s63"><Data ss:Type="String">XCorr A6</Data></Cell>
    <Cell ss:StyleID="s63"><Data ss:Type="String"># Missed Cleavages</Data></Cell>
   </Row>
   <Row ss:Hidden="1">
    <Cell ss:Index="2" ss:StyleID="s72"><Data ss:Type="String">AASSSELEK</Data></Cell>
    <Cell ss:StyleID="s73"><Data ss:Type="Number">2</Data></Cell>
    <Cell ss:StyleID="s73"><Data ss:Type="Number">1</Data></Cell>
    <Cell ss:StyleID="s72"><Data ss:Type="String">67462785;B1N2P0</Data></Cell>
    <Cell ss:StyleID="s72"><Data ss:Type="String"></Data></Cell>
    <Cell ss:StyleID="s74"><Data ss:Type="Number">921.44890012781298</Data></Cell>
    <Cell ss:StyleID="s75"><Data ss:Type="Number">74486040</Data></Cell>
    <Cell ss:StyleID="s73"><Data ss:Type="Number">0</Data></Cell>
    <Cell ss:StyleID="s73"><Data ss:Type="Number">0.36799999999999999</Data></Cell>
    <Cell ss:StyleID="s76"><Data ss:Type="String">High</Data></Cell>
    <Cell ss:StyleID="s77"><Data ss:Type="Number">44.24</Data></Cell>
    <Cell ss:StyleID="s78"><Data ss:Type="Number">1.22993790368246E-3</Data></Cell>
    <Cell ss:StyleID="s76"><Data ss:Type="String">High</Data></Cell>
    <Cell ss:StyleID="s79"><Data ss:Type="Number">2.2332732677459699</Data></Cell>
    <Cell ss:StyleID="s73"><Data ss:Type="Number">0</Data></Cell>
   </Row>
   <Row ss:Hidden="1">
    <Cell ss:Index="2" ss:StyleID="s72"><Data ss:Type="String">AGFAGDDAPR</Data></Cell>
    <Cell ss:StyleID="s73"><Data ss:Type="Number">2</Data></Cell>
    <Cell ss:StyleID="s73"><Data ss:Type="Number">1</Data></Cell>
    <Cell ss:StyleID="s72"><Data ss:Type="String">67462785;B1N2P0</Data></Cell>
    <Cell ss:StyleID="s72"><Data ss:Type="String"></Data></Cell>
    <Cell ss:StyleID="s74"><Data ss:Type="Number">976.44493284265604</Data></Cell>
    <Cell ss:StyleID="s75"><Data ss:Type="Number">55954145.125</Data></Cell>
    <Cell ss:StyleID="s73"><Data ss:Type="Number">0</Data></Cell>
    <Cell ss:StyleID="s73"><Data ss:Type="Number">2.309E-4</Data></Cell>
    <Cell ss:StyleID="s76"><Data ss:Type="String">High</Data></Cell>
    <Cell ss:StyleID="s77"><Data ss:Type="Number">39.94</Data></Cell>
    <Cell ss:StyleID="s78"><Data ss:Type="Number">2.71221295684562E-3</Data></Cell>
    <Cell ss:StyleID="s76"><Data ss:Type="String">High</Data></Cell>
    <Cell ss:StyleID="s79"><Data ss:Type="Number">2.40049028396606</Data></Cell>
    <Cell ss:StyleID="s73"><Data ss:Type="Number">0</Data></Cell>
   </Row>
   <Row ss:Hidden="1">
    <Cell ss:Index="2" ss:StyleID="s72"><Data ss:Type="String">GYAFTTTAER</Data></Cell>
    <Cell ss:StyleID="s73"><Data ss:Type="Number">4</Data></Cell>
    <Cell ss:StyleID="s73"><Data ss:Type="Number">1</Data></Cell>
    <Cell ss:StyleID="s72"><Data ss:Type="String">67462785;B1N2P0</Data></Cell>
    <Cell ss:StyleID="s72"><Data ss:Type="String"></Data></Cell>
    <Cell ss:StyleID="s74"><Data ss:Type="Number">1116.53056516688</Data></Cell>
    <Cell ss:StyleID="s75"><Data ss:Type="Number">4150053.8125</Data></Cell>
    <Cell ss:StyleID="s73"><Data ss:Type="Number">0</Data></Cell>
    <Cell ss:StyleID="s73"><Data ss:Type="Number">0.27100000000000002</Data></Cell>
    <Cell ss:StyleID="s76"><Data ss:Type="String">High</Data></Cell>
    <Cell ss:StyleID="s77"><Data ss:Type="Number">12.85</Data></Cell>
    <Cell ss:StyleID="s78"><Data ss:Type="Number">1.3436921008260101</Data></Cell>
    <Cell ss:StyleID="s76"><Data ss:Type="String">High</Data></Cell>
    <Cell ss:StyleID="s79"><Data ss:Type="Number">2.1492969989776598</Data></Cell>
    <Cell ss:StyleID="s73"><Data ss:Type="Number">0</Data></Cell>
   </Row>
   <Row ss:Hidden="1">
    <Cell ss:Index="2" ss:StyleID="s72"><Data ss:Type="String">DAYVGDEAQSK</Data></Cell>
    <Cell ss:StyleID="s73"><Data ss:Type="Number">2</Data></Cell>
    <Cell ss:StyleID="s73"><Data ss:Type="Number">1</Data></Cell>
    <Cell ss:StyleID="s72"><Data ss:Type="String">67462785;B1N2P0</Data></Cell>
    <Cell ss:StyleID="s72"><Data ss:Type="String"></Data></Cell>
    <Cell ss:StyleID="s74"><Data ss:Type="Number">1182.52421751063</Data></Cell>
    <Cell ss:StyleID="s75"><Data ss:Type="Number">11948814.9375</Data></Cell>
    <Cell ss:StyleID="s73"><Data ss:Type="Number">0</Data></Cell>
    <Cell ss:StyleID="s73"><Data ss:Type="Number">4.4920000000000002E-4</Data></Cell>
    <Cell ss:StyleID="s76"><Data ss:Type="String">High</Data></Cell>
    <Cell ss:StyleID="s77"><Data ss:Type="Number">36.840000000000003</Data></Cell>
    <Cell ss:StyleID="s78"><Data ss:Type="Number">4.5025574336205101E-3</Data></Cell>
    <Cell ss:StyleID="s76"><Data ss:Type="String">High</Data></Cell>
    <Cell ss:StyleID="s79"><Data ss:Type="Number">2.5845165252685498</Data></Cell>
    <Cell ss:StyleID="s73"><Data ss:Type="Number">0</Data></Cell>
   </Row>
   <Row ss:Hidden="1">
    <Cell ss:Index="2" ss:StyleID="s72"><Data ss:Type="String">CDVDIRK</Data></Cell>
    <Cell ss:StyleID="s73"><Data ss:Type="Number">1</Data></Cell>
    <Cell ss:StyleID="s73"><Data ss:Type="Number">1</Data></Cell>
    <Cell ss:StyleID="s72"><Data ss:Type="String">67462785;B1N2P0</Data></Cell>
    <Cell ss:StyleID="s72"><Data ss:Type="String">C1(Carbamidomethyl)</Data></Cell>
    <Cell ss:StyleID="s74"><Data ss:Type="Number">905.44908323328104</Data></Cell>
    <Cell ss:StyleID="s75"><Data ss:Type="Number">1923601.5625</Data></Cell>
    <Cell ss:StyleID="s73"><Data ss:Type="Number">2E-3</Data></Cell>
    <Cell ss:StyleID="s73"><Data ss:Type="Number">1.5100000000000001E-2</Data></Cell>
    <Cell ss:StyleID="s76"><Data ss:Type="String">High</Data></Cell>
    <Cell ss:StyleID="s77"><Data ss:Type="Number">28.63</Data></Cell>
    <Cell ss:StyleID="s78"><Data ss:Type="Number">6.6624853835611897E-2</Data></Cell>
    <Cell ss:StyleID="s76"/>
    <Cell ss:StyleID="s79"/>
    <Cell ss:StyleID="s73"><Data ss:Type="Number">1</Data></Cell>
   </Row>
   <Row ss:Hidden="1">
    <Cell ss:Index="2" ss:StyleID="s72"><Data ss:Type="String">DLTDYLMK</Data></Cell>
    <Cell ss:StyleID="s73"><Data ss:Type="Number">1</Data></Cell>
    <Cell ss:StyleID="s73"><Data ss:Type="Number">1</Data></Cell>
    <Cell ss:StyleID="s72"><Data ss:Type="String">67462785;B1N2P0</Data></Cell>
    <Cell ss:StyleID="s72"><Data ss:Type="String">M7(Oxidation)</Data></Cell>
    <Cell ss:StyleID="s74"><Data ss:Type="Number">1014.47764768641</Data></Cell>
    <Cell ss:StyleID="s75"><Data ss:Type="Number">3035282.28125</Data></Cell>
    <Cell ss:StyleID="s73"><Data ss:Type="Number">2E-3</Data></Cell>
    <Cell ss:StyleID="s73"><Data ss:Type="Number">9.9329999999999991E-4</Data></Cell>
    <Cell ss:StyleID="s76"><Data ss:Type="String">High</Data></Cell>
    <Cell ss:StyleID="s77"><Data ss:Type="Number">29.7</Data></Cell>
    <Cell ss:StyleID="s78"><Data ss:Type="Number">2.5984343152012E-2</Data></Cell>
    <Cell ss:StyleID="s76"/>
    <Cell ss:StyleID="s79"/>
    <Cell ss:StyleID="s73"><Data ss:Type="Number">0</Data></Cell>
   </Row>
   <Row ss:Hidden="1">
    <Cell ss:Index="2" ss:StyleID="s72"><Data ss:Type="String">SYELPDGQVITVGNER</Data></Cell>
    <Cell ss:StyleID="s73"><Data ss:Type="Number">1</Data></Cell>
    <Cell ss:StyleID="s73"><Data ss:Type="Number">1</Data></Cell>
    <Cell ss:StyleID="s72"><Data ss:Type="String">67462785;B1N2P0</Data></Cell>
    <Cell ss:StyleID="s72"><Data ss:Type="String"></Data></Cell>
    <Cell ss:StyleID="s74"><Data ss:Type="Number">1776.87541379969</Data></Cell>
    <Cell ss:StyleID="s75"><Data ss:Type="Number">12107302.15625</Data></Cell>
    <Cell ss:StyleID="s73"><Data ss:Type="Number">2E-3</Data></Cell>
    <Cell ss:StyleID="s73"><Data ss:Type="Number">4.4920000000000002E-4</Data></Cell>
    <Cell ss:StyleID="s76"><Data ss:Type="String">High</Data></Cell>
    <Cell ss:StyleID="s77"><Data ss:Type="Number">44.88</Data></Cell>
    <Cell ss:StyleID="s78"><Data ss:Type="Number">1.40762799767893E-3</Data></Cell>
    <Cell ss:StyleID="s76"/>
    <Cell ss:StyleID="s79"/>
    <Cell ss:StyleID="s73"><Data ss:Type="Number">0</Data></Cell>
   </Row>
   <Row>
    <Cell ss:StyleID="s80"><Data ss:Type="String">67463408;C4MAC9</Data></Cell>
    <Cell ss:StyleID="s81"><Data ss:Type="String">elongation factor 1-alpha 1 [Entamoeba histolytica HM-1:IMSS]</Data></Cell>
    <Cell ss:StyleID="s82"><Data ss:Type="Number">11.76</Data></Cell>
    <Cell ss:StyleID="s83"><Data ss:Type="Number">17</Data></Cell>
    <Cell ss:StyleID="s83"><Data ss:Type="Number">2</Data></Cell>
    <Cell ss:StyleID="s83"><Data ss:Type="Number">4</Data></Cell>
    <Cell ss:StyleID="s83"><Data ss:Type="Number">13</Data></Cell>
    <Cell ss:StyleID="s84"><Data ss:Type="Number">7382762.0260416698</Data></Cell>
    <Cell ss:StyleID="s85"><Data ss:Type="Number">11.76</Data></Cell>
    <Cell ss:StyleID="s86"><Data ss:Type="Number">4</Data></Cell>
    <Cell ss:StyleID="s87"><Data ss:Type="Number">9.9499999999999993</Data></Cell>
    <Cell ss:StyleID="s88"><Data ss:Type="Number">3</Data></Cell>
    <Cell ss:StyleID="s83"><Data ss:Type="Number">442</Data></Cell>
    <Cell ss:StyleID="s89"><Data ss:Type="Number">48.391137924660001</Data></Cell>
    <Cell ss:StyleID="s90"><Data ss:Type="Number">8.92431640625</Data></Cell>
   </Row>
   <Row ss:AutoFitHeight="0" ss:Height="15.75" ss:Hidden="1">
    <Cell ss:Index="2" ss:StyleID="s63"><Data ss:Type="String">Sequence</Data></Cell>
    <Cell ss:StyleID="s63"><Data ss:Type="String"># PSMs</Data></Cell>
    <Cell ss:StyleID="s63"><Data ss:Type="String"># Protein Groups</Data></Cell>
    <Cell ss:StyleID="s63"><Data ss:Type="String">Protein Group Accessions</Data></Cell>
    <Cell ss:StyleID="s63"><Data ss:Type="String">Modifications</Data></Cell>
    <Cell ss:StyleID="s63"><Data ss:Type="String">MH+ [Da]</Data></Cell>
    <Cell ss:StyleID="s63"><Data ss:Type="String">Area</Data></Cell>
    <Cell ss:StyleID="s63"><Data ss:Type="String">q-Value</Data></Cell>
    <Cell ss:StyleID="s63"><Data ss:Type="String">PEP</Data></Cell>
    <Cell ss:StyleID="s63"><Data ss:Type="String">A4</Data></Cell>
    <Cell ss:StyleID="s63"><Data ss:Type="String">IonScore A4</Data></Cell>
    <Cell ss:StyleID="s63"><Data ss:Type="String">Exp Value A4</Data></Cell>
    <Cell ss:StyleID="s63"><Data ss:Type="String">A6</Data></Cell>
    <Cell ss:StyleID="s63"><Data ss:Type="String">XCorr A6</Data></Cell>
    <Cell ss:StyleID="s63"><Data ss:Type="String"># Missed Cleavages</Data></Cell>
   </Row>
   <Row ss:Hidden="1">
    <Cell ss:Index="2" ss:StyleID="s72"><Data ss:Type="String">QTVAVGVVK</Data></Cell>
    <Cell ss:StyleID="s73"><Data ss:Type="Number">2</Data></Cell>
    <Cell ss:StyleID="s73"><Data ss:Type="Number">2</Data></Cell>
    <Cell ss:StyleID="s72"><Data ss:Type="String">67463408;C4MAC9;67471927;C4M7D4</Data></Cell>
    <Cell ss:StyleID="s72"><Data ss:Type="String"></Data></Cell>
    <Cell ss:StyleID="s74"><Data ss:Type="Number">900.54936399500002</Data></Cell>
    <Cell ss:StyleID="s75"><Data ss:Type="Number">7330017.71875</Data></Cell>
    <Cell ss:StyleID="s73"><Data ss:Type="Number">0</Data></Cell>
    <Cell ss:StyleID="s73"><Data ss:Type="Number">0.29820000000000002</Data></Cell>
    <Cell ss:StyleID="s76"><Data ss:Type="String">High</Data></Cell>
    <Cell ss:StyleID="s77"><Data ss:Type="Number">37.479999999999997</Data></Cell>
    <Cell ss:StyleID="s78"><Data ss:Type="Number">7.8784102050975507E-3</Data></Cell>
    <Cell ss:StyleID="s76"><Data ss:Type="String">High</Data></Cell>
    <Cell ss:StyleID="s79"><Data ss:Type="Number">2.3038454055786102</Data></Cell>
    <Cell ss:StyleID="s73"><Data ss:Type="Number">0</Data></Cell>
   </Row>
   <Row ss:Hidden="1">
    <Cell ss:Index="2" ss:StyleID="s72"><Data ss:Type="String">ISGIGTVPCGR</Data></Cell>
    <Cell ss:StyleID="s73"><Data ss:Type="Number">7</Data></Cell>
    <Cell ss:StyleID="s73"><Data ss:Type="Number">1</Data></Cell>
    <Cell ss:StyleID="s72"><Data ss:Type="String">67463408;C4MAC9</Data></Cell>
    <Cell ss:StyleID="s72"><Data ss:Type="String">C9(Carbamidomethyl)</Data></Cell>
    <Cell ss:StyleID="s74"><Data ss:Type="Number">1116.57939329188</Data></Cell>
    <Cell ss:StyleID="s75"><Data ss:Type="Number">4228698.484375</Data></Cell>
    <Cell ss:StyleID="s73"><Data ss:Type="Number">0</Data></Cell>
    <Cell ss:StyleID="s73"><Data ss:Type="Number">4.4920000000000002E-4</Data></Cell>
    <Cell ss:StyleID="s76"><Data ss:Type="String">High</Data></Cell>
    <Cell ss:StyleID="s77"><Data ss:Type="Number">56.88</Data></Cell>
    <Cell ss:StyleID="s78"><Data ss:Type="Number">8.4610439876554497E-5</Data></Cell>
    <Cell ss:StyleID="s76"><Data ss:Type="String">High</Data></Cell>
    <Cell ss:StyleID="s79"><Data ss:Type="Number">2.9389195442199698</Data></Cell>
    <Cell ss:StyleID="s73"><Data ss:Type="Number">0</Data></Cell>
   </Row>
   <Row ss:Hidden="1">
    <Cell ss:Index="2" ss:StyleID="s72"><Data ss:Type="String">VETGVLRPGTIVQFAPSGVSSECK</Data></Cell>
    <Cell ss:StyleID="s73"><Data ss:Type="Number">2</Data></Cell>
    <Cell ss:StyleID="s73"><Data ss:Type="Number">1</Data></Cell>
    <Cell ss:StyleID="s72"><Data ss:Type="String">67463408;C4MAC9</Data></Cell>
    <Cell ss:StyleID="s72"><Data ss:Type="String">C23(Carbamidomethyl)</Data></Cell>
    <Cell ss:StyleID="s74"><Data ss:Type="Number">2518.2877538689099</Data></Cell>
    <Cell ss:StyleID="s75"><Data ss:Type="Number">0</Data></Cell>
    <Cell ss:StyleID="s73"><Data ss:Type="Number">0</Data></Cell>
    <Cell ss:StyleID="s73"><Data ss:Type="Number">7.1759999999999999E-13</Data></Cell>
    <Cell ss:StyleID="s76"><Data ss:Type="String">High</Data></Cell>
    <Cell ss:StyleID="s77"><Data ss:Type="Number">60.51</Data></Cell>
    <Cell ss:StyleID="s78"><Data ss:Type="Number">3.6857386335212E-5</Data></Cell>
    <Cell ss:StyleID="s76"><Data ss:Type="String">High</Data></Cell>
    <Cell ss:StyleID="s79"><Data ss:Type="Number">5.2450990676879901</Data></Cell>
    <Cell ss:StyleID="s73"><Data ss:Type="Number">0</Data></Cell>
   </Row>
   <Row ss:Hidden="1">
    <Cell ss:Index="2" ss:StyleID="s72"><Data ss:Type="String">LPLQDVYK</Data></Cell>
    <Cell ss:StyleID="s73"><Data ss:Type="Number">2</Data></Cell>
    <Cell ss:StyleID="s73"><Data ss:Type="Number">2</Data></Cell>
    <Cell ss:StyleID="s72"><Data ss:Type="String">67471927;C4M7D4;67463408;C4MAC9</Data></Cell>
    <Cell ss:StyleID="s72"><Data ss:Type="String"></Data></Cell>
    <Cell ss:StyleID="s74"><Data ss:Type="Number">975.54814329187502</Data></Cell>
    <Cell ss:StyleID="s75"><Data ss:Type="Number">10589569.875</Data></Cell>
    <Cell ss:StyleID="s73"><Data ss:Type="Number">2E-3</Data></Cell>
    <Cell ss:StyleID="s73"><Data ss:Type="Number">1.0330000000000001E-3</Data></Cell>
    <Cell ss:StyleID="s76"><Data ss:Type="String">High</Data></Cell>
    <Cell ss:StyleID="s77"><Data ss:Type="Number">29.77</Data></Cell>
    <Cell ss:StyleID="s78"><Data ss:Type="Number">6.96949738514622E-2</Data></Cell>
    <Cell ss:StyleID="s76"/>
    <Cell ss:StyleID="s79"/>
    <Cell ss:StyleID="s73"><Data ss:Type="Number">0</Data></Cell>
   </Row>
   <Row>
    <Cell ss:StyleID="s80"><Data ss:Type="String">67473982;C4M2Y7</Data></Cell>
    <Cell ss:StyleID="s81"><Data ss:Type="String">purine nucleoside phosphorylase [Entamoeba histolytica HM-1:IMSS]</Data></Cell>
    <Cell ss:StyleID="s82"><Data ss:Type="Number">19.690000000000001</Data></Cell>
    <Cell ss:StyleID="s83"><Data ss:Type="Number">1</Data></Cell>
    <Cell ss:StyleID="s83"><Data ss:Type="Number">5</Data></Cell>
    <Cell ss:StyleID="s83"><Data ss:Type="Number">5</Data></Cell>
    <Cell ss:StyleID="s83"><Data ss:Type="Number">13</Data></Cell>
    <Cell ss:StyleID="s84"><Data ss:Type="Number">25715447.755208299</Data></Cell>
    <Cell ss:StyleID="s85"><Data ss:Type="Number">19.690000000000001</Data></Cell>
    <Cell ss:StyleID="s86"><Data ss:Type="Number">5</Data></Cell>
    <Cell ss:StyleID="s87"><Data ss:Type="Number">19.690000000000001</Data></Cell>
    <Cell ss:StyleID="s88"><Data ss:Type="Number">5</Data></Cell>
    <Cell ss:StyleID="s83"><Data ss:Type="Number">320</Data></Cell>
    <Cell ss:StyleID="s89"><Data ss:Type="Number">35.107551264660003</Data></Cell>
    <Cell ss:StyleID="s90"><Data ss:Type="Number">7.02001953125</Data></Cell>
   </Row>
   <Row ss:AutoFitHeight="0" ss:Height="15.75" ss:Hidden="1">
    <Cell ss:Index="2" ss:StyleID="s63"><Data ss:Type="String">Sequence</Data></Cell>
    <Cell ss:StyleID="s63"><Data ss:Type="String"># PSMs</Data></Cell>
    <Cell ss:StyleID="s63"><Data ss:Type="String"># Protein Groups</Data></Cell>
    <Cell ss:StyleID="s63"><Data ss:Type="String">Protein Group Accessions</Data></Cell>
    <Cell ss:StyleID="s63"><Data ss:Type="String">Modifications</Data></Cell>
    <Cell ss:StyleID="s63"><Data ss:Type="String">MH+ [Da]</Data></Cell>
    <Cell ss:StyleID="s63"><Data ss:Type="String">Area</Data></Cell>
    <Cell ss:StyleID="s63"><Data ss:Type="String">q-Value</Data></Cell>
    <Cell ss:StyleID="s63"><Data ss:Type="String">PEP</Data></Cell>
    <Cell ss:StyleID="s63"><Data ss:Type="String">A4</Data></Cell>
    <Cell ss:StyleID="s63"><Data ss:Type="String">IonScore A4</Data></Cell>
    <Cell ss:StyleID="s63"><Data ss:Type="String">Exp Value A4</Data></Cell>
    <Cell ss:StyleID="s63"><Data ss:Type="String">A6</Data></Cell>
    <Cell ss:StyleID="s63"><Data ss:Type="String">XCorr A6</Data></Cell>
    <Cell ss:StyleID="s63"><Data ss:Type="String"># Missed Cleavages</Data></Cell>
   </Row>
   <Row ss:Hidden="1">
    <Cell ss:Index="2" ss:StyleID="s72"><Data ss:Type="String">VGTSGAISK</Data></Cell>
    <Cell ss:StyleID="s73"><Data ss:Type="Number">2</Data></Cell>
    <Cell ss:StyleID="s73"><Data ss:Type="Number">1</Data></Cell>
    <Cell ss:StyleID="s72"><Data ss:Type="String">67473982;C4M2Y7</Data></Cell>
    <Cell ss:StyleID="s72"><Data ss:Type="String"></Data></Cell>
    <Cell ss:StyleID="s74"><Data ss:Type="Number">819.45353879968798</Data></Cell>
    <Cell ss:StyleID="s75"><Data ss:Type="Number">70674553.125</Data></Cell>
    <Cell ss:StyleID="s73"><Data ss:Type="Number">0</Data></Cell>
    <Cell ss:StyleID="s73"><Data ss:Type="Number">0.20200000000000001</Data></Cell>
    <Cell ss:StyleID="s76"><Data ss:Type="String">High</Data></Cell>
    <Cell ss:StyleID="s77"><Data ss:Type="Number">38.619999999999997</Data></Cell>
    <Cell ss:StyleID="s78"><Data ss:Type="Number">7.2343309984409E-3</Data></Cell>
    <Cell ss:StyleID="s76"><Data ss:Type="String">High</Data></Cell>
    <Cell ss:StyleID="s79"><Data ss:Type="Number">2.6249365806579599</Data></Cell>
    <Cell ss:StyleID="s73"><Data ss:Type="Number">0</Data></Cell>
   </Row>
   <Row ss:Hidden="1">
    <Cell ss:Index="2" ss:StyleID="s72"><Data ss:Type="String">AAPTHPVNIIR</Data></Cell>
    <Cell ss:StyleID="s73"><Data ss:Type="Number">3</Data></Cell>
    <Cell ss:StyleID="s73"><Data ss:Type="Number">1</Data></Cell>
    <Cell ss:StyleID="s72"><Data ss:Type="String">67473982;C4M2Y7</Data></Cell>
    <Cell ss:StyleID="s72"><Data ss:Type="String"></Data></Cell>
    <Cell ss:StyleID="s74"><Data ss:Type="Number">1188.6820409782799</Data></Cell>
    <Cell ss:StyleID="s75"><Data ss:Type="Number">2690230.015625</Data></Cell>
    <Cell ss:StyleID="s73"><Data ss:Type="Number">0</Data></Cell>
    <Cell ss:StyleID="s73"><Data ss:Type="Number">0.26579999999999998</Data></Cell>
    <Cell ss:StyleID="s76"><Data ss:Type="String">High</Data></Cell>
    <Cell ss:StyleID="s77"><Data ss:Type="Number">20.73</Data></Cell>
    <Cell ss:StyleID="s78"><Data ss:Type="Number">0.32500971596413097</Data></Cell>
    <Cell ss:StyleID="s76"><Data ss:Type="String">High</Data></Cell>
    <Cell ss:StyleID="s79"><Data ss:Type="Number">2.5674664974212602</Data></Cell>
    <Cell ss:StyleID="s73"><Data ss:Type="Number">0</Data></Cell>
   </Row>
   <Row ss:Hidden="1">
    <Cell ss:Index="2" ss:StyleID="s72"><Data ss:Type="String">TFTSADDVNVDK</Data></Cell>
    <Cell ss:StyleID="s73"><Data ss:Type="Number">4</Data></Cell>
    <Cell ss:StyleID="s73"><Data ss:Type="Number">1</Data></Cell>
    <Cell ss:StyleID="s72"><Data ss:Type="String">67473982;C4M2Y7</Data></Cell>
    <Cell ss:StyleID="s72"><Data ss:Type="String"></Data></Cell>
    <Cell ss:StyleID="s74"><Data ss:Type="Number">1311.60197629969</Data></Cell>
    <Cell ss:StyleID="s75"><Data ss:Type="Number">3781560.125</Data></Cell>
    <Cell ss:StyleID="s73"><Data ss:Type="Number">0</Data></Cell>
    <Cell ss:StyleID="s73"><Data ss:Type="Number">0.21879999999999999</Data></Cell>
    <Cell ss:StyleID="s76"><Data ss:Type="String">High</Data></Cell>
    <Cell ss:StyleID="s77"><Data ss:Type="Number">56.54</Data></Cell>
    <Cell ss:StyleID="s78"><Data ss:Type="Number">3.9927535556403999E-5</Data></Cell>
    <Cell ss:StyleID="s76"><Data ss:Type="String">High</Data></Cell>
    <Cell ss:StyleID="s79"><Data ss:Type="Number">2.7218446731567401</Data></Cell>
    <Cell ss:StyleID="s73"><Data ss:Type="Number">0</Data></Cell>
   </Row>
   <Row ss:Hidden="1">
    <Cell ss:Index="2" ss:StyleID="s72"><Data ss:Type="String">VGITASAAGFFVCQGR</Data></Cell>
    <Cell ss:StyleID="s73"><Data ss:Type="Number">2</Data></Cell>
    <Cell ss:StyleID="s73"><Data ss:Type="Number">1</Data></Cell>
    <Cell ss:StyleID="s72"><Data ss:Type="String">67473982;C4M2Y7</Data></Cell>
    <Cell ss:StyleID="s72"><Data ss:Type="String">C13(Carbamidomethyl)</Data></Cell>
    <Cell ss:StyleID="s74"><Data ss:Type="Number">1640.81193723719</Data></Cell>
    <Cell ss:StyleID="s75"><Data ss:Type="Number">1105579.8125</Data></Cell>
    <Cell ss:StyleID="s73"><Data ss:Type="Number">0</Data></Cell>
    <Cell ss:StyleID="s73"><Data ss:Type="Number">1.0379999999999999E-8</Data></Cell>
    <Cell ss:StyleID="s76"><Data ss:Type="String">High</Data></Cell>
    <Cell ss:StyleID="s77"><Data ss:Type="Number">67.83</Data></Cell>
    <Cell ss:StyleID="s78"><Data ss:Type="Number">5.4306950800765501E-6</Data></Cell>
    <Cell ss:StyleID="s76"><Data ss:Type="String">High</Data></Cell>
    <Cell ss:StyleID="s79"><Data ss:Type="Number">3.5943784713745099</Data></Cell>
    <Cell ss:StyleID="s73"><Data ss:Type="Number">0</Data></Cell>
   </Row>
   <Row ss:Hidden="1">
    <Cell ss:Index="2" ss:StyleID="s72"><Data ss:Type="String">YTIGLDNTGLFYDVK</Data></Cell>
    <Cell ss:StyleID="s73"><Data ss:Type="Number">2</Data></Cell>
    <Cell ss:StyleID="s73"><Data ss:Type="Number">1</Data></Cell>
    <Cell ss:StyleID="s72"><Data ss:Type="String">67473982;C4M2Y7</Data></Cell>
    <Cell ss:StyleID="s72"><Data ss:Type="String"></Data></Cell>
    <Cell ss:StyleID="s74"><Data ss:Type="Number">1718.85429563563</Data></Cell>
    <Cell ss:StyleID="s75"><Data ss:Type="Number">0</Data></Cell>
    <Cell ss:StyleID="s73"><Data ss:Type="Number">0</Data></Cell>
    <Cell ss:StyleID="s73"><Data ss:Type="Number">2.3250000000000001E-4</Data></Cell>
    <Cell ss:StyleID="s76"><Data ss:Type="String">High</Data></Cell>
    <Cell ss:StyleID="s77"><Data ss:Type="Number">65.790000000000006</Data></Cell>
    <Cell ss:StyleID="s78"><Data ss:Type="Number">1.2390757513379299E-5</Data></Cell>
    <Cell ss:StyleID="s76"><Data ss:Type="String">High</Data></Cell>
    <Cell ss:StyleID="s79"><Data ss:Type="Number">2.5539624691009499</Data></Cell>
    <Cell ss:StyleID="s73"><Data ss:Type="Number">0</Data></Cell>
   </Row>
   <Row>
    <Cell ss:StyleID="s80"><Data ss:Type="String">67464228;C4LSA0</Data></Cell>
    <Cell ss:StyleID="s81"><Data ss:Type="String">60S ribosomal protein L24 [Entamoeba histolytica HM-1:IMSS]</Data></Cell>
    <Cell ss:StyleID="s82"><Data ss:Type="Number">26.38</Data></Cell>
    <Cell ss:StyleID="s83"><Data ss:Type="Number">2</Data></Cell>
    <Cell ss:StyleID="s83"><Data ss:Type="Number">6</Data></Cell>
    <Cell ss:StyleID="s83"><Data ss:Type="Number">6</Data></Cell>
    <Cell ss:StyleID="s83"><Data ss:Type="Number">11</Data></Cell>
    <Cell ss:StyleID="s84"><Data ss:Type="Number">10758253.140625</Data></Cell>
    <Cell ss:StyleID="s85"><Data ss:Type="Number">26.38</Data></Cell>
    <Cell ss:StyleID="s86"><Data ss:Type="Number">6</Data></Cell>
    <Cell ss:StyleID="s87"><Data ss:Type="Number">14.11</Data></Cell>
    <Cell ss:StyleID="s88"><Data ss:Type="Number">3</Data></Cell>
    <Cell ss:StyleID="s83"><Data ss:Type="Number">163</Data></Cell>
    <Cell ss:StyleID="s89"><Data ss:Type="Number">18.592388994659999</Data></Cell>
    <Cell ss:StyleID="s90"><Data ss:Type="Number">10.74072265625</Data></Cell>
   </Row>
   <Row ss:AutoFitHeight="0" ss:Height="15.75" ss:Hidden="1">
    <Cell ss:Index="2" ss:StyleID="s63"><Data ss:Type="String">Sequence</Data></Cell>
    <Cell ss:StyleID="s63"><Data ss:Type="String"># PSMs</Data></Cell>
    <Cell ss:StyleID="s63"><Data ss:Type="String"># Protein Groups</Data></Cell>
    <Cell ss:StyleID="s63"><Data ss:Type="String">Protein Group Accessions</Data></Cell>
    <Cell ss:StyleID="s63"><Data ss:Type="String">Modifications</Data></Cell>
    <Cell ss:StyleID="s63"><Data ss:Type="String">MH+ [Da]</Data></Cell>
    <Cell ss:StyleID="s63"><Data ss:Type="String">Area</Data></Cell>
    <Cell ss:StyleID="s63"><Data ss:Type="String">q-Value</Data></Cell>
    <Cell ss:StyleID="s63"><Data ss:Type="String">PEP</Data></Cell>
    <Cell ss:StyleID="s63"><Data ss:Type="String">A4</Data></Cell>
    <Cell ss:StyleID="s63"><Data ss:Type="String">IonScore A4</Data></Cell>
    <Cell ss:StyleID="s63"><Data ss:Type="String">Exp Value A4</Data></Cell>
    <Cell ss:StyleID="s63"><Data ss:Type="String">A6</Data></Cell>
    <Cell ss:StyleID="s63"><Data ss:Type="String">XCorr A6</Data></Cell>
    <Cell ss:StyleID="s63"><Data ss:Type="String"># Missed Cleavages</Data></Cell>
   </Row>
   <Row ss:Hidden="1">
    <Cell ss:Index="2" ss:StyleID="s72"><Data ss:Type="String">QTQSSEVLAK</Data></Cell>
    <Cell ss:StyleID="s73"><Data ss:Type="Number">2</Data></Cell>
    <Cell ss:StyleID="s73"><Data ss:Type="Number">1</Data></Cell>
    <Cell ss:StyleID="s72"><Data ss:Type="String">67464228;C4LSA0</Data></Cell>
    <Cell ss:StyleID="s72"><Data ss:Type="String"></Data></Cell>
    <Cell ss:StyleID="s74"><Data ss:Type="Number">1090.57109251063</Data></Cell>
    <Cell ss:StyleID="s75"><Data ss:Type="Number">16677514.296875</Data></Cell>
    <Cell ss:StyleID="s73"><Data ss:Type="Number">0</Data></Cell>
    <Cell ss:StyleID="s73"><Data ss:Type="Number">2.995E-5</Data></Cell>
    <Cell ss:StyleID="s76"><Data ss:Type="String">High</Data></Cell>
    <Cell ss:StyleID="s77"><Data ss:Type="Number">65.209999999999994</Data></Cell>
    <Cell ss:StyleID="s78"><Data ss:Type="Number">1.7309719608949299E-5</Data></Cell>
    <Cell ss:StyleID="s76"><Data ss:Type="String">High</Data></Cell>
    <Cell ss:StyleID="s79"><Data ss:Type="Number">2.8547096252441402</Data></Cell>
    <Cell ss:StyleID="s73"><Data ss:Type="Number">0</Data></Cell>
   </Row>
   <Row ss:Hidden="1">
    <Cell ss:Index="2" ss:StyleID="s72"><Data ss:Type="String">KQTQSSEVLAK</Data></Cell>
    <Cell ss:StyleID="s73"><Data ss:Type="Number">2</Data></Cell>
    <Cell ss:StyleID="s73"><Data ss:Type="Number">1</Data></Cell>
    <Cell ss:StyleID="s72"><Data ss:Type="String">67464228;C4LSA0</Data></Cell>
    <Cell ss:StyleID="s72"><Data ss:Type="String"></Data></Cell>
    <Cell ss:StyleID="s74"><Data ss:Type="Number">1218.6662023552301</Data></Cell>
    <Cell ss:StyleID="s75"><Data ss:Type="Number">886081.546875</Data></Cell>
    <Cell ss:StyleID="s73"><Data ss:Type="Number">0</Data></Cell>
    <Cell ss:StyleID="s73"><Data ss:Type="Number">4.5089999999999997E-5</Data></Cell>
    <Cell ss:StyleID="s76"><Data ss:Type="String">High</Data></Cell>
    <Cell ss:StyleID="s77"><Data ss:Type="Number">60.29</Data></Cell>
    <Cell ss:StyleID="s78"><Data ss:Type="Number">5.1915014915189201E-5</Data></Cell>
    <Cell ss:StyleID="s76"><Data ss:Type="String">High</Data></Cell>
    <Cell ss:StyleID="s79"><Data ss:Type="Number">2.0658125877380402</Data></Cell>
    <Cell ss:StyleID="s73"><Data ss:Type="Number">1</Data></Cell>
   </Row>
   <Row ss:Hidden="1">
    <Cell ss:Index="2" ss:StyleID="s72"><Data ss:Type="String">GYSGISAEEIAK</Data></Cell>
    <Cell ss:StyleID="s73"><Data ss:Type="Number">4</Data></Cell>
    <Cell ss:StyleID="s73"><Data ss:Type="Number">1</Data></Cell>
    <Cell ss:StyleID="s72"><Data ss:Type="String">67464228;C4LSA0</Data></Cell>
    <Cell ss:StyleID="s72"><Data ss:Type="String"></Data></Cell>
    <Cell ss:StyleID="s74"><Data ss:Type="Number">1224.60856809656</Data></Cell>
    <Cell ss:StyleID="s75"><Data ss:Type="Number">1777895.875</Data></Cell>
    <Cell ss:StyleID="s73"><Data ss:Type="Number">0</Data></Cell>
    <Cell ss:StyleID="s73"><Data ss:Type="Number">0.1399</Data></Cell>
    <Cell ss:StyleID="s76"><Data ss:Type="String">High</Data></Cell>
    <Cell ss:StyleID="s77"><Data ss:Type="Number">21.4</Data></Cell>
    <Cell ss:StyleID="s78"><Data ss:Type="Number">0.26260803552718398</Data></Cell>
    <Cell ss:StyleID="s76"><Data ss:Type="String">High</Data></Cell>
    <Cell ss:StyleID="s79"><Data ss:Type="Number">2.28735256195068</Data></Cell>
    <Cell ss:StyleID="s73"><Data ss:Type="Number">0</Data></Cell>
   </Row>
   <Row ss:Hidden="1">
    <Cell ss:Index="2" ss:StyleID="s72"><Data ss:Type="String">GQQNELVEK</Data></Cell>
    <Cell ss:StyleID="s73"><Data ss:Type="Number">1</Data></Cell>
    <Cell ss:StyleID="s73"><Data ss:Type="Number">1</Data></Cell>
    <Cell ss:StyleID="s72"><Data ss:Type="String">67464228;C4LSA0</Data></Cell>
    <Cell ss:StyleID="s72"><Data ss:Type="String"></Data></Cell>
    <Cell ss:StyleID="s74"><Data ss:Type="Number">1044.52763547938</Data></Cell>
    <Cell ss:StyleID="s75"><Data ss:Type="Number">10201872.3125</Data></Cell>
    <Cell ss:StyleID="s73"><Data ss:Type="Number">2E-3</Data></Cell>
    <Cell ss:StyleID="s73"><Data ss:Type="Number">4.4920000000000002E-4</Data></Cell>
    <Cell ss:StyleID="s76"><Data ss:Type="String">High</Data></Cell>
    <Cell ss:StyleID="s77"><Data ss:Type="Number">37.549999999999997</Data></Cell>
    <Cell ss:StyleID="s78"><Data ss:Type="Number">4.5530221601530196E-3</Data></Cell>
    <Cell ss:StyleID="s76"/>
    <Cell ss:StyleID="s79"/>
    <Cell ss:StyleID="s73"><Data ss:Type="Number">0</Data></Cell>
   </Row>
   <Row ss:Hidden="1">
    <Cell ss:Index="2" ss:StyleID="s72"><Data ss:Type="String">TQVCAFSGFK</Data></Cell>
    <Cell ss:StyleID="s73"><Data ss:Type="Number">1</Data></Cell>
    <Cell ss:StyleID="s73"><Data ss:Type="Number">1</Data></Cell>
    <Cell ss:StyleID="s72"><Data ss:Type="String">67464228;C4LSA0</Data></Cell>
    <Cell ss:StyleID="s72"><Data ss:Type="String">C4(Carbamidomethyl)</Data></Cell>
    <Cell ss:StyleID="s74"><Data ss:Type="Number">1144.54533567469</Data></Cell>
    <Cell ss:StyleID="s75"><Data ss:Type="Number">2994893.8125</Data></Cell>
    <Cell ss:StyleID="s73"><Data ss:Type="Number">2E-3</Data></Cell>
    <Cell ss:StyleID="s73"><Data ss:Type="Number">1.8120000000000001E-2</Data></Cell>
    <Cell ss:StyleID="s76"><Data ss:Type="String">High</Data></Cell>
    <Cell ss:StyleID="s77"><Data ss:Type="Number">18.91</Data></Cell>
    <Cell ss:StyleID="s78"><Data ss:Type="Number">0.39522564793266202</Data></Cell>
    <Cell ss:StyleID="s76"/>
    <Cell ss:StyleID="s79"/>
    <Cell ss:StyleID="s73"><Data ss:Type="Number">0</Data></Cell>
   </Row>
   <Row ss:Hidden="1">
    <Cell ss:Index="2" ss:StyleID="s72"><Data ss:Type="String">KGQQNELVEK</Data></Cell>
    <Cell ss:StyleID="s73"><Data ss:Type="Number">1</Data></Cell>
    <Cell ss:StyleID="s73"><Data ss:Type="Number">1</Data></Cell>
    <Cell ss:StyleID="s72"><Data ss:Type="String">67464228;C4LSA0</Data></Cell>
    <Cell ss:StyleID="s72"><Data ss:Type="String"></Data></Cell>
    <Cell ss:StyleID="s74"><Data ss:Type="Number">1172.62419309656</Data></Cell>
    <Cell ss:StyleID="s75"><Data ss:Type="Number">5395372.8125</Data></Cell>
    <Cell ss:StyleID="s73"><Data ss:Type="Number">2E-3</Data></Cell>
    <Cell ss:StyleID="s73"><Data ss:Type="Number">4.9199999999999999E-3</Data></Cell>
    <Cell ss:StyleID="s76"><Data ss:Type="String">High</Data></Cell>
    <Cell ss:StyleID="s77"><Data ss:Type="Number">35.86</Data></Cell>
    <Cell ss:StyleID="s78"><Data ss:Type="Number">9.0277441801734706E-3</Data></Cell>
    <Cell ss:StyleID="s76"/>
    <Cell ss:StyleID="s79"/>
    <Cell ss:StyleID="s73"><Data ss:Type="Number">1</Data></Cell>
   </Row>
   <Row>
    <Cell ss:StyleID="s80"><Data ss:Type="String">67464170;C4M1E1</Data></Cell>
    <Cell ss:StyleID="s81"><Data ss:Type="String">60S ribosomal protein L12 [Entamoeba histolytica HM-1:IMSS]</Data></Cell>
    <Cell ss:StyleID="s82"><Data ss:Type="Number">23.95</Data></Cell>
    <Cell ss:StyleID="s83"><Data ss:Type="Number">4</Data></Cell>
    <Cell ss:StyleID="s83"><Data ss:Type="Number">3</Data></Cell>
    <Cell ss:StyleID="s83"><Data ss:Type="Number">3</Data></Cell>
    <Cell ss:StyleID="s83"><Data ss:Type="Number">10</Data></Cell>
    <Cell ss:StyleID="s84"><Data ss:Type="Number">3079221.4947916698</Data></Cell>
    <Cell ss:StyleID="s85"><Data ss:Type="Number">23.95</Data></Cell>
    <Cell ss:StyleID="s86"><Data ss:Type="Number">3</Data></Cell>
    <Cell ss:StyleID="s87"><Data ss:Type="Number">23.95</Data></Cell>
    <Cell ss:StyleID="s88"><Data ss:Type="Number">3</Data></Cell>
    <Cell ss:StyleID="s83"><Data ss:Type="Number">167</Data></Cell>
    <Cell ss:StyleID="s89"><Data ss:Type="Number">17.751607904659998</Data></Cell>
    <Cell ss:StyleID="s90"><Data ss:Type="Number">9.59814453125</Data></Cell>
   </Row>
   <Row ss:AutoFitHeight="0" ss:Height="15.75" ss:Hidden="1">
    <Cell ss:Index="2" ss:StyleID="s63"><Data ss:Type="String">Sequence</Data></Cell>
    <Cell ss:StyleID="s63"><Data ss:Type="String"># PSMs</Data></Cell>
    <Cell ss:StyleID="s63"><Data ss:Type="String"># Protein Groups</Data></Cell>
    <Cell ss:StyleID="s63"><Data ss:Type="String">Protein Group Accessions</Data></Cell>
    <Cell ss:StyleID="s63"><Data ss:Type="String">Modifications</Data></Cell>
    <Cell ss:StyleID="s63"><Data ss:Type="String">MH+ [Da]</Data></Cell>
    <Cell ss:StyleID="s63"><Data ss:Type="String">Area</Data></Cell>
    <Cell ss:StyleID="s63"><Data ss:Type="String">q-Value</Data></Cell>
    <Cell ss:StyleID="s63"><Data ss:Type="String">PEP</Data></Cell>
    <Cell ss:StyleID="s63"><Data ss:Type="String">A4</Data></Cell>
    <Cell ss:StyleID="s63"><Data ss:Type="String">IonScore A4</Data></Cell>
    <Cell ss:StyleID="s63"><Data ss:Type="String">Exp Value A4</Data></Cell>
    <Cell ss:StyleID="s63"><Data ss:Type="String">A6</Data></Cell>
    <Cell ss:StyleID="s63"><Data ss:Type="String">XCorr A6</Data></Cell>
    <Cell ss:StyleID="s63"><Data ss:Type="String"># Missed Cleavages</Data></Cell>
   </Row>
   <Row ss:Hidden="1">
    <Cell ss:Index="2" ss:StyleID="s72"><Data ss:Type="String">VGPLGLNPK</Data></Cell>
    <Cell ss:StyleID="s73"><Data ss:Type="Number">2</Data></Cell>
    <Cell ss:StyleID="s73"><Data ss:Type="Number">1</Data></Cell>
    <Cell ss:StyleID="s72"><Data ss:Type="String">67464170;C4M1E1</Data></Cell>
    <Cell ss:StyleID="s72"><Data ss:Type="String"></Data></Cell>
    <Cell ss:StyleID="s74"><Data ss:Type="Number">894.538560772344</Data></Cell>
    <Cell ss:StyleID="s75"><Data ss:Type="Number">3956408.125</Data></Cell>
    <Cell ss:StyleID="s73"><Data ss:Type="Number">0</Data></Cell>
    <Cell ss:StyleID="s73"><Data ss:Type="Number">0.24840000000000001</Data></Cell>
    <Cell ss:StyleID="s76"><Data ss:Type="String">High</Data></Cell>
    <Cell ss:StyleID="s77"><Data ss:Type="Number">25.56</Data></Cell>
    <Cell ss:StyleID="s78"><Data ss:Type="Number">3.5163372837155003E-2</Data></Cell>
    <Cell ss:StyleID="s76"><Data ss:Type="String">High</Data></Cell>
    <Cell ss:StyleID="s79"><Data ss:Type="Number">1.9734871387481701</Data></Cell>
    <Cell ss:StyleID="s73"><Data ss:Type="Number">0</Data></Cell>
   </Row>
   <Row ss:Hidden="1">
    <Cell ss:Index="2" ss:StyleID="s72"><Data ss:Type="String">VVAGDAAAGASLGPK</Data></Cell>
    <Cell ss:StyleID="s73"><Data ss:Type="Number">6</Data></Cell>
    <Cell ss:StyleID="s73"><Data ss:Type="Number">1</Data></Cell>
    <Cell ss:StyleID="s72"><Data ss:Type="String">67464170;C4M1E1</Data></Cell>
    <Cell ss:StyleID="s72"><Data ss:Type="String"></Data></Cell>
    <Cell ss:StyleID="s74"><Data ss:Type="Number">1283.69413938563</Data></Cell>
    <Cell ss:StyleID="s75"><Data ss:Type="Number">3178194.71875</Data></Cell>
    <Cell ss:StyleID="s73"><Data ss:Type="Number">0</Data></Cell>
    <Cell ss:StyleID="s73"><Data ss:Type="Number">1.1729999999999999E-14</Data></Cell>
    <Cell ss:StyleID="s76"><Data ss:Type="String">High</Data></Cell>
    <Cell ss:StyleID="s77"><Data ss:Type="Number">57.65</Data></Cell>
    <Cell ss:StyleID="s78"><Data ss:Type="Number">6.0212688969873501E-5</Data></Cell>
    <Cell ss:StyleID="s76"><Data ss:Type="String">High</Data></Cell>
    <Cell ss:StyleID="s79"><Data ss:Type="Number">3.2393984794616699</Data></Cell>
    <Cell ss:StyleID="s73"><Data ss:Type="Number">0</Data></Cell>
   </Row>
   <Row ss:Hidden="1">
    <Cell ss:Index="2" ss:StyleID="s72"><Data ss:Type="String">VATYEVIPSAAALILK</Data></Cell>
    <Cell ss:StyleID="s73"><Data ss:Type="Number">2</Data></Cell>
    <Cell ss:StyleID="s73"><Data ss:Type="Number">1</Data></Cell>
    <Cell ss:StyleID="s72"><Data ss:Type="String">67464170;C4M1E1</Data></Cell>
    <Cell ss:StyleID="s72"><Data ss:Type="String"></Data></Cell>
    <Cell ss:StyleID="s74"><Data ss:Type="Number">1658.97648801844</Data></Cell>
    <Cell ss:StyleID="s75"><Data ss:Type="Number">2103061.640625</Data></Cell>
    <Cell ss:StyleID="s73"><Data ss:Type="Number">0</Data></Cell>
    <Cell ss:StyleID="s73"><Data ss:Type="Number">4.4920000000000002E-4</Data></Cell>
    <Cell ss:StyleID="s76"><Data ss:Type="String">High</Data></Cell>
    <Cell ss:StyleID="s77"><Data ss:Type="Number">30.29</Data></Cell>
    <Cell ss:StyleID="s78"><Data ss:Type="Number">1.3282760572895199E-2</Data></Cell>
    <Cell ss:StyleID="s76"><Data ss:Type="String">High</Data></Cell>
    <Cell ss:StyleID="s79"><Data ss:Type="Number">3.53401803970337</Data></Cell>
    <Cell ss:StyleID="s73"><Data ss:Type="Number">0</Data></Cell>
   </Row>
   <Row>
    <Cell ss:StyleID="s80"><Data ss:Type="String">67464805;C4LTQ5</Data></Cell>
    <Cell ss:StyleID="s81"><Data ss:Type="String">40S ribosomal protein S3a [Entamoeba histolytica HM-1:IMSS]</Data></Cell>
    <Cell ss:StyleID="s82"><Data ss:Type="Number">13.28</Data></Cell>
    <Cell ss:StyleID="s83"><Data ss:Type="Number">13</Data></Cell>
    <Cell ss:StyleID="s83"><Data ss:Type="Number">4</Data></Cell>
    <Cell ss:StyleID="s83"><Data ss:Type="Number">4</Data></Cell>
    <Cell ss:StyleID="s83"><Data ss:Type="Number">8</Data></Cell>
    <Cell ss:StyleID="s84"><Data ss:Type="Number">36247491.197916701</Data></Cell>
    <Cell ss:StyleID="s85"><Data ss:Type="Number">13.28</Data></Cell>
    <Cell ss:StyleID="s86"><Data ss:Type="Number">4</Data></Cell>
    <Cell ss:StyleID="s87"><Data ss:Type="Number">10.55</Data></Cell>
    <Cell ss:StyleID="s88"><Data ss:Type="Number">3</Data></Cell>
    <Cell ss:StyleID="s83"><Data ss:Type="Number">256</Data></Cell>
    <Cell ss:StyleID="s89"><Data ss:Type="Number">29.07675160466</Data></Cell>
    <Cell ss:StyleID="s90"><Data ss:Type="Number">9.84716796875</Data></Cell>
   </Row>
   <Row ss:AutoFitHeight="0" ss:Height="15.75" ss:Hidden="1">
    <Cell ss:Index="2" ss:StyleID="s63"><Data ss:Type="String">Sequence</Data></Cell>
    <Cell ss:StyleID="s63"><Data ss:Type="String"># PSMs</Data></Cell>
    <Cell ss:StyleID="s63"><Data ss:Type="String"># Protein Groups</Data></Cell>
    <Cell ss:StyleID="s63"><Data ss:Type="String">Protein Group Accessions</Data></Cell>
    <Cell ss:StyleID="s63"><Data ss:Type="String">Modifications</Data></Cell>
    <Cell ss:StyleID="s63"><Data ss:Type="String">MH+ [Da]</Data></Cell>
    <Cell ss:StyleID="s63"><Data ss:Type="String">Area</Data></Cell>
    <Cell ss:StyleID="s63"><Data ss:Type="String">q-Value</Data></Cell>
    <Cell ss:StyleID="s63"><Data ss:Type="String">PEP</Data></Cell>
    <Cell ss:StyleID="s63"><Data ss:Type="String">A4</Data></Cell>
    <Cell ss:StyleID="s63"><Data ss:Type="String">IonScore A4</Data></Cell>
    <Cell ss:StyleID="s63"><Data ss:Type="String">Exp Value A4</Data></Cell>
    <Cell ss:StyleID="s63"><Data ss:Type="String">A6</Data></Cell>
    <Cell ss:StyleID="s63"><Data ss:Type="String">XCorr A6</Data></Cell>
    <Cell ss:StyleID="s63"><Data ss:Type="String"># Missed Cleavages</Data></Cell>
   </Row>
   <Row ss:Hidden="1">
    <Cell ss:Index="2" ss:StyleID="s72"><Data ss:Type="String">TVGQIVVNK</Data></Cell>
    <Cell ss:StyleID="s73"><Data ss:Type="Number">3</Data></Cell>
    <Cell ss:StyleID="s73"><Data ss:Type="Number">1</Data></Cell>
    <Cell ss:StyleID="s72"><Data ss:Type="String">67464805;C4LTQ5</Data></Cell>
    <Cell ss:StyleID="s72"><Data ss:Type="String"></Data></Cell>
    <Cell ss:StyleID="s74"><Data ss:Type="Number">957.57060422937502</Data></Cell>
    <Cell ss:StyleID="s75"><Data ss:Type="Number">34375373.53125</Data></Cell>
    <Cell ss:StyleID="s73"><Data ss:Type="Number">0</Data></Cell>
    <Cell ss:StyleID="s73"><Data ss:Type="Number">0.18210000000000001</Data></Cell>
    <Cell ss:StyleID="s76"><Data ss:Type="String">High</Data></Cell>
    <Cell ss:StyleID="s77"><Data ss:Type="Number">41.98</Data></Cell>
    <Cell ss:StyleID="s78"><Data ss:Type="Number">2.6147125589348302E-3</Data></Cell>
    <Cell ss:StyleID="s76"><Data ss:Type="String">High</Data></Cell>
    <Cell ss:StyleID="s79"><Data ss:Type="Number">2.1350524425506601</Data></Cell>
    <Cell ss:StyleID="s73"><Data ss:Type="Number">0</Data></Cell>
   </Row>
   <Row ss:Hidden="1">
    <Cell ss:Index="2" ss:StyleID="s72"><Data ss:Type="String">IMNNLITK</Data></Cell>
    <Cell ss:StyleID="s73"><Data ss:Type="Number">2</Data></Cell>
    <Cell ss:StyleID="s73"><Data ss:Type="Number">1</Data></Cell>
    <Cell ss:StyleID="s72"><Data ss:Type="String">67464805;C4LTQ5</Data></Cell>
    <Cell ss:StyleID="s72"><Data ss:Type="String">M2(Oxidation)</Data></Cell>
    <Cell ss:StyleID="s74"><Data ss:Type="Number">962.53190794031298</Data></Cell>
    <Cell ss:StyleID="s75"><Data ss:Type="Number">3713929.1875</Data></Cell>
    <Cell ss:StyleID="s73"><Data ss:Type="Number">0</Data></Cell>
    <Cell ss:StyleID="s73"><Data ss:Type="Number">0.27650000000000002</Data></Cell>
    <Cell ss:StyleID="s76"><Data ss:Type="String">High</Data></Cell>
    <Cell ss:StyleID="s77"><Data ss:Type="Number">47.82</Data></Cell>
    <Cell ss:StyleID="s78"><Data ss:Type="Number">6.9877984065087396E-4</Data></Cell>
    <Cell ss:StyleID="s76"><Data ss:Type="String">High</Data></Cell>
    <Cell ss:StyleID="s79"><Data ss:Type="Number">2.2082765102386501</Data></Cell>
    <Cell ss:StyleID="s73"><Data ss:Type="Number">0</Data></Cell>
   </Row>
   <Row ss:Hidden="1">
    <Cell ss:Index="2" ss:StyleID="s72"><Data ss:Type="String">ELTQFVDYLR</Data></Cell>
    <Cell ss:StyleID="s73"><Data ss:Type="Number">2</Data></Cell>
    <Cell ss:StyleID="s73"><Data ss:Type="Number">1</Data></Cell>
    <Cell ss:StyleID="s72"><Data ss:Type="String">67464805;C4LTQ5</Data></Cell>
    <Cell ss:StyleID="s72"><Data ss:Type="String"></Data></Cell>
    <Cell ss:StyleID="s74"><Data ss:Type="Number">1283.66044797938</Data></Cell>
    <Cell ss:StyleID="s75"><Data ss:Type="Number">4926302.1875</Data></Cell>
    <Cell ss:StyleID="s73"><Data ss:Type="Number">0</Data></Cell>
    <Cell ss:StyleID="s73"><Data ss:Type="Number">4.4920000000000002E-4</Data></Cell>
    <Cell ss:StyleID="s76"><Data ss:Type="String">High</Data></Cell>
    <Cell ss:StyleID="s77"><Data ss:Type="Number">46.62</Data></Cell>
    <Cell ss:StyleID="s78"><Data ss:Type="Number">9.0701612018509101E-4</Data></Cell>
    <Cell ss:StyleID="s76"><Data ss:Type="String">High</Data></Cell>
    <Cell ss:StyleID="s79"><Data ss:Type="Number">2.8766510486602801</Data></Cell>
    <Cell ss:StyleID="s73"><Data ss:Type="Number">0</Data></Cell>
   </Row>
   <Row ss:Hidden="1">
    <Cell ss:Index="2" ss:StyleID="s72"><Data ss:Type="String">IASEQLK</Data></Cell>
    <Cell ss:StyleID="s73"><Data ss:Type="Number">1</Data></Cell>
    <Cell ss:StyleID="s73"><Data ss:Type="Number">1</Data></Cell>
    <Cell ss:StyleID="s72"><Data ss:Type="String">67464805;C4LTQ5</Data></Cell>
    <Cell ss:StyleID="s72"><Data ss:Type="String"></Data></Cell>
    <Cell ss:StyleID="s74"><Data ss:Type="Number">788.44890012781298</Data></Cell>
    <Cell ss:StyleID="s75"><Data ss:Type="Number">69440797.875</Data></Cell>
    <Cell ss:StyleID="s73"><Data ss:Type="Number">6.0000000000000001E-3</Data></Cell>
    <Cell ss:StyleID="s73"><Data ss:Type="Number">9.3979999999999994E-2</Data></Cell>
    <Cell ss:StyleID="s76"><Data ss:Type="String">High</Data></Cell>
    <Cell ss:StyleID="s77"><Data ss:Type="Number">29.91</Data></Cell>
    <Cell ss:StyleID="s78"><Data ss:Type="Number">7.1516810833722896E-2</Data></Cell>
    <Cell ss:StyleID="s76"/>
    <Cell ss:StyleID="s79"/>
    <Cell ss:StyleID="s73"><Data ss:Type="Number">0</Data></Cell>
   </Row>
   <Row>
    <Cell ss:StyleID="s80"><Data ss:Type="String">67483872;C4M9F9</Data></Cell>
    <Cell ss:StyleID="s81"><Data ss:Type="String">40S ribosomal protein S7 [Entamoeba histolytica HM-1:IMSS]</Data></Cell>
    <Cell ss:StyleID="s82"><Data ss:Type="Number">22.89</Data></Cell>
    <Cell ss:StyleID="s83"><Data ss:Type="Number">5</Data></Cell>
    <Cell ss:StyleID="s83"><Data ss:Type="Number">5</Data></Cell>
    <Cell ss:StyleID="s83"><Data ss:Type="Number">5</Data></Cell>
    <Cell ss:StyleID="s83"><Data ss:Type="Number">7</Data></Cell>
    <Cell ss:StyleID="s84"><Data ss:Type="Number">32575067.697916701</Data></Cell>
    <Cell ss:StyleID="s85"><Data ss:Type="Number">18.41</Data></Cell>
    <Cell ss:StyleID="s86"><Data ss:Type="Number">4</Data></Cell>
    <Cell ss:StyleID="s87"><Data ss:Type="Number">14.43</Data></Cell>
    <Cell ss:StyleID="s88"><Data ss:Type="Number">3</Data></Cell>
    <Cell ss:StyleID="s83"><Data ss:Type="Number">201</Data></Cell>
    <Cell ss:StyleID="s89"><Data ss:Type="Number">21.94128647466</Data></Cell>
    <Cell ss:StyleID="s90"><Data ss:Type="Number">10.18408203125</Data></Cell>
   </Row>
   <Row ss:AutoFitHeight="0" ss:Height="15.75" ss:Hidden="1">
    <Cell ss:Index="2" ss:StyleID="s63"><Data ss:Type="String">Sequence</Data></Cell>
    <Cell ss:StyleID="s63"><Data ss:Type="String"># PSMs</Data></Cell>
    <Cell ss:StyleID="s63"><Data ss:Type="String"># Protein Groups</Data></Cell>
    <Cell ss:StyleID="s63"><Data ss:Type="String">Protein Group Accessions</Data></Cell>
    <Cell ss:StyleID="s63"><Data ss:Type="String">Modifications</Data></Cell>
    <Cell ss:StyleID="s63"><Data ss:Type="String">MH+ [Da]</Data></Cell>
    <Cell ss:StyleID="s63"><Data ss:Type="String">Area</Data></Cell>
    <Cell ss:StyleID="s63"><Data ss:Type="String">q-Value</Data></Cell>
    <Cell ss:StyleID="s63"><Data ss:Type="String">PEP</Data></Cell>
    <Cell ss:StyleID="s63"><Data ss:Type="String">A4</Data></Cell>
    <Cell ss:StyleID="s63"><Data ss:Type="String">IonScore A4</Data></Cell>
    <Cell ss:StyleID="s63"><Data ss:Type="String">Exp Value A4</Data></Cell>
    <Cell ss:StyleID="s63"><Data ss:Type="String">A6</Data></Cell>
    <Cell ss:StyleID="s63"><Data ss:Type="String">XCorr A6</Data></Cell>
    <Cell ss:StyleID="s63"><Data ss:Type="String"># Missed Cleavages</Data></Cell>
   </Row>
   <Row ss:Hidden="1">
    <Cell ss:Index="2" ss:StyleID="s72"><Data ss:Type="String">EAVAGIPELK</Data></Cell>
    <Cell ss:StyleID="s73"><Data ss:Type="Number">2</Data></Cell>
    <Cell ss:StyleID="s73"><Data ss:Type="Number">1</Data></Cell>
    <Cell ss:StyleID="s72"><Data ss:Type="String">67483872;C4M9F9</Data></Cell>
    <Cell ss:StyleID="s72"><Data ss:Type="String"></Data></Cell>
    <Cell ss:StyleID="s74"><Data ss:Type="Number">1026.58110227625</Data></Cell>
    <Cell ss:StyleID="s75"><Data ss:Type="Number">16809650.5</Data></Cell>
    <Cell ss:StyleID="s73"><Data ss:Type="Number">0</Data></Cell>
    <Cell ss:StyleID="s73"><Data ss:Type="Number">4.4920000000000002E-4</Data></Cell>
    <Cell ss:StyleID="s76"><Data ss:Type="String">High</Data></Cell>
    <Cell ss:StyleID="s77"><Data ss:Type="Number">36.619999999999997</Data></Cell>
    <Cell ss:StyleID="s78"><Data ss:Type="Number">5.8362621899064699E-3</Data></Cell>
    <Cell ss:StyleID="s76"><Data ss:Type="String">High</Data></Cell>
    <Cell ss:StyleID="s79"><Data ss:Type="Number">2.6674065589904798</Data></Cell>
    <Cell ss:StyleID="s73"><Data ss:Type="Number">0</Data></Cell>
   </Row>
   <Row ss:Hidden="1">
    <Cell ss:Index="2" ss:StyleID="s72"><Data ss:Type="String">TVFVAVDDAK</Data></Cell>
    <Cell ss:StyleID="s73"><Data ss:Type="Number">2</Data></Cell>
    <Cell ss:StyleID="s73"><Data ss:Type="Number">1</Data></Cell>
    <Cell ss:StyleID="s72"><Data ss:Type="String">67483872;C4M9F9</Data></Cell>
    <Cell ss:StyleID="s72"><Data ss:Type="String"></Data></Cell>
    <Cell ss:StyleID="s74"><Data ss:Type="Number">1064.55900754969</Data></Cell>
    <Cell ss:StyleID="s75"><Data ss:Type="Number">0</Data></Cell>
    <Cell ss:StyleID="s73"><Data ss:Type="Number">0</Data></Cell>
    <Cell ss:StyleID="s73"><Data ss:Type="Number">4.4920000000000002E-4</Data></Cell>
    <Cell ss:StyleID="s76"><Data ss:Type="String">High</Data></Cell>
    <Cell ss:StyleID="s77"><Data ss:Type="Number">27.43</Data></Cell>
    <Cell ss:StyleID="s78"><Data ss:Type="Number">0.10084031623141</Data></Cell>
    <Cell ss:StyleID="s76"><Data ss:Type="String">High</Data></Cell>
    <Cell ss:StyleID="s79"><Data ss:Type="Number">2.0193314552307098</Data></Cell>
    <Cell ss:StyleID="s73"><Data ss:Type="Number">0</Data></Cell>
   </Row>
   <Row ss:Hidden="1">
    <Cell ss:Index="2" ss:StyleID="s72"><Data ss:Type="String">ATVIFIPLR</Data></Cell>
    <Cell ss:StyleID="s73"><Data ss:Type="Number">1</Data></Cell>
    <Cell ss:StyleID="s73"><Data ss:Type="Number">1</Data></Cell>
    <Cell ss:StyleID="s72"><Data ss:Type="String">67483872;C4M9F9</Data></Cell>
    <Cell ss:StyleID="s72"><Data ss:Type="String"></Data></Cell>
    <Cell ss:StyleID="s74"><Data ss:Type="Number">1029.63994016688</Data></Cell>
    <Cell ss:StyleID="s75"><Data ss:Type="Number">8155925.8125</Data></Cell>
    <Cell ss:StyleID="s73"><Data ss:Type="Number">0</Data></Cell>
    <Cell ss:StyleID="s73"><Data ss:Type="Number">0.2422</Data></Cell>
    <Cell ss:StyleID="s76"/>
    <Cell ss:StyleID="s77"/>
    <Cell ss:StyleID="s78"/>
    <Cell ss:StyleID="s76"><Data ss:Type="String">High</Data></Cell>
    <Cell ss:StyleID="s79"><Data ss:Type="Number">2.1811034679412802</Data></Cell>
    <Cell ss:StyleID="s73"><Data ss:Type="Number">0</Data></Cell>
   </Row>
   <Row ss:Hidden="1">
    <Cell ss:Index="2" ss:StyleID="s72"><Data ss:Type="String">VIEALEK</Data></Cell>
    <Cell ss:StyleID="s73"><Data ss:Type="Number">1</Data></Cell>
    <Cell ss:StyleID="s73"><Data ss:Type="Number">1</Data></Cell>
    <Cell ss:StyleID="s72"><Data ss:Type="String">67483872;C4M9F9</Data></Cell>
    <Cell ss:StyleID="s72"><Data ss:Type="String"></Data></Cell>
    <Cell ss:StyleID="s74"><Data ss:Type="Number">801.46910276453104</Data></Cell>
    <Cell ss:StyleID="s75"><Data ss:Type="Number">59057275.5625</Data></Cell>
    <Cell ss:StyleID="s73"><Data ss:Type="Number">2E-3</Data></Cell>
    <Cell ss:StyleID="s73"><Data ss:Type="Number">1.5039999999999999E-3</Data></Cell>
    <Cell ss:StyleID="s76"><Data ss:Type="String">High</Data></Cell>
    <Cell ss:StyleID="s77"><Data ss:Type="Number">53.53</Data></Cell>
    <Cell ss:StyleID="s78"><Data ss:Type="Number">2.8479674940397901E-4</Data></Cell>
    <Cell ss:StyleID="s76"/>
    <Cell ss:StyleID="s79"/>
    <Cell ss:StyleID="s73"><Data ss:Type="Number">0</Data></Cell>
   </Row>
   <Row ss:Hidden="1">
    <Cell ss:Index="2" ss:StyleID="s72"><Data ss:Type="String">AQVSTEVVVK</Data></Cell>
    <Cell ss:StyleID="s73"><Data ss:Type="Number">1</Data></Cell>
    <Cell ss:StyleID="s73"><Data ss:Type="Number">1</Data></Cell>
    <Cell ss:StyleID="s72"><Data ss:Type="String">67483872;C4M9F9</Data></Cell>
    <Cell ss:StyleID="s72"><Data ss:Type="String"></Data></Cell>
    <Cell ss:StyleID="s74"><Data ss:Type="Number">1059.60222044031</Data></Cell>
    <Cell ss:StyleID="s75"><Data ss:Type="Number">21858277.03125</Data></Cell>
    <Cell ss:StyleID="s73"><Data ss:Type="Number">2E-3</Data></Cell>
    <Cell ss:StyleID="s73"><Data ss:Type="Number">4.4920000000000002E-4</Data></Cell>
    <Cell ss:StyleID="s76"><Data ss:Type="String">High</Data></Cell>
    <Cell ss:StyleID="s77"><Data ss:Type="Number">52.74</Data></Cell>
    <Cell ss:StyleID="s78"><Data ss:Type="Number">2.8042105263360097E-4</Data></Cell>
    <Cell ss:StyleID="s76"/>
    <Cell ss:StyleID="s79"/>
    <Cell ss:StyleID="s73"><Data ss:Type="Number">0</Data></Cell>
   </Row>
   <Row>
    <Cell ss:StyleID="s80"><Data ss:Type="String">67468810;C4LVZ6</Data></Cell>
    <Cell ss:StyleID="s81"><Data ss:Type="String">40S ribosomal protein S5 [Entamoeba histolytica HM-1:IMSS]</Data></Cell>
    <Cell ss:StyleID="s82"><Data ss:Type="Number">20</Data></Cell>
    <Cell ss:StyleID="s83"><Data ss:Type="Number">7</Data></Cell>
    <Cell ss:StyleID="s83"><Data ss:Type="Number">4</Data></Cell>
    <Cell ss:StyleID="s83"><Data ss:Type="Number">4</Data></Cell>
    <Cell ss:StyleID="s83"><Data ss:Type="Number">7</Data></Cell>
    <Cell ss:StyleID="s84"><Data ss:Type="Number">12625989.8333333</Data></Cell>
    <Cell ss:StyleID="s85"><Data ss:Type="Number">20</Data></Cell>
    <Cell ss:StyleID="s86"><Data ss:Type="Number">4</Data></Cell>
    <Cell ss:StyleID="s87"><Data ss:Type="Number">15.61</Data></Cell>
    <Cell ss:StyleID="s88"><Data ss:Type="Number">3</Data></Cell>
    <Cell ss:StyleID="s83"><Data ss:Type="Number">205</Data></Cell>
    <Cell ss:StyleID="s89"><Data ss:Type="Number">22.908025664659998</Data></Cell>
    <Cell ss:StyleID="s90"><Data ss:Type="Number">9.51025390625</Data></Cell>
   </Row>
   <Row ss:AutoFitHeight="0" ss:Height="15.75" ss:Hidden="1">
    <Cell ss:Index="2" ss:StyleID="s63"><Data ss:Type="String">Sequence</Data></Cell>
    <Cell ss:StyleID="s63"><Data ss:Type="String"># PSMs</Data></Cell>
    <Cell ss:StyleID="s63"><Data ss:Type="String"># Protein Groups</Data></Cell>
    <Cell ss:StyleID="s63"><Data ss:Type="String">Protein Group Accessions</Data></Cell>
    <Cell ss:StyleID="s63"><Data ss:Type="String">Modifications</Data></Cell>
    <Cell ss:StyleID="s63"><Data ss:Type="String">MH+ [Da]</Data></Cell>
    <Cell ss:StyleID="s63"><Data ss:Type="String">Area</Data></Cell>
    <Cell ss:StyleID="s63"><Data ss:Type="String">q-Value</Data></Cell>
    <Cell ss:StyleID="s63"><Data ss:Type="String">PEP</Data></Cell>
    <Cell ss:StyleID="s63"><Data ss:Type="String">A4</Data></Cell>
    <Cell ss:StyleID="s63"><Data ss:Type="String">IonScore A4</Data></Cell>
    <Cell ss:StyleID="s63"><Data ss:Type="String">Exp Value A4</Data></Cell>
    <Cell ss:StyleID="s63"><Data ss:Type="String">A6</Data></Cell>
    <Cell ss:StyleID="s63"><Data ss:Type="String">XCorr A6</Data></Cell>
    <Cell ss:StyleID="s63"><Data ss:Type="String"># Missed Cleavages</Data></Cell>
   </Row>
   <Row ss:Hidden="1">
    <Cell ss:Index="2" ss:StyleID="s72"><Data ss:Type="String">ELLAINSK</Data></Cell>
    <Cell ss:StyleID="s73"><Data ss:Type="Number">2</Data></Cell>
    <Cell ss:StyleID="s73"><Data ss:Type="Number">1</Data></Cell>
    <Cell ss:StyleID="s72"><Data ss:Type="String">67468810;C4LVZ6</Data></Cell>
    <Cell ss:StyleID="s72"><Data ss:Type="String"></Data></Cell>
    <Cell ss:StyleID="s74"><Data ss:Type="Number">887.51506223718798</Data></Cell>
    <Cell ss:StyleID="s75"><Data ss:Type="Number">8298161.5</Data></Cell>
    <Cell ss:StyleID="s73"><Data ss:Type="Number">0</Data></Cell>
    <Cell ss:StyleID="s73"><Data ss:Type="Number">0.2949</Data></Cell>
    <Cell ss:StyleID="s76"><Data ss:Type="String">High</Data></Cell>
    <Cell ss:StyleID="s77"><Data ss:Type="Number">23.89</Data></Cell>
    <Cell ss:StyleID="s78"><Data ss:Type="Number">0.27724886331989801</Data></Cell>
    <Cell ss:StyleID="s76"><Data ss:Type="String">High</Data></Cell>
    <Cell ss:StyleID="s79"><Data ss:Type="Number">2.2082264423370401</Data></Cell>
    <Cell ss:StyleID="s73"><Data ss:Type="Number">0</Data></Cell>
   </Row>
   <Row ss:Hidden="1">
    <Cell ss:Index="2" ss:StyleID="s72"><Data ss:Type="String">SNTASFAIK</Data></Cell>
    <Cell ss:StyleID="s73"><Data ss:Type="Number">2</Data></Cell>
    <Cell ss:StyleID="s73"><Data ss:Type="Number">1</Data></Cell>
    <Cell ss:StyleID="s72"><Data ss:Type="String">67468810;C4LVZ6</Data></Cell>
    <Cell ss:StyleID="s72"><Data ss:Type="String"></Data></Cell>
    <Cell ss:StyleID="s74"><Data ss:Type="Number">938.49058713953104</Data></Cell>
    <Cell ss:StyleID="s75"><Data ss:Type="Number">24212943.375</Data></Cell>
    <Cell ss:StyleID="s73"><Data ss:Type="Number">0</Data></Cell>
    <Cell ss:StyleID="s73"><Data ss:Type="Number">0.36309999999999998</Data></Cell>
    <Cell ss:StyleID="s76"><Data ss:Type="String">High</Data></Cell>
    <Cell ss:StyleID="s77"><Data ss:Type="Number">41.77</Data></Cell>
    <Cell ss:StyleID="s78"><Data ss:Type="Number">2.8207581822953802E-3</Data></Cell>
    <Cell ss:StyleID="s76"><Data ss:Type="String">High</Data></Cell>
    <Cell ss:StyleID="s79"><Data ss:Type="Number">2.5309784412384002</Data></Cell>
    <Cell ss:StyleID="s73"><Data ss:Type="Number">0</Data></Cell>
   </Row>
   <Row ss:Hidden="1">
    <Cell ss:Index="2" ss:StyleID="s72"><Data ss:Type="String">TLAECLADEIVNASK</Data></Cell>
    <Cell ss:StyleID="s73"><Data ss:Type="Number">2</Data></Cell>
    <Cell ss:StyleID="s73"><Data ss:Type="Number">1</Data></Cell>
    <Cell ss:StyleID="s72"><Data ss:Type="String">67468810;C4LVZ6</Data></Cell>
    <Cell ss:StyleID="s72"><Data ss:Type="String">C5(Carbamidomethyl)</Data></Cell>
    <Cell ss:StyleID="s74"><Data ss:Type="Number">1633.80729856531</Data></Cell>
    <Cell ss:StyleID="s75"><Data ss:Type="Number">5366864.625</Data></Cell>
    <Cell ss:StyleID="s73"><Data ss:Type="Number">0</Data></Cell>
    <Cell ss:StyleID="s73"><Data ss:Type="Number">2.4309999999999999E-15</Data></Cell>
    <Cell ss:StyleID="s76"><Data ss:Type="String">High</Data></Cell>
    <Cell ss:StyleID="s77"><Data ss:Type="Number">92.41</Data></Cell>
    <Cell ss:StyleID="s78"><Data ss:Type="Number">2.0180193646587601E-8</Data></Cell>
    <Cell ss:StyleID="s76"><Data ss:Type="String">High</Data></Cell>
    <Cell ss:StyleID="s79"><Data ss:Type="Number">4.2855343818664604</Data></Cell>
    <Cell ss:StyleID="s73"><Data ss:Type="Number">0</Data></Cell>
   </Row>
   <Row ss:Hidden="1">
    <Cell ss:Index="2" ss:StyleID="s72"><Data ss:Type="String">QAVDVSPLR</Data></Cell>
    <Cell ss:StyleID="s73"><Data ss:Type="Number">1</Data></Cell>
    <Cell ss:StyleID="s73"><Data ss:Type="Number">1</Data></Cell>
    <Cell ss:StyleID="s72"><Data ss:Type="String">67468810;C4LVZ6</Data></Cell>
    <Cell ss:StyleID="s72"><Data ss:Type="String"></Data></Cell>
    <Cell ss:StyleID="s74"><Data ss:Type="Number">984.54429807703104</Data></Cell>
    <Cell ss:StyleID="s75"><Data ss:Type="Number">4837150.1875</Data></Cell>
    <Cell ss:StyleID="s73"><Data ss:Type="Number">2E-3</Data></Cell>
    <Cell ss:StyleID="s73"><Data ss:Type="Number">4.772E-4</Data></Cell>
    <Cell ss:StyleID="s76"><Data ss:Type="String">High</Data></Cell>
    <Cell ss:StyleID="s77"><Data ss:Type="Number">38.369999999999997</Data></Cell>
    <Cell ss:StyleID="s78"><Data ss:Type="Number">3.0273548876104902E-3</Data></Cell>
    <Cell ss:StyleID="s76"/>
    <Cell ss:StyleID="s79"/>
    <Cell ss:StyleID="s73"><Data ss:Type="Number">0</Data></Cell>
   </Row>
   <Row>
    <Cell ss:StyleID="s80"><Data ss:Type="String">67465591;C4M7U0</Data></Cell>
    <Cell ss:StyleID="s81"><Data ss:Type="String">40S ribosomal protein S2 [Entamoeba histolytica HM-1:IMSS]</Data></Cell>
    <Cell ss:StyleID="s82"><Data ss:Type="Number">15.69</Data></Cell>
    <Cell ss:StyleID="s83"><Data ss:Type="Number">12</Data></Cell>
    <Cell ss:StyleID="s83"><Data ss:Type="Number">4</Data></Cell>
    <Cell ss:StyleID="s83"><Data ss:Type="Number">4</Data></Cell>
    <Cell ss:StyleID="s83"><Data ss:Type="Number">6</Data></Cell>
    <Cell ss:StyleID="s84"><Data ss:Type="Number">48040649.296875</Data></Cell>
    <Cell ss:StyleID="s85"><Data ss:Type="Number">15.69</Data></Cell>
    <Cell ss:StyleID="s86"><Data ss:Type="Number">4</Data></Cell>
    <Cell ss:StyleID="s87"><Data ss:Type="Number">8.24</Data></Cell>
    <Cell ss:StyleID="s88"><Data ss:Type="Number">2</Data></Cell>
    <Cell ss:StyleID="s83"><Data ss:Type="Number">255</Data></Cell>
    <Cell ss:StyleID="s89"><Data ss:Type="Number">27.669796614660001</Data></Cell>
    <Cell ss:StyleID="s90"><Data ss:Type="Number">10.14013671875</Data></Cell>
   </Row>
   <Row ss:AutoFitHeight="0" ss:Height="15.75" ss:Hidden="1">
    <Cell ss:Index="2" ss:StyleID="s63"><Data ss:Type="String">Sequence</Data></Cell>
    <Cell ss:StyleID="s63"><Data ss:Type="String"># PSMs</Data></Cell>
    <Cell ss:StyleID="s63"><Data ss:Type="String"># Protein Groups</Data></Cell>
    <Cell ss:StyleID="s63"><Data ss:Type="String">Protein Group Accessions</Data></Cell>
    <Cell ss:StyleID="s63"><Data ss:Type="String">Modifications</Data></Cell>
    <Cell ss:StyleID="s63"><Data ss:Type="String">MH+ [Da]</Data></Cell>
    <Cell ss:StyleID="s63"><Data ss:Type="String">Area</Data></Cell>
    <Cell ss:StyleID="s63"><Data ss:Type="String">q-Value</Data></Cell>
    <Cell ss:StyleID="s63"><Data ss:Type="String">PEP</Data></Cell>
    <Cell ss:StyleID="s63"><Data ss:Type="String">A4</Data></Cell>
    <Cell ss:StyleID="s63"><Data ss:Type="String">IonScore A4</Data></Cell>
    <Cell ss:StyleID="s63"><Data ss:Type="String">Exp Value A4</Data></Cell>
    <Cell ss:StyleID="s63"><Data ss:Type="String">A6</Data></Cell>
    <Cell ss:StyleID="s63"><Data ss:Type="String">XCorr A6</Data></Cell>
    <Cell ss:StyleID="s63"><Data ss:Type="String"># Missed Cleavages</Data></Cell>
   </Row>
   <Row ss:Hidden="1">
    <Cell ss:Index="2" ss:StyleID="s72"><Data ss:Type="String">LTGACGSVR</Data></Cell>
    <Cell ss:StyleID="s73"><Data ss:Type="Number">2</Data></Cell>
    <Cell ss:StyleID="s73"><Data ss:Type="Number">1</Data></Cell>
    <Cell ss:StyleID="s72"><Data ss:Type="String">67465591;C4M7U0</Data></Cell>
    <Cell ss:StyleID="s72"><Data ss:Type="String">C5(Carbamidomethyl)</Data></Cell>
    <Cell ss:StyleID="s74"><Data ss:Type="Number">920.45878782312502</Data></Cell>
    <Cell ss:StyleID="s75"><Data ss:Type="Number">61126080.953125</Data></Cell>
    <Cell ss:StyleID="s73"><Data ss:Type="Number">0</Data></Cell>
    <Cell ss:StyleID="s73"><Data ss:Type="Number">0.23300000000000001</Data></Cell>
    <Cell ss:StyleID="s76"><Data ss:Type="String">High</Data></Cell>
    <Cell ss:StyleID="s77"><Data ss:Type="Number">42.07</Data></Cell>
    <Cell ss:StyleID="s78"><Data ss:Type="Number">2.3406762590473399E-3</Data></Cell>
    <Cell ss:StyleID="s76"><Data ss:Type="String">High</Data></Cell>
    <Cell ss:StyleID="s79"><Data ss:Type="Number">2.2500290870666499</Data></Cell>
    <Cell ss:StyleID="s73"><Data ss:Type="Number">0</Data></Cell>
   </Row>
   <Row ss:Hidden="1">
    <Cell ss:Index="2" ss:StyleID="s72"><Data ss:Type="String">DGASDGWTPVTK</Data></Cell>
    <Cell ss:StyleID="s73"><Data ss:Type="Number">2</Data></Cell>
    <Cell ss:StyleID="s73"><Data ss:Type="Number">1</Data></Cell>
    <Cell ss:StyleID="s72"><Data ss:Type="String">67465591;C4M7U0</Data></Cell>
    <Cell ss:StyleID="s72"><Data ss:Type="String"></Data></Cell>
    <Cell ss:StyleID="s74"><Data ss:Type="Number">1233.56950559656</Data></Cell>
    <Cell ss:StyleID="s75"><Data ss:Type="Number">0</Data></Cell>
    <Cell ss:StyleID="s73"><Data ss:Type="Number">0</Data></Cell>
    <Cell ss:StyleID="s73"><Data ss:Type="Number">4.4920000000000002E-4</Data></Cell>
    <Cell ss:StyleID="s76"><Data ss:Type="String">High</Data></Cell>
    <Cell ss:StyleID="s77"><Data ss:Type="Number">61.61</Data></Cell>
    <Cell ss:StyleID="s78"><Data ss:Type="Number">1.29765083121966E-5</Data></Cell>
    <Cell ss:StyleID="s76"><Data ss:Type="String">High</Data></Cell>
    <Cell ss:StyleID="s79"><Data ss:Type="Number">2.3034486770629901</Data></Cell>
    <Cell ss:StyleID="s73"><Data ss:Type="Number">0</Data></Cell>
   </Row>
   <Row ss:Hidden="1">
    <Cell ss:Index="2" ss:StyleID="s72"><Data ss:Type="String">QSYGFQTK</Data></Cell>
    <Cell ss:StyleID="s73"><Data ss:Type="Number">1</Data></Cell>
    <Cell ss:StyleID="s73"><Data ss:Type="Number">1</Data></Cell>
    <Cell ss:StyleID="s72"><Data ss:Type="String">67465591;C4M7U0</Data></Cell>
    <Cell ss:StyleID="s72"><Data ss:Type="String"></Data></Cell>
    <Cell ss:StyleID="s74"><Data ss:Type="Number">958.461168194219</Data></Cell>
    <Cell ss:StyleID="s75"><Data ss:Type="Number">15414153.375</Data></Cell>
    <Cell ss:StyleID="s73"><Data ss:Type="Number">2E-3</Data></Cell>
    <Cell ss:StyleID="s73"><Data ss:Type="Number">4.4920000000000002E-4</Data></Cell>
    <Cell ss:StyleID="s76"><Data ss:Type="String">High</Data></Cell>
    <Cell ss:StyleID="s77"><Data ss:Type="Number">45.06</Data></Cell>
    <Cell ss:StyleID="s78"><Data ss:Type="Number">3.9921786676402399E-4</Data></Cell>
    <Cell ss:StyleID="s76"/>
    <Cell ss:StyleID="s79"/>
    <Cell ss:StyleID="s73"><Data ss:Type="Number">0</Data></Cell>
   </Row>
   <Row ss:Hidden="1">
    <Cell ss:Index="2" ss:StyleID="s72"><Data ss:Type="String">GTGIVAAPTPK</Data></Cell>
    <Cell ss:StyleID="s73"><Data ss:Type="Number">1</Data></Cell>
    <Cell ss:StyleID="s73"><Data ss:Type="Number">1</Data></Cell>
    <Cell ss:StyleID="s72"><Data ss:Type="String">67465591;C4M7U0</Data></Cell>
    <Cell ss:StyleID="s72"><Data ss:Type="String"></Data></Cell>
    <Cell ss:StyleID="s74"><Data ss:Type="Number">1011.58226194422</Data></Cell>
    <Cell ss:StyleID="s75"><Data ss:Type="Number">67581713.5625</Data></Cell>
    <Cell ss:StyleID="s73"><Data ss:Type="Number">2E-3</Data></Cell>
    <Cell ss:StyleID="s73"><Data ss:Type="Number">4.4920000000000002E-4</Data></Cell>
    <Cell ss:StyleID="s76"><Data ss:Type="String">High</Data></Cell>
    <Cell ss:StyleID="s77"><Data ss:Type="Number">55.38</Data></Cell>
    <Cell ss:StyleID="s78"><Data ss:Type="Number">4.8675372273382203E-5</Data></Cell>
    <Cell ss:StyleID="s76"/>
    <Cell ss:StyleID="s79"/>
    <Cell ss:StyleID="s73"><Data ss:Type="Number">0</Data></Cell>
   </Row>
   <Row>
    <Cell ss:StyleID="s80"><Data ss:Type="String">67478589;C4M367</Data></Cell>
    <Cell ss:StyleID="s81"><Data ss:Type="String">40S ribosomal protein S18 [Entamoeba histolytica HM-1:IMSS]</Data></Cell>
    <Cell ss:StyleID="s82"><Data ss:Type="Number">20.28</Data></Cell>
    <Cell ss:StyleID="s83"><Data ss:Type="Number">6</Data></Cell>
    <Cell ss:StyleID="s83"><Data ss:Type="Number">3</Data></Cell>
    <Cell ss:StyleID="s83"><Data ss:Type="Number">3</Data></Cell>
    <Cell ss:StyleID="s83"><Data ss:Type="Number">6</Data></Cell>
    <Cell ss:StyleID="s84"><Data ss:Type="Number">8525415.5520833302</Data></Cell>
    <Cell ss:StyleID="s85"><Data ss:Type="Number">20.28</Data></Cell>
    <Cell ss:StyleID="s86"><Data ss:Type="Number">3</Data></Cell>
    <Cell ss:StyleID="s87"><Data ss:Type="Number">20.28</Data></Cell>
    <Cell ss:StyleID="s88"><Data ss:Type="Number">3</Data></Cell>
    <Cell ss:StyleID="s83"><Data ss:Type="Number">143</Data></Cell>
    <Cell ss:StyleID="s89"><Data ss:Type="Number">16.303825384660001</Data></Cell>
    <Cell ss:StyleID="s90"><Data ss:Type="Number">10.71142578125</Data></Cell>
   </Row>
   <Row ss:AutoFitHeight="0" ss:Height="15.75" ss:Hidden="1">
    <Cell ss:Index="2" ss:StyleID="s63"><Data ss:Type="String">Sequence</Data></Cell>
    <Cell ss:StyleID="s63"><Data ss:Type="String"># PSMs</Data></Cell>
    <Cell ss:StyleID="s63"><Data ss:Type="String"># Protein Groups</Data></Cell>
    <Cell ss:StyleID="s63"><Data ss:Type="String">Protein Group Accessions</Data></Cell>
    <Cell ss:StyleID="s63"><Data ss:Type="String">Modifications</Data></Cell>
    <Cell ss:StyleID="s63"><Data ss:Type="String">MH+ [Da]</Data></Cell>
    <Cell ss:StyleID="s63"><Data ss:Type="String">Area</Data></Cell>
    <Cell ss:StyleID="s63"><Data ss:Type="String">q-Value</Data></Cell>
    <Cell ss:StyleID="s63"><Data ss:Type="String">PEP</Data></Cell>
    <Cell ss:StyleID="s63"><Data ss:Type="String">A4</Data></Cell>
    <Cell ss:StyleID="s63"><Data ss:Type="String">IonScore A4</Data></Cell>
    <Cell ss:StyleID="s63"><Data ss:Type="String">Exp Value A4</Data></Cell>
    <Cell ss:StyleID="s63"><Data ss:Type="String">A6</Data></Cell>
    <Cell ss:StyleID="s63"><Data ss:Type="String">XCorr A6</Data></Cell>
    <Cell ss:StyleID="s63"><Data ss:Type="String"># Missed Cleavages</Data></Cell>
   </Row>
   <Row ss:Hidden="1">
    <Cell ss:Index="2" ss:StyleID="s72"><Data ss:Type="String">AGIDVNKR</Data></Cell>
    <Cell ss:StyleID="s73"><Data ss:Type="Number">2</Data></Cell>
    <Cell ss:StyleID="s73"><Data ss:Type="Number">1</Data></Cell>
    <Cell ss:StyleID="s72"><Data ss:Type="String">67478589;C4M367</Data></Cell>
    <Cell ss:StyleID="s72"><Data ss:Type="String"></Data></Cell>
    <Cell ss:StyleID="s74"><Data ss:Type="Number">872.492906475469</Data></Cell>
    <Cell ss:StyleID="s75"><Data ss:Type="Number">2127195.3125</Data></Cell>
    <Cell ss:StyleID="s73"><Data ss:Type="Number">0</Data></Cell>
    <Cell ss:StyleID="s73"><Data ss:Type="Number">0.30649999999999999</Data></Cell>
    <Cell ss:StyleID="s76"><Data ss:Type="String">High</Data></Cell>
    <Cell ss:StyleID="s77"><Data ss:Type="Number">34.47</Data></Cell>
    <Cell ss:StyleID="s78"><Data ss:Type="Number">1.48804137090278E-2</Data></Cell>
    <Cell ss:StyleID="s76"><Data ss:Type="String">High</Data></Cell>
    <Cell ss:StyleID="s79"><Data ss:Type="Number">1.35768795013428</Data></Cell>
    <Cell ss:StyleID="s73"><Data ss:Type="Number">1</Data></Cell>
   </Row>
   <Row ss:Hidden="1">
    <Cell ss:Index="2" ss:StyleID="s72"><Data ss:Type="String">VCNTNLDGR</Data></Cell>
    <Cell ss:StyleID="s73"><Data ss:Type="Number">2</Data></Cell>
    <Cell ss:StyleID="s73"><Data ss:Type="Number">1</Data></Cell>
    <Cell ss:StyleID="s72"><Data ss:Type="String">67478589;C4M367</Data></Cell>
    <Cell ss:StyleID="s72"><Data ss:Type="String">C2(Carbamidomethyl)</Data></Cell>
    <Cell ss:StyleID="s74"><Data ss:Type="Number">1048.48149290125</Data></Cell>
    <Cell ss:StyleID="s75"><Data ss:Type="Number">13860943.375</Data></Cell>
    <Cell ss:StyleID="s73"><Data ss:Type="Number">0</Data></Cell>
    <Cell ss:StyleID="s73"><Data ss:Type="Number">0.18229999999999999</Data></Cell>
    <Cell ss:StyleID="s76"><Data ss:Type="String">High</Data></Cell>
    <Cell ss:StyleID="s77"><Data ss:Type="Number">37.700000000000003</Data></Cell>
    <Cell ss:StyleID="s78"><Data ss:Type="Number">2.60680400652878E-3</Data></Cell>
    <Cell ss:StyleID="s76"><Data ss:Type="String">High</Data></Cell>
    <Cell ss:StyleID="s79"><Data ss:Type="Number">2.5884878635406499</Data></Cell>
    <Cell ss:StyleID="s73"><Data ss:Type="Number">0</Data></Cell>
   </Row>
   <Row ss:Hidden="1">
    <Cell ss:Index="2" ss:StyleID="s72"><Data ss:Type="String">IVDILNNPLNYK</Data></Cell>
    <Cell ss:StyleID="s73"><Data ss:Type="Number">2</Data></Cell>
    <Cell ss:StyleID="s73"><Data ss:Type="Number">1</Data></Cell>
    <Cell ss:StyleID="s72"><Data ss:Type="String">67478589;C4M367</Data></Cell>
    <Cell ss:StyleID="s72"><Data ss:Type="String"></Data></Cell>
    <Cell ss:StyleID="s74"><Data ss:Type="Number">1415.7925280575</Data></Cell>
    <Cell ss:StyleID="s75"><Data ss:Type="Number">9588107.96875</Data></Cell>
    <Cell ss:StyleID="s73"><Data ss:Type="Number">0</Data></Cell>
    <Cell ss:StyleID="s73"><Data ss:Type="Number">1.105E-12</Data></Cell>
    <Cell ss:StyleID="s76"><Data ss:Type="String">High</Data></Cell>
    <Cell ss:StyleID="s77"><Data ss:Type="Number">87.43</Data></Cell>
    <Cell ss:StyleID="s78"><Data ss:Type="Number">7.4545932697950598E-8</Data></Cell>
    <Cell ss:StyleID="s76"><Data ss:Type="String">High</Data></Cell>
    <Cell ss:StyleID="s79"><Data ss:Type="Number">3.3446686267852801</Data></Cell>
    <Cell ss:StyleID="s73"><Data ss:Type="Number">0</Data></Cell>
   </Row>
   <Row>
    <Cell ss:StyleID="s80"><Data ss:Type="String">67471927;C4M7D4</Data></Cell>
    <Cell ss:StyleID="s81"><Data ss:Type="String">elongation factor 1-alpha 1 [Entamoeba histolytica HM-1:IMSS]</Data></Cell>
    <Cell ss:StyleID="s82"><Data ss:Type="Number">6.33</Data></Cell>
    <Cell ss:StyleID="s83"><Data ss:Type="Number">20</Data></Cell>
    <Cell ss:StyleID="s83"><Data ss:Type="Number">1</Data></Cell>
    <Cell ss:StyleID="s83"><Data ss:Type="Number">3</Data></Cell>
    <Cell ss:StyleID="s83"><Data ss:Type="Number">5</Data></Cell>
    <Cell ss:StyleID="s84"><Data ss:Type="Number">8015759.6354166698</Data></Cell>
    <Cell ss:StyleID="s85"><Data ss:Type="Number">6.33</Data></Cell>
    <Cell ss:StyleID="s86"><Data ss:Type="Number">3</Data></Cell>
    <Cell ss:StyleID="s87"><Data ss:Type="Number">2.04</Data></Cell>
    <Cell ss:StyleID="s88"><Data ss:Type="Number">1</Data></Cell>
    <Cell ss:StyleID="s83"><Data ss:Type="Number">442</Data></Cell>
    <Cell ss:StyleID="s89"><Data ss:Type="Number">48.38722230466</Data></Cell>
    <Cell ss:StyleID="s90"><Data ss:Type="Number">8.96826171875</Data></Cell>
   </Row>
   <Row ss:AutoFitHeight="0" ss:Height="15.75" ss:Hidden="1">
    <Cell ss:Index="2" ss:StyleID="s63"><Data ss:Type="String">Sequence</Data></Cell>
    <Cell ss:StyleID="s63"><Data ss:Type="String"># PSMs</Data></Cell>
    <Cell ss:StyleID="s63"><Data ss:Type="String"># Protein Groups</Data></Cell>
    <Cell ss:StyleID="s63"><Data ss:Type="String">Protein Group Accessions</Data></Cell>
    <Cell ss:StyleID="s63"><Data ss:Type="String">Modifications</Data></Cell>
    <Cell ss:StyleID="s63"><Data ss:Type="String">MH+ [Da]</Data></Cell>
    <Cell ss:StyleID="s63"><Data ss:Type="String">Area</Data></Cell>
    <Cell ss:StyleID="s63"><Data ss:Type="String">q-Value</Data></Cell>
    <Cell ss:StyleID="s63"><Data ss:Type="String">PEP</Data></Cell>
    <Cell ss:StyleID="s63"><Data ss:Type="String">A4</Data></Cell>
    <Cell ss:StyleID="s63"><Data ss:Type="String">IonScore A4</Data></Cell>
    <Cell ss:StyleID="s63"><Data ss:Type="String">Exp Value A4</Data></Cell>
    <Cell ss:StyleID="s63"><Data ss:Type="String">A6</Data></Cell>
    <Cell ss:StyleID="s63"><Data ss:Type="String">XCorr A6</Data></Cell>
    <Cell ss:StyleID="s63"><Data ss:Type="String"># Missed Cleavages</Data></Cell>
   </Row>
   <Row ss:Hidden="1">
    <Cell ss:Index="2" ss:StyleID="s72"><Data ss:Type="String">QTVAVGVVK</Data></Cell>
    <Cell ss:StyleID="s73"><Data ss:Type="Number">2</Data></Cell>
    <Cell ss:StyleID="s73"><Data ss:Type="Number">2</Data></Cell>
    <Cell ss:StyleID="s72"><Data ss:Type="String">67463408;C4MAC9;67471927;C4M7D4</Data></Cell>
    <Cell ss:StyleID="s72"><Data ss:Type="String"></Data></Cell>
    <Cell ss:StyleID="s74"><Data ss:Type="Number">900.54936399500002</Data></Cell>
    <Cell ss:StyleID="s75"><Data ss:Type="Number">7330017.71875</Data></Cell>
    <Cell ss:StyleID="s73"><Data ss:Type="Number">0</Data></Cell>
    <Cell ss:StyleID="s73"><Data ss:Type="Number">0.29820000000000002</Data></Cell>
    <Cell ss:StyleID="s76"><Data ss:Type="String">High</Data></Cell>
    <Cell ss:StyleID="s77"><Data ss:Type="Number">37.479999999999997</Data></Cell>
    <Cell ss:StyleID="s78"><Data ss:Type="Number">7.8784102050975507E-3</Data></Cell>
    <Cell ss:StyleID="s76"><Data ss:Type="String">High</Data></Cell>
    <Cell ss:StyleID="s79"><Data ss:Type="Number">2.3038454055786102</Data></Cell>
    <Cell ss:StyleID="s73"><Data ss:Type="Number">0</Data></Cell>
   </Row>
   <Row ss:Hidden="1">
    <Cell ss:Index="2" ss:StyleID="s72"><Data ss:Type="String">LPLQDVYK</Data></Cell>
    <Cell ss:StyleID="s73"><Data ss:Type="Number">2</Data></Cell>
    <Cell ss:StyleID="s73"><Data ss:Type="Number">2</Data></Cell>
    <Cell ss:StyleID="s72"><Data ss:Type="String">67471927;C4M7D4;67463408;C4MAC9</Data></Cell>
    <Cell ss:StyleID="s72"><Data ss:Type="String"></Data></Cell>
    <Cell ss:StyleID="s74"><Data ss:Type="Number">975.54814329187502</Data></Cell>
    <Cell ss:StyleID="s75"><Data ss:Type="Number">10589569.875</Data></Cell>
    <Cell ss:StyleID="s73"><Data ss:Type="Number">2E-3</Data></Cell>
    <Cell ss:StyleID="s73"><Data ss:Type="Number">1.0330000000000001E-3</Data></Cell>
    <Cell ss:StyleID="s76"><Data ss:Type="String">High</Data></Cell>
    <Cell ss:StyleID="s77"><Data ss:Type="Number">29.77</Data></Cell>
    <Cell ss:StyleID="s78"><Data ss:Type="Number">6.96949738514622E-2</Data></Cell>
    <Cell ss:StyleID="s76"/>
    <Cell ss:StyleID="s79"/>
    <Cell ss:StyleID="s73"><Data ss:Type="Number">0</Data></Cell>
   </Row>
   <Row ss:Hidden="1">
    <Cell ss:Index="2" ss:StyleID="s72"><Data ss:Type="String">ISGIGTVPVGR</Data></Cell>
    <Cell ss:StyleID="s73"><Data ss:Type="Number">1</Data></Cell>
    <Cell ss:StyleID="s73"><Data ss:Type="Number">1</Data></Cell>
    <Cell ss:StyleID="s72"><Data ss:Type="String">67471927;C4M7D4</Data></Cell>
    <Cell ss:StyleID="s72"><Data ss:Type="String"></Data></Cell>
    <Cell ss:StyleID="s74"><Data ss:Type="Number">1055.61784544031</Data></Cell>
    <Cell ss:StyleID="s75"><Data ss:Type="Number">6127691.3125</Data></Cell>
    <Cell ss:StyleID="s73"><Data ss:Type="Number">2E-3</Data></Cell>
    <Cell ss:StyleID="s73"><Data ss:Type="Number">1.2239999999999999E-2</Data></Cell>
    <Cell ss:StyleID="s76"><Data ss:Type="String">High</Data></Cell>
    <Cell ss:StyleID="s77"><Data ss:Type="Number">16.97</Data></Cell>
    <Cell ss:StyleID="s78"><Data ss:Type="Number">0.414877665803703</Data></Cell>
    <Cell ss:StyleID="s76"/>
    <Cell ss:StyleID="s79"/>
    <Cell ss:StyleID="s73"><Data ss:Type="Number">0</Data></Cell>
   </Row>
   <Row>
    <Cell ss:StyleID="s80"><Data ss:Type="String">67472614;C4LTA0</Data></Cell>
    <Cell ss:StyleID="s81"><Data ss:Type="String">60S ribosomal protein L10 [Entamoeba histolytica HM-1:IMSS]</Data></Cell>
    <Cell ss:StyleID="s82"><Data ss:Type="Number">8.57</Data></Cell>
    <Cell ss:StyleID="s83"><Data ss:Type="Number">8</Data></Cell>
    <Cell ss:StyleID="s83"><Data ss:Type="Number">2</Data></Cell>
    <Cell ss:StyleID="s83"><Data ss:Type="Number">2</Data></Cell>
    <Cell ss:StyleID="s83"><Data ss:Type="Number">5</Data></Cell>
    <Cell ss:StyleID="s84"><Data ss:Type="Number">7693247.6171875</Data></Cell>
    <Cell ss:StyleID="s85"><Data ss:Type="Number">8.57</Data></Cell>
    <Cell ss:StyleID="s86"><Data ss:Type="Number">2</Data></Cell>
    <Cell ss:StyleID="s87"><Data ss:Type="Number">4.29</Data></Cell>
    <Cell ss:StyleID="s88"><Data ss:Type="Number">1</Data></Cell>
    <Cell ss:StyleID="s83"><Data ss:Type="Number">210</Data></Cell>
    <Cell ss:StyleID="s89"><Data ss:Type="Number">23.768378074659999</Data></Cell>
    <Cell ss:StyleID="s90"><Data ss:Type="Number">9.97900390625</Data></Cell>
   </Row>
   <Row ss:AutoFitHeight="0" ss:Height="15.75" ss:Hidden="1">
    <Cell ss:Index="2" ss:StyleID="s63"><Data ss:Type="String">Sequence</Data></Cell>
    <Cell ss:StyleID="s63"><Data ss:Type="String"># PSMs</Data></Cell>
    <Cell ss:StyleID="s63"><Data ss:Type="String"># Protein Groups</Data></Cell>
    <Cell ss:StyleID="s63"><Data ss:Type="String">Protein Group Accessions</Data></Cell>
    <Cell ss:StyleID="s63"><Data ss:Type="String">Modifications</Data></Cell>
    <Cell ss:StyleID="s63"><Data ss:Type="String">MH+ [Da]</Data></Cell>
    <Cell ss:StyleID="s63"><Data ss:Type="String">Area</Data></Cell>
    <Cell ss:StyleID="s63"><Data ss:Type="String">q-Value</Data></Cell>
    <Cell ss:StyleID="s63"><Data ss:Type="String">PEP</Data></Cell>
    <Cell ss:StyleID="s63"><Data ss:Type="String">A4</Data></Cell>
    <Cell ss:StyleID="s63"><Data ss:Type="String">IonScore A4</Data></Cell>
    <Cell ss:StyleID="s63"><Data ss:Type="String">Exp Value A4</Data></Cell>
    <Cell ss:StyleID="s63"><Data ss:Type="String">A6</Data></Cell>
    <Cell ss:StyleID="s63"><Data ss:Type="String">XCorr A6</Data></Cell>
    <Cell ss:StyleID="s63"><Data ss:Type="String"># Missed Cleavages</Data></Cell>
   </Row>
   <Row ss:Hidden="1">
    <Cell ss:Index="2" ss:StyleID="s72"><Data ss:Type="String">VGQVLISGR</Data></Cell>
    <Cell ss:StyleID="s73"><Data ss:Type="Number">4</Data></Cell>
    <Cell ss:StyleID="s73"><Data ss:Type="Number">1</Data></Cell>
    <Cell ss:StyleID="s72"><Data ss:Type="String">67472614;C4LTA0</Data></Cell>
    <Cell ss:StyleID="s72"><Data ss:Type="String"></Data></Cell>
    <Cell ss:StyleID="s74"><Data ss:Type="Number">928.55381956140604</Data></Cell>
    <Cell ss:StyleID="s75"><Data ss:Type="Number">8499616.4375</Data></Cell>
    <Cell ss:StyleID="s73"><Data ss:Type="Number">0</Data></Cell>
    <Cell ss:StyleID="s73"><Data ss:Type="Number">4.4920000000000002E-4</Data></Cell>
    <Cell ss:StyleID="s76"><Data ss:Type="String">High</Data></Cell>
    <Cell ss:StyleID="s77"><Data ss:Type="Number">52.47</Data></Cell>
    <Cell ss:StyleID="s78"><Data ss:Type="Number">2.3782050139606599E-4</Data></Cell>
    <Cell ss:StyleID="s76"><Data ss:Type="String">High</Data></Cell>
    <Cell ss:StyleID="s79"><Data ss:Type="Number">2.5337164402008101</Data></Cell>
    <Cell ss:StyleID="s73"><Data ss:Type="Number">0</Data></Cell>
   </Row>
   <Row ss:Hidden="1">
    <Cell ss:Index="2" ss:StyleID="s72"><Data ss:Type="String">MLSCAGADR</Data></Cell>
    <Cell ss:StyleID="s73"><Data ss:Type="Number">1</Data></Cell>
    <Cell ss:StyleID="s73"><Data ss:Type="Number">1</Data></Cell>
    <Cell ss:StyleID="s72"><Data ss:Type="String">67472614;C4LTA0</Data></Cell>
    <Cell ss:StyleID="s72"><Data ss:Type="String">M1(Oxidation); C4(Carbamidomethyl)</Data></Cell>
    <Cell ss:StyleID="s74"><Data ss:Type="Number">996.42076292078104</Data></Cell>
    <Cell ss:StyleID="s75"><Data ss:Type="Number">6886878.796875</Data></Cell>
    <Cell ss:StyleID="s73"><Data ss:Type="Number">5.0000000000000001E-3</Data></Cell>
    <Cell ss:StyleID="s73"><Data ss:Type="Number">3.2250000000000001E-2</Data></Cell>
    <Cell ss:StyleID="s76"><Data ss:Type="String">High</Data></Cell>
    <Cell ss:StyleID="s77"><Data ss:Type="Number">37.17</Data></Cell>
    <Cell ss:StyleID="s78"><Data ss:Type="Number">1.0744544947753601E-3</Data></Cell>
    <Cell ss:StyleID="s76"/>
    <Cell ss:StyleID="s79"/>
    <Cell ss:StyleID="s73"><Data ss:Type="Number">0</Data></Cell>
   </Row>
   <Row>
    <Cell ss:StyleID="s80"><Data ss:Type="String">67483363;C4LSU3</Data></Cell>
    <Cell ss:StyleID="s81"><Data ss:Type="String">60S ribosomal protein L26 [Entamoeba histolytica HM-1:IMSS]</Data></Cell>
    <Cell ss:StyleID="s82"><Data ss:Type="Number">11.74</Data></Cell>
    <Cell ss:StyleID="s83"><Data ss:Type="Number">2</Data></Cell>
    <Cell ss:StyleID="s83"><Data ss:Type="Number">3</Data></Cell>
    <Cell ss:StyleID="s83"><Data ss:Type="Number">3</Data></Cell>
    <Cell ss:StyleID="s83"><Data ss:Type="Number">5</Data></Cell>
    <Cell ss:StyleID="s84"><Data ss:Type="Number">8428411.4114583302</Data></Cell>
    <Cell ss:StyleID="s85"><Data ss:Type="Number">11.74</Data></Cell>
    <Cell ss:StyleID="s86"><Data ss:Type="Number">3</Data></Cell>
    <Cell ss:StyleID="s87"><Data ss:Type="Number">8.4499999999999993</Data></Cell>
    <Cell ss:StyleID="s88"><Data ss:Type="Number">2</Data></Cell>
    <Cell ss:StyleID="s83"><Data ss:Type="Number">213</Data></Cell>
    <Cell ss:StyleID="s89"><Data ss:Type="Number">23.82949303466</Data></Cell>
    <Cell ss:StyleID="s90"><Data ss:Type="Number">10.38916015625</Data></Cell>
   </Row>
   <Row ss:AutoFitHeight="0" ss:Height="15.75" ss:Hidden="1">
    <Cell ss:Index="2" ss:StyleID="s63"><Data ss:Type="String">Sequence</Data></Cell>
    <Cell ss:StyleID="s63"><Data ss:Type="String"># PSMs</Data></Cell>
    <Cell ss:StyleID="s63"><Data ss:Type="String"># Protein Groups</Data></Cell>
    <Cell ss:StyleID="s63"><Data ss:Type="String">Protein Group Accessions</Data></Cell>
    <Cell ss:StyleID="s63"><Data ss:Type="String">Modifications</Data></Cell>
    <Cell ss:StyleID="s63"><Data ss:Type="String">MH+ [Da]</Data></Cell>
    <Cell ss:StyleID="s63"><Data ss:Type="String">Area</Data></Cell>
    <Cell ss:StyleID="s63"><Data ss:Type="String">q-Value</Data></Cell>
    <Cell ss:StyleID="s63"><Data ss:Type="String">PEP</Data></Cell>
    <Cell ss:StyleID="s63"><Data ss:Type="String">A4</Data></Cell>
    <Cell ss:StyleID="s63"><Data ss:Type="String">IonScore A4</Data></Cell>
    <Cell ss:StyleID="s63"><Data ss:Type="String">Exp Value A4</Data></Cell>
    <Cell ss:StyleID="s63"><Data ss:Type="String">A6</Data></Cell>
    <Cell ss:StyleID="s63"><Data ss:Type="String">XCorr A6</Data></Cell>
    <Cell ss:StyleID="s63"><Data ss:Type="String"># Missed Cleavages</Data></Cell>
   </Row>
   <Row ss:Hidden="1">
    <Cell ss:Index="2" ss:StyleID="s72"><Data ss:Type="String">KVEPITEK</Data></Cell>
    <Cell ss:StyleID="s73"><Data ss:Type="Number">2</Data></Cell>
    <Cell ss:StyleID="s73"><Data ss:Type="Number">1</Data></Cell>
    <Cell ss:StyleID="s72"><Data ss:Type="String">67483363;C4LSU3</Data></Cell>
    <Cell ss:StyleID="s72"><Data ss:Type="String"></Data></Cell>
    <Cell ss:StyleID="s74"><Data ss:Type="Number">943.54350462000002</Data></Cell>
    <Cell ss:StyleID="s75"><Data ss:Type="Number">15924311.140625</Data></Cell>
    <Cell ss:StyleID="s73"><Data ss:Type="Number">0</Data></Cell>
    <Cell ss:StyleID="s73"><Data ss:Type="Number">4.4920000000000002E-4</Data></Cell>
    <Cell ss:StyleID="s76"><Data ss:Type="String">High</Data></Cell>
    <Cell ss:StyleID="s77"><Data ss:Type="Number">43.59</Data></Cell>
    <Cell ss:StyleID="s78"><Data ss:Type="Number">2.4194972415251298E-3</Data></Cell>
    <Cell ss:StyleID="s76"><Data ss:Type="String">High</Data></Cell>
    <Cell ss:StyleID="s79"><Data ss:Type="Number">3.0136179924011199</Data></Cell>
    <Cell ss:StyleID="s73"><Data ss:Type="Number">1</Data></Cell>
   </Row>
   <Row ss:Hidden="1">
    <Cell ss:Index="2" ss:StyleID="s72"><Data ss:Type="String">ALYTANASQR</Data></Cell>
    <Cell ss:StyleID="s73"><Data ss:Type="Number">2</Data></Cell>
    <Cell ss:StyleID="s73"><Data ss:Type="Number">1</Data></Cell>
    <Cell ss:StyleID="s72"><Data ss:Type="String">67483363;C4LSU3</Data></Cell>
    <Cell ss:StyleID="s72"><Data ss:Type="String"></Data></Cell>
    <Cell ss:StyleID="s74"><Data ss:Type="Number">1094.56047239344</Data></Cell>
    <Cell ss:StyleID="s75"><Data ss:Type="Number">2452766.875</Data></Cell>
    <Cell ss:StyleID="s73"><Data ss:Type="Number">0</Data></Cell>
    <Cell ss:StyleID="s73"><Data ss:Type="Number">4.4920000000000002E-4</Data></Cell>
    <Cell ss:StyleID="s76"><Data ss:Type="String">High</Data></Cell>
    <Cell ss:StyleID="s77"><Data ss:Type="Number">46.72</Data></Cell>
    <Cell ss:StyleID="s78"><Data ss:Type="Number">9.2786862404846296E-4</Data></Cell>
    <Cell ss:StyleID="s76"><Data ss:Type="String">High</Data></Cell>
    <Cell ss:StyleID="s79"><Data ss:Type="Number">2.1329436302185099</Data></Cell>
    <Cell ss:StyleID="s73"><Data ss:Type="Number">0</Data></Cell>
   </Row>
   <Row ss:Hidden="1">
    <Cell ss:Index="2" ss:StyleID="s72"><Data ss:Type="String">NAIAAYK</Data></Cell>
    <Cell ss:StyleID="s73"><Data ss:Type="Number">1</Data></Cell>
    <Cell ss:StyleID="s73"><Data ss:Type="Number">1</Data></Cell>
    <Cell ss:StyleID="s72"><Data ss:Type="String">67483363;C4LSU3</Data></Cell>
    <Cell ss:StyleID="s72"><Data ss:Type="String"></Data></Cell>
    <Cell ss:StyleID="s74"><Data ss:Type="Number">750.41166868250002</Data></Cell>
    <Cell ss:StyleID="s75"><Data ss:Type="Number">6908156.21875</Data></Cell>
    <Cell ss:StyleID="s73"><Data ss:Type="Number">6.0000000000000001E-3</Data></Cell>
    <Cell ss:StyleID="s73"><Data ss:Type="Number">9.7729999999999997E-2</Data></Cell>
    <Cell ss:StyleID="s76"><Data ss:Type="String">High</Data></Cell>
    <Cell ss:StyleID="s77"><Data ss:Type="Number">28.5</Data></Cell>
    <Cell ss:StyleID="s78"><Data ss:Type="Number">6.9920608458826403E-2</Data></Cell>
    <Cell ss:StyleID="s76"/>
    <Cell ss:StyleID="s79"/>
    <Cell ss:StyleID="s73"><Data ss:Type="Number">0</Data></Cell>
   </Row>
   <Row>
    <Cell ss:StyleID="s80"><Data ss:Type="String">67465936;B1N3R9</Data></Cell>
    <Cell ss:StyleID="s81"><Data ss:Type="String">60S ribosomal protein L7a [Entamoeba histolytica HM-1:IMSS]</Data></Cell>
    <Cell ss:StyleID="s82"><Data ss:Type="Number">11.89</Data></Cell>
    <Cell ss:StyleID="s83"><Data ss:Type="Number">12</Data></Cell>
    <Cell ss:StyleID="s83"><Data ss:Type="Number">3</Data></Cell>
    <Cell ss:StyleID="s83"><Data ss:Type="Number">3</Data></Cell>
    <Cell ss:StyleID="s83"><Data ss:Type="Number">5</Data></Cell>
    <Cell ss:StyleID="s84"><Data ss:Type="Number">18463118.341145799</Data></Cell>
    <Cell ss:StyleID="s85"><Data ss:Type="Number">11.89</Data></Cell>
    <Cell ss:StyleID="s86"><Data ss:Type="Number">3</Data></Cell>
    <Cell ss:StyleID="s87"><Data ss:Type="Number">9.09</Data></Cell>
    <Cell ss:StyleID="s88"><Data ss:Type="Number">2</Data></Cell>
    <Cell ss:StyleID="s83"><Data ss:Type="Number">286</Data></Cell>
    <Cell ss:StyleID="s89"><Data ss:Type="Number">32.211822634660003</Data></Cell>
    <Cell ss:StyleID="s90"><Data ss:Type="Number">10.02294921875</Data></Cell>
   </Row>
   <Row ss:AutoFitHeight="0" ss:Height="15.75" ss:Hidden="1">
    <Cell ss:Index="2" ss:StyleID="s63"><Data ss:Type="String">Sequence</Data></Cell>
    <Cell ss:StyleID="s63"><Data ss:Type="String"># PSMs</Data></Cell>
    <Cell ss:StyleID="s63"><Data ss:Type="String"># Protein Groups</Data></Cell>
    <Cell ss:StyleID="s63"><Data ss:Type="String">Protein Group Accessions</Data></Cell>
    <Cell ss:StyleID="s63"><Data ss:Type="String">Modifications</Data></Cell>
    <Cell ss:StyleID="s63"><Data ss:Type="String">MH+ [Da]</Data></Cell>
    <Cell ss:StyleID="s63"><Data ss:Type="String">Area</Data></Cell>
    <Cell ss:StyleID="s63"><Data ss:Type="String">q-Value</Data></Cell>
    <Cell ss:StyleID="s63"><Data ss:Type="String">PEP</Data></Cell>
    <Cell ss:StyleID="s63"><Data ss:Type="String">A4</Data></Cell>
    <Cell ss:StyleID="s63"><Data ss:Type="String">IonScore A4</Data></Cell>
    <Cell ss:StyleID="s63"><Data ss:Type="String">Exp Value A4</Data></Cell>
    <Cell ss:StyleID="s63"><Data ss:Type="String">A6</Data></Cell>
    <Cell ss:StyleID="s63"><Data ss:Type="String">XCorr A6</Data></Cell>
    <Cell ss:StyleID="s63"><Data ss:Type="String"># Missed Cleavages</Data></Cell>
   </Row>
   <Row ss:Hidden="1">
    <Cell ss:Index="2" ss:StyleID="s72"><Data ss:Type="String">STAAVVAVTEIK</Data></Cell>
    <Cell ss:StyleID="s73"><Data ss:Type="Number">2</Data></Cell>
    <Cell ss:StyleID="s73"><Data ss:Type="Number">1</Data></Cell>
    <Cell ss:StyleID="s72"><Data ss:Type="String">67465936;B1N3R9</Data></Cell>
    <Cell ss:StyleID="s72"><Data ss:Type="String"></Data></Cell>
    <Cell ss:StyleID="s74"><Data ss:Type="Number">1188.68095579188</Data></Cell>
    <Cell ss:StyleID="s75"><Data ss:Type="Number">5276000.125</Data></Cell>
    <Cell ss:StyleID="s73"><Data ss:Type="Number">0</Data></Cell>
    <Cell ss:StyleID="s73"><Data ss:Type="Number">1.9910000000000001E-8</Data></Cell>
    <Cell ss:StyleID="s76"><Data ss:Type="String">High</Data></Cell>
    <Cell ss:StyleID="s77"><Data ss:Type="Number">32.85</Data></Cell>
    <Cell ss:StyleID="s78"><Data ss:Type="Number">2.4124201810196699E-2</Data></Cell>
    <Cell ss:StyleID="s76"><Data ss:Type="String">High</Data></Cell>
    <Cell ss:StyleID="s79"><Data ss:Type="Number">3.26855373382568</Data></Cell>
    <Cell ss:StyleID="s73"><Data ss:Type="Number">0</Data></Cell>
   </Row>
   <Row ss:Hidden="1">
    <Cell ss:Index="2" ss:StyleID="s72"><Data ss:Type="String">QQAALTVTTAVEEK</Data></Cell>
    <Cell ss:StyleID="s73"><Data ss:Type="Number">2</Data></Cell>
    <Cell ss:StyleID="s73"><Data ss:Type="Number">1</Data></Cell>
    <Cell ss:StyleID="s72"><Data ss:Type="String">67465936;B1N3R9</Data></Cell>
    <Cell ss:StyleID="s72"><Data ss:Type="String"></Data></Cell>
    <Cell ss:StyleID="s74"><Data ss:Type="Number">1488.79191770594</Data></Cell>
    <Cell ss:StyleID="s75"><Data ss:Type="Number">8368510.578125</Data></Cell>
    <Cell ss:StyleID="s73"><Data ss:Type="Number">0</Data></Cell>
    <Cell ss:StyleID="s73"><Data ss:Type="Number">3.532E-13</Data></Cell>
    <Cell ss:StyleID="s76"><Data ss:Type="String">High</Data></Cell>
    <Cell ss:StyleID="s77"><Data ss:Type="Number">72.16</Data></Cell>
    <Cell ss:StyleID="s78"><Data ss:Type="Number">2.7882989808629201E-6</Data></Cell>
    <Cell ss:StyleID="s76"><Data ss:Type="String">High</Data></Cell>
    <Cell ss:StyleID="s79"><Data ss:Type="Number">3.1628649234771702</Data></Cell>
    <Cell ss:StyleID="s73"><Data ss:Type="Number">0</Data></Cell>
   </Row>
   <Row ss:Hidden="1">
    <Cell ss:Index="2" ss:StyleID="s72"><Data ss:Type="String">AAPVAEEK</Data></Cell>
    <Cell ss:StyleID="s73"><Data ss:Type="Number">1</Data></Cell>
    <Cell ss:StyleID="s73"><Data ss:Type="Number">1</Data></Cell>
    <Cell ss:StyleID="s72"><Data ss:Type="String">67465936;B1N3R9</Data></Cell>
    <Cell ss:StyleID="s72"><Data ss:Type="String"></Data></Cell>
    <Cell ss:StyleID="s74"><Data ss:Type="Number">814.42637815515604</Data></Cell>
    <Cell ss:StyleID="s75"><Data ss:Type="Number">41744844.3203125</Data></Cell>
    <Cell ss:StyleID="s73"><Data ss:Type="Number">2E-3</Data></Cell>
    <Cell ss:StyleID="s73"><Data ss:Type="Number">3.2330000000000002E-3</Data></Cell>
    <Cell ss:StyleID="s76"><Data ss:Type="String">High</Data></Cell>
    <Cell ss:StyleID="s77"><Data ss:Type="Number">24.55</Data></Cell>
    <Cell ss:StyleID="s78"><Data ss:Type="Number">5.8750938887055099E-2</Data></Cell>
    <Cell ss:StyleID="s76"/>
    <Cell ss:StyleID="s79"/>
    <Cell ss:StyleID="s73"><Data ss:Type="Number">0</Data></Cell>
   </Row>
   <Row>
    <Cell ss:StyleID="s80"><Data ss:Type="String">67469617;C4M3F3</Data></Cell>
    <Cell ss:StyleID="s81"><Data ss:Type="String">60S ribosomal protein L13 [Entamoeba histolytica HM-1:IMSS]</Data></Cell>
    <Cell ss:StyleID="s82"><Data ss:Type="Number">14.63</Data></Cell>
    <Cell ss:StyleID="s83"><Data ss:Type="Number">6</Data></Cell>
    <Cell ss:StyleID="s83"><Data ss:Type="Number">1</Data></Cell>
    <Cell ss:StyleID="s83"><Data ss:Type="Number">3</Data></Cell>
    <Cell ss:StyleID="s83"><Data ss:Type="Number">4</Data></Cell>
    <Cell ss:StyleID="s84"><Data ss:Type="Number">11283772.6145833</Data></Cell>
    <Cell ss:StyleID="s85"><Data ss:Type="Number">14.63</Data></Cell>
    <Cell ss:StyleID="s86"><Data ss:Type="Number">3</Data></Cell>
    <Cell ss:StyleID="s87"><Data ss:Type="Number">7.8</Data></Cell>
    <Cell ss:StyleID="s88"><Data ss:Type="Number">1</Data></Cell>
    <Cell ss:StyleID="s83"><Data ss:Type="Number">205</Data></Cell>
    <Cell ss:StyleID="s89"><Data ss:Type="Number">23.11546106466</Data></Cell>
    <Cell ss:StyleID="s90"><Data ss:Type="Number">10.05224609375</Data></Cell>
   </Row>
   <Row ss:AutoFitHeight="0" ss:Height="15.75" ss:Hidden="1">
    <Cell ss:Index="2" ss:StyleID="s63"><Data ss:Type="String">Sequence</Data></Cell>
    <Cell ss:StyleID="s63"><Data ss:Type="String"># PSMs</Data></Cell>
    <Cell ss:StyleID="s63"><Data ss:Type="String"># Protein Groups</Data></Cell>
    <Cell ss:StyleID="s63"><Data ss:Type="String">Protein Group Accessions</Data></Cell>
    <Cell ss:StyleID="s63"><Data ss:Type="String">Modifications</Data></Cell>
    <Cell ss:StyleID="s63"><Data ss:Type="String">MH+ [Da]</Data></Cell>
    <Cell ss:StyleID="s63"><Data ss:Type="String">Area</Data></Cell>
    <Cell ss:StyleID="s63"><Data ss:Type="String">q-Value</Data></Cell>
    <Cell ss:StyleID="s63"><Data ss:Type="String">PEP</Data></Cell>
    <Cell ss:StyleID="s63"><Data ss:Type="String">A4</Data></Cell>
    <Cell ss:StyleID="s63"><Data ss:Type="String">IonScore A4</Data></Cell>
    <Cell ss:StyleID="s63"><Data ss:Type="String">Exp Value A4</Data></Cell>
    <Cell ss:StyleID="s63"><Data ss:Type="String">A6</Data></Cell>
    <Cell ss:StyleID="s63"><Data ss:Type="String">XCorr A6</Data></Cell>
    <Cell ss:StyleID="s63"><Data ss:Type="String"># Missed Cleavages</Data></Cell>
   </Row>
   <Row ss:Hidden="1">
    <Cell ss:Index="2" ss:StyleID="s72"><Data ss:Type="String">SSIPEAAAIYSFNPTR</Data></Cell>
    <Cell ss:StyleID="s73"><Data ss:Type="Number">2</Data></Cell>
    <Cell ss:StyleID="s73"><Data ss:Type="Number">1</Data></Cell>
    <Cell ss:StyleID="s72"><Data ss:Type="String">67469617;C4M3F3</Data></Cell>
    <Cell ss:StyleID="s72"><Data ss:Type="String"></Data></Cell>
    <Cell ss:StyleID="s74"><Data ss:Type="Number">1723.857957745</Data></Cell>
    <Cell ss:StyleID="s75"><Data ss:Type="Number">1560732.03125</Data></Cell>
    <Cell ss:StyleID="s73"><Data ss:Type="Number">0</Data></Cell>
    <Cell ss:StyleID="s73"><Data ss:Type="Number">1.3909999999999999E-7</Data></Cell>
    <Cell ss:StyleID="s76"><Data ss:Type="String">High</Data></Cell>
    <Cell ss:StyleID="s77"><Data ss:Type="Number">46.09</Data></Cell>
    <Cell ss:StyleID="s78"><Data ss:Type="Number">9.0049454311803096E-4</Data></Cell>
    <Cell ss:StyleID="s76"><Data ss:Type="String">High</Data></Cell>
    <Cell ss:StyleID="s79"><Data ss:Type="Number">2.0764088630676301</Data></Cell>
    <Cell ss:StyleID="s73"><Data ss:Type="Number">0</Data></Cell>
   </Row>
   <Row ss:Hidden="1">
    <Cell ss:Index="2" ss:StyleID="s72"><Data ss:Type="String">YADVVAK</Data></Cell>
    <Cell ss:StyleID="s73"><Data ss:Type="Number">1</Data></Cell>
    <Cell ss:StyleID="s73"><Data ss:Type="Number">2</Data></Cell>
    <Cell ss:StyleID="s72"><Data ss:Type="String">67469617;C4M3F3;67467212;C4M8M3</Data></Cell>
    <Cell ss:StyleID="s72"><Data ss:Type="String"></Data></Cell>
    <Cell ss:StyleID="s74"><Data ss:Type="Number">765.410386944219</Data></Cell>
    <Cell ss:StyleID="s75"><Data ss:Type="Number">29123939.375</Data></Cell>
    <Cell ss:StyleID="s73"><Data ss:Type="Number">2E-3</Data></Cell>
    <Cell ss:StyleID="s73"><Data ss:Type="Number">1.921E-3</Data></Cell>
    <Cell ss:StyleID="s76"><Data ss:Type="String">High</Data></Cell>
    <Cell ss:StyleID="s77"><Data ss:Type="Number">50.78</Data></Cell>
    <Cell ss:StyleID="s78"><Data ss:Type="Number">3.9774703667807399E-4</Data></Cell>
    <Cell ss:StyleID="s76"/>
    <Cell ss:StyleID="s79"/>
    <Cell ss:StyleID="s73"><Data ss:Type="Number">0</Data></Cell>
   </Row>
   <Row ss:Hidden="1">
    <Cell ss:Index="2" ss:StyleID="s72"><Data ss:Type="String">SPADMVR</Data></Cell>
    <Cell ss:StyleID="s73"><Data ss:Type="Number">1</Data></Cell>
    <Cell ss:StyleID="s73"><Data ss:Type="Number">2</Data></Cell>
    <Cell ss:StyleID="s72"><Data ss:Type="String">67469617;C4M3F3;67467212;C4M8M3</Data></Cell>
    <Cell ss:StyleID="s72"><Data ss:Type="String">M5(Oxidation)</Data></Cell>
    <Cell ss:StyleID="s74"><Data ss:Type="Number">791.36869993250002</Data></Cell>
    <Cell ss:StyleID="s75"><Data ss:Type="Number">3166646.4375</Data></Cell>
    <Cell ss:StyleID="s73"><Data ss:Type="Number">2E-3</Data></Cell>
    <Cell ss:StyleID="s73"><Data ss:Type="Number">1.039E-2</Data></Cell>
    <Cell ss:StyleID="s76"><Data ss:Type="String">High</Data></Cell>
    <Cell ss:StyleID="s77"><Data ss:Type="Number">28.29</Data></Cell>
    <Cell ss:StyleID="s78"><Data ss:Type="Number">4.6106312448039199E-2</Data></Cell>
    <Cell ss:StyleID="s76"/>
    <Cell ss:StyleID="s79"/>
    <Cell ss:StyleID="s73"><Data ss:Type="Number">0</Data></Cell>
   </Row>
   <Row>
    <Cell ss:StyleID="s80"><Data ss:Type="String">67465896;C4LV48</Data></Cell>
    <Cell ss:StyleID="s81"><Data ss:Type="String">enhancer binding protein-2 [Entamoeba histolytica HM-1:IMSS]</Data></Cell>
    <Cell ss:StyleID="s82"><Data ss:Type="Number">9.17</Data></Cell>
    <Cell ss:StyleID="s83"><Data ss:Type="Number">3</Data></Cell>
    <Cell ss:StyleID="s83"><Data ss:Type="Number">2</Data></Cell>
    <Cell ss:StyleID="s83"><Data ss:Type="Number">2</Data></Cell>
    <Cell ss:StyleID="s83"><Data ss:Type="Number">4</Data></Cell>
    <Cell ss:StyleID="s84"><Data ss:Type="Number">6541040.453125</Data></Cell>
    <Cell ss:StyleID="s85"><Data ss:Type="Number">9.17</Data></Cell>
    <Cell ss:StyleID="s86"><Data ss:Type="Number">2</Data></Cell>
    <Cell ss:StyleID="s87"><Data ss:Type="Number">9.17</Data></Cell>
    <Cell ss:StyleID="s88"><Data ss:Type="Number">2</Data></Cell>
    <Cell ss:StyleID="s83"><Data ss:Type="Number">229</Data></Cell>
    <Cell ss:StyleID="s89"><Data ss:Type="Number">26.29998579466</Data></Cell>
    <Cell ss:StyleID="s90"><Data ss:Type="Number">9.81787109375</Data></Cell>
   </Row>
   <Row ss:AutoFitHeight="0" ss:Height="15.75" ss:Hidden="1">
    <Cell ss:Index="2" ss:StyleID="s63"><Data ss:Type="String">Sequence</Data></Cell>
    <Cell ss:StyleID="s63"><Data ss:Type="String"># PSMs</Data></Cell>
    <Cell ss:StyleID="s63"><Data ss:Type="String"># Protein Groups</Data></Cell>
    <Cell ss:StyleID="s63"><Data ss:Type="String">Protein Group Accessions</Data></Cell>
    <Cell ss:StyleID="s63"><Data ss:Type="String">Modifications</Data></Cell>
    <Cell ss:StyleID="s63"><Data ss:Type="String">MH+ [Da]</Data></Cell>
    <Cell ss:StyleID="s63"><Data ss:Type="String">Area</Data></Cell>
    <Cell ss:StyleID="s63"><Data ss:Type="String">q-Value</Data></Cell>
    <Cell ss:StyleID="s63"><Data ss:Type="String">PEP</Data></Cell>
    <Cell ss:StyleID="s63"><Data ss:Type="String">A4</Data></Cell>
    <Cell ss:StyleID="s63"><Data ss:Type="String">IonScore A4</Data></Cell>
    <Cell ss:StyleID="s63"><Data ss:Type="String">Exp Value A4</Data></Cell>
    <Cell ss:StyleID="s63"><Data ss:Type="String">A6</Data></Cell>
    <Cell ss:StyleID="s63"><Data ss:Type="String">XCorr A6</Data></Cell>
    <Cell ss:StyleID="s63"><Data ss:Type="String"># Missed Cleavages</Data></Cell>
   </Row>
   <Row ss:Hidden="1">
    <Cell ss:Index="2" ss:StyleID="s72"><Data ss:Type="String">TTEENLK</Data></Cell>
    <Cell ss:StyleID="s73"><Data ss:Type="Number">2</Data></Cell>
    <Cell ss:StyleID="s73"><Data ss:Type="Number">1</Data></Cell>
    <Cell ss:StyleID="s72"><Data ss:Type="String">67465896;C4LV48</Data></Cell>
    <Cell ss:StyleID="s72"><Data ss:Type="String"></Data></Cell>
    <Cell ss:StyleID="s74"><Data ss:Type="Number">834.417467022344</Data></Cell>
    <Cell ss:StyleID="s75"><Data ss:Type="Number">10821583.75</Data></Cell>
    <Cell ss:StyleID="s73"><Data ss:Type="Number">0</Data></Cell>
    <Cell ss:StyleID="s73"><Data ss:Type="Number">0.38019999999999998</Data></Cell>
    <Cell ss:StyleID="s76"><Data ss:Type="String">High</Data></Cell>
    <Cell ss:StyleID="s77"><Data ss:Type="Number">26.32</Data></Cell>
    <Cell ss:StyleID="s78"><Data ss:Type="Number">8.5754583788826805E-2</Data></Cell>
    <Cell ss:StyleID="s76"><Data ss:Type="String">High</Data></Cell>
    <Cell ss:StyleID="s79"><Data ss:Type="Number">1.8533571958541899</Data></Cell>
    <Cell ss:StyleID="s73"><Data ss:Type="Number">0</Data></Cell>
   </Row>
   <Row ss:Hidden="1">
    <Cell ss:Index="2" ss:StyleID="s72"><Data ss:Type="String">EVPTEFSDNLIFVK</Data></Cell>
    <Cell ss:StyleID="s73"><Data ss:Type="Number">2</Data></Cell>
    <Cell ss:StyleID="s73"><Data ss:Type="Number">1</Data></Cell>
    <Cell ss:StyleID="s72"><Data ss:Type="String">67465896;C4LV48</Data></Cell>
    <Cell ss:StyleID="s72"><Data ss:Type="String"></Data></Cell>
    <Cell ss:StyleID="s74"><Data ss:Type="Number">1637.83879270594</Data></Cell>
    <Cell ss:StyleID="s75"><Data ss:Type="Number">2260497.15625</Data></Cell>
    <Cell ss:StyleID="s73"><Data ss:Type="Number">0</Data></Cell>
    <Cell ss:StyleID="s73"><Data ss:Type="Number">2.836E-6</Data></Cell>
    <Cell ss:StyleID="s76"><Data ss:Type="String">High</Data></Cell>
    <Cell ss:StyleID="s77"><Data ss:Type="Number">65.8</Data></Cell>
    <Cell ss:StyleID="s78"><Data ss:Type="Number">1.03501045481083E-5</Data></Cell>
    <Cell ss:StyleID="s76"><Data ss:Type="String">High</Data></Cell>
    <Cell ss:StyleID="s79"><Data ss:Type="Number">2.8674533367157</Data></Cell>
    <Cell ss:StyleID="s73"><Data ss:Type="Number">0</Data></Cell>
   </Row>
   <Row>
    <Cell ss:StyleID="s80"><Data ss:Type="String">67465747;C4MA09</Data></Cell>
    <Cell ss:StyleID="s81"><Data ss:Type="String">60S ribosomal protein L7 [Entamoeba histolytica HM-1:IMSS]</Data></Cell>
    <Cell ss:StyleID="s82"><Data ss:Type="Number">7.39</Data></Cell>
    <Cell ss:StyleID="s83"><Data ss:Type="Number">10</Data></Cell>
    <Cell ss:StyleID="s83"><Data ss:Type="Number">2</Data></Cell>
    <Cell ss:StyleID="s83"><Data ss:Type="Number">2</Data></Cell>
    <Cell ss:StyleID="s83"><Data ss:Type="Number">4</Data></Cell>
    <Cell ss:StyleID="s84"><Data ss:Type="Number">7252171.6015625</Data></Cell>
    <Cell ss:StyleID="s85"><Data ss:Type="Number">7.39</Data></Cell>
    <Cell ss:StyleID="s86"><Data ss:Type="Number">2</Data></Cell>
    <Cell ss:StyleID="s87"><Data ss:Type="Number">3.91</Data></Cell>
    <Cell ss:StyleID="s88"><Data ss:Type="Number">1</Data></Cell>
    <Cell ss:StyleID="s83"><Data ss:Type="Number">230</Data></Cell>
    <Cell ss:StyleID="s89"><Data ss:Type="Number">25.705249614660001</Data></Cell>
    <Cell ss:StyleID="s90"><Data ss:Type="Number">10.02294921875</Data></Cell>
   </Row>
   <Row ss:AutoFitHeight="0" ss:Height="15.75" ss:Hidden="1">
    <Cell ss:Index="2" ss:StyleID="s63"><Data ss:Type="String">Sequence</Data></Cell>
    <Cell ss:StyleID="s63"><Data ss:Type="String"># PSMs</Data></Cell>
    <Cell ss:StyleID="s63"><Data ss:Type="String"># Protein Groups</Data></Cell>
    <Cell ss:StyleID="s63"><Data ss:Type="String">Protein Group Accessions</Data></Cell>
    <Cell ss:StyleID="s63"><Data ss:Type="String">Modifications</Data></Cell>
    <Cell ss:StyleID="s63"><Data ss:Type="String">MH+ [Da]</Data></Cell>
    <Cell ss:StyleID="s63"><Data ss:Type="String">Area</Data></Cell>
    <Cell ss:StyleID="s63"><Data ss:Type="String">q-Value</Data></Cell>
    <Cell ss:StyleID="s63"><Data ss:Type="String">PEP</Data></Cell>
    <Cell ss:StyleID="s63"><Data ss:Type="String">A4</Data></Cell>
    <Cell ss:StyleID="s63"><Data ss:Type="String">IonScore A4</Data></Cell>
    <Cell ss:StyleID="s63"><Data ss:Type="String">Exp Value A4</Data></Cell>
    <Cell ss:StyleID="s63"><Data ss:Type="String">A6</Data></Cell>
    <Cell ss:StyleID="s63"><Data ss:Type="String">XCorr A6</Data></Cell>
    <Cell ss:StyleID="s63"><Data ss:Type="String"># Missed Cleavages</Data></Cell>
   </Row>
   <Row ss:Hidden="1">
    <Cell ss:Index="2" ss:StyleID="s72"><Data ss:Type="String">QINNAVFIK</Data></Cell>
    <Cell ss:StyleID="s73"><Data ss:Type="Number">3</Data></Cell>
    <Cell ss:StyleID="s73"><Data ss:Type="Number">1</Data></Cell>
    <Cell ss:StyleID="s72"><Data ss:Type="String">67465747;C4MA09</Data></Cell>
    <Cell ss:StyleID="s72"><Data ss:Type="String"></Data></Cell>
    <Cell ss:StyleID="s74"><Data ss:Type="Number">1046.59550657313</Data></Cell>
    <Cell ss:StyleID="s75"><Data ss:Type="Number">4571998.3125</Data></Cell>
    <Cell ss:StyleID="s73"><Data ss:Type="Number">0</Data></Cell>
    <Cell ss:StyleID="s73"><Data ss:Type="Number">4.4920000000000002E-4</Data></Cell>
    <Cell ss:StyleID="s76"><Data ss:Type="String">High</Data></Cell>
    <Cell ss:StyleID="s77"><Data ss:Type="Number">47.93</Data></Cell>
    <Cell ss:StyleID="s78"><Data ss:Type="Number">6.5070083661202102E-4</Data></Cell>
    <Cell ss:StyleID="s76"><Data ss:Type="String">High</Data></Cell>
    <Cell ss:StyleID="s79"><Data ss:Type="Number">2.14404273033142</Data></Cell>
    <Cell ss:StyleID="s73"><Data ss:Type="Number">0</Data></Cell>
   </Row>
   <Row ss:Hidden="1">
    <Cell ss:Index="2" ss:StyleID="s72"><Data ss:Type="String">GINGVSPK</Data></Cell>
    <Cell ss:StyleID="s73"><Data ss:Type="Number">1</Data></Cell>
    <Cell ss:StyleID="s73"><Data ss:Type="Number">1</Data></Cell>
    <Cell ss:StyleID="s72"><Data ss:Type="String">67465747;C4MA09</Data></Cell>
    <Cell ss:StyleID="s72"><Data ss:Type="String"></Data></Cell>
    <Cell ss:StyleID="s74"><Data ss:Type="Number">771.43321409265604</Data></Cell>
    <Cell ss:StyleID="s75"><Data ss:Type="Number">9932344.890625</Data></Cell>
    <Cell ss:StyleID="s73"><Data ss:Type="Number">6.0000000000000001E-3</Data></Cell>
    <Cell ss:StyleID="s73"><Data ss:Type="Number">4.3529999999999999E-2</Data></Cell>
    <Cell ss:StyleID="s76"><Data ss:Type="String">High</Data></Cell>
    <Cell ss:StyleID="s77"><Data ss:Type="Number">22.87</Data></Cell>
    <Cell ss:StyleID="s78"><Data ss:Type="Number">0.11335339305522001</Data></Cell>
    <Cell ss:StyleID="s76"/>
    <Cell ss:StyleID="s79"/>
    <Cell ss:StyleID="s73"><Data ss:Type="Number">0</Data></Cell>
   </Row>
   <Row>
    <Cell ss:StyleID="s80"><Data ss:Type="String">67467212;C4M8M3</Data></Cell>
    <Cell ss:StyleID="s81"><Data ss:Type="String">60S ribosomal protein L16-B [Entamoeba histolytica HM-1:IMSS]</Data></Cell>
    <Cell ss:StyleID="s82"><Data ss:Type="Number">14.85</Data></Cell>
    <Cell ss:StyleID="s83"><Data ss:Type="Number">5</Data></Cell>
    <Cell ss:StyleID="s83"><Data ss:Type="Number">1</Data></Cell>
    <Cell ss:StyleID="s83"><Data ss:Type="Number">3</Data></Cell>
    <Cell ss:StyleID="s83"><Data ss:Type="Number">4</Data></Cell>
    <Cell ss:StyleID="s84"><Data ss:Type="Number">11591668.3020833</Data></Cell>
    <Cell ss:StyleID="s85"><Data ss:Type="Number">14.85</Data></Cell>
    <Cell ss:StyleID="s86"><Data ss:Type="Number">3</Data></Cell>
    <Cell ss:StyleID="s87"><Data ss:Type="Number">7.92</Data></Cell>
    <Cell ss:StyleID="s88"><Data ss:Type="Number">1</Data></Cell>
    <Cell ss:StyleID="s83"><Data ss:Type="Number">202</Data></Cell>
    <Cell ss:StyleID="s89"><Data ss:Type="Number">22.765370984659999</Data></Cell>
    <Cell ss:StyleID="s90"><Data ss:Type="Number">10.09619140625</Data></Cell>
   </Row>
   <Row ss:AutoFitHeight="0" ss:Height="15.75" ss:Hidden="1">
    <Cell ss:Index="2" ss:StyleID="s63"><Data ss:Type="String">Sequence</Data></Cell>
    <Cell ss:StyleID="s63"><Data ss:Type="String"># PSMs</Data></Cell>
    <Cell ss:StyleID="s63"><Data ss:Type="String"># Protein Groups</Data></Cell>
    <Cell ss:StyleID="s63"><Data ss:Type="String">Protein Group Accessions</Data></Cell>
    <Cell ss:StyleID="s63"><Data ss:Type="String">Modifications</Data></Cell>
    <Cell ss:StyleID="s63"><Data ss:Type="String">MH+ [Da]</Data></Cell>
    <Cell ss:StyleID="s63"><Data ss:Type="String">Area</Data></Cell>
    <Cell ss:StyleID="s63"><Data ss:Type="String">q-Value</Data></Cell>
    <Cell ss:StyleID="s63"><Data ss:Type="String">PEP</Data></Cell>
    <Cell ss:StyleID="s63"><Data ss:Type="String">A4</Data></Cell>
    <Cell ss:StyleID="s63"><Data ss:Type="String">IonScore A4</Data></Cell>
    <Cell ss:StyleID="s63"><Data ss:Type="String">Exp Value A4</Data></Cell>
    <Cell ss:StyleID="s63"><Data ss:Type="String">A6</Data></Cell>
    <Cell ss:StyleID="s63"><Data ss:Type="String">XCorr A6</Data></Cell>
    <Cell ss:StyleID="s63"><Data ss:Type="String"># Missed Cleavages</Data></Cell>
   </Row>
   <Row ss:Hidden="1">
    <Cell ss:Index="2" ss:StyleID="s72"><Data ss:Type="String">SSIPAAAAIYSFNPTR</Data></Cell>
    <Cell ss:StyleID="s73"><Data ss:Type="Number">2</Data></Cell>
    <Cell ss:StyleID="s73"><Data ss:Type="Number">1</Data></Cell>
    <Cell ss:StyleID="s72"><Data ss:Type="String">67467212;C4M8M3</Data></Cell>
    <Cell ss:StyleID="s72"><Data ss:Type="String"></Data></Cell>
    <Cell ss:StyleID="s74"><Data ss:Type="Number">1665.86235227625</Data></Cell>
    <Cell ss:StyleID="s75"><Data ss:Type="Number">2484419.09375</Data></Cell>
    <Cell ss:StyleID="s73"><Data ss:Type="Number">0</Data></Cell>
    <Cell ss:StyleID="s73"><Data ss:Type="Number">2.791E-8</Data></Cell>
    <Cell ss:StyleID="s76"><Data ss:Type="String">High</Data></Cell>
    <Cell ss:StyleID="s77"><Data ss:Type="Number">66.98</Data></Cell>
    <Cell ss:StyleID="s78"><Data ss:Type="Number">8.8798110812276604E-6</Data></Cell>
    <Cell ss:StyleID="s76"><Data ss:Type="String">High</Data></Cell>
    <Cell ss:StyleID="s79"><Data ss:Type="Number">2.3885662555694598</Data></Cell>
    <Cell ss:StyleID="s73"><Data ss:Type="Number">0</Data></Cell>
   </Row>
   <Row ss:Hidden="1">
    <Cell ss:Index="2" ss:StyleID="s72"><Data ss:Type="String">YADVVAK</Data></Cell>
    <Cell ss:StyleID="s73"><Data ss:Type="Number">1</Data></Cell>
    <Cell ss:StyleID="s73"><Data ss:Type="Number">2</Data></Cell>
    <Cell ss:StyleID="s72"><Data ss:Type="String">67469617;C4M3F3;67467212;C4M8M3</Data></Cell>
    <Cell ss:StyleID="s72"><Data ss:Type="String"></Data></Cell>
    <Cell ss:StyleID="s74"><Data ss:Type="Number">765.410386944219</Data></Cell>
    <Cell ss:StyleID="s75"><Data ss:Type="Number">29123939.375</Data></Cell>
    <Cell ss:StyleID="s73"><Data ss:Type="Number">2E-3</Data></Cell>
    <Cell ss:StyleID="s73"><Data ss:Type="Number">1.921E-3</Data></Cell>
    <Cell ss:StyleID="s76"><Data ss:Type="String">High</Data></Cell>
    <Cell ss:StyleID="s77"><Data ss:Type="Number">50.78</Data></Cell>
    <Cell ss:StyleID="s78"><Data ss:Type="Number">3.9774703667807399E-4</Data></Cell>
    <Cell ss:StyleID="s76"/>
    <Cell ss:StyleID="s79"/>
    <Cell ss:StyleID="s73"><Data ss:Type="Number">0</Data></Cell>
   </Row>
   <Row ss:Hidden="1">
    <Cell ss:Index="2" ss:StyleID="s72"><Data ss:Type="String">SPADMVR</Data></Cell>
    <Cell ss:StyleID="s73"><Data ss:Type="Number">1</Data></Cell>
    <Cell ss:StyleID="s73"><Data ss:Type="Number">2</Data></Cell>
    <Cell ss:StyleID="s72"><Data ss:Type="String">67469617;C4M3F3;67467212;C4M8M3</Data></Cell>
    <Cell ss:StyleID="s72"><Data ss:Type="String">M5(Oxidation)</Data></Cell>
    <Cell ss:StyleID="s74"><Data ss:Type="Number">791.36869993250002</Data></Cell>
    <Cell ss:StyleID="s75"><Data ss:Type="Number">3166646.4375</Data></Cell>
    <Cell ss:StyleID="s73"><Data ss:Type="Number">2E-3</Data></Cell>
    <Cell ss:StyleID="s73"><Data ss:Type="Number">1.039E-2</Data></Cell>
    <Cell ss:StyleID="s76"><Data ss:Type="String">High</Data></Cell>
    <Cell ss:StyleID="s77"><Data ss:Type="Number">28.29</Data></Cell>
    <Cell ss:StyleID="s78"><Data ss:Type="Number">4.6106312448039199E-2</Data></Cell>
    <Cell ss:StyleID="s76"/>
    <Cell ss:StyleID="s79"/>
    <Cell ss:StyleID="s73"><Data ss:Type="Number">0</Data></Cell>
   </Row>
   <Row>
    <Cell ss:StyleID="s80"><Data ss:Type="String">67469155;C4M782</Data></Cell>
    <Cell ss:StyleID="s81"><Data ss:Type="String">ARP2/3 complex 34 kda subunit [Entamoeba histolytica HM-1:IMSS]</Data></Cell>
    <Cell ss:StyleID="s82"><Data ss:Type="Number">10.92</Data></Cell>
    <Cell ss:StyleID="s83"><Data ss:Type="Number">6</Data></Cell>
    <Cell ss:StyleID="s83"><Data ss:Type="Number">3</Data></Cell>
    <Cell ss:StyleID="s83"><Data ss:Type="Number">3</Data></Cell>
    <Cell ss:StyleID="s83"><Data ss:Type="Number">4</Data></Cell>
    <Cell ss:StyleID="s84"><Data ss:Type="Number">4697403.34375</Data></Cell>
    <Cell ss:StyleID="s85"><Data ss:Type="Number">10.92</Data></Cell>
    <Cell ss:StyleID="s86"><Data ss:Type="Number">3</Data></Cell>
    <Cell ss:StyleID="s87"><Data ss:Type="Number">2.73</Data></Cell>
    <Cell ss:StyleID="s88"><Data ss:Type="Number">1</Data></Cell>
    <Cell ss:StyleID="s83"><Data ss:Type="Number">293</Data></Cell>
    <Cell ss:StyleID="s89"><Data ss:Type="Number">33.55651037466</Data></Cell>
    <Cell ss:StyleID="s90"><Data ss:Type="Number">8.88037109375</Data></Cell>
   </Row>
   <Row ss:AutoFitHeight="0" ss:Height="15.75" ss:Hidden="1">
    <Cell ss:Index="2" ss:StyleID="s63"><Data ss:Type="String">Sequence</Data></Cell>
    <Cell ss:StyleID="s63"><Data ss:Type="String"># PSMs</Data></Cell>
    <Cell ss:StyleID="s63"><Data ss:Type="String"># Protein Groups</Data></Cell>
    <Cell ss:StyleID="s63"><Data ss:Type="String">Protein Group Accessions</Data></Cell>
    <Cell ss:StyleID="s63"><Data ss:Type="String">Modifications</Data></Cell>
    <Cell ss:StyleID="s63"><Data ss:Type="String">MH+ [Da]</Data></Cell>
    <Cell ss:StyleID="s63"><Data ss:Type="String">Area</Data></Cell>
    <Cell ss:StyleID="s63"><Data ss:Type="String">q-Value</Data></Cell>
    <Cell ss:StyleID="s63"><Data ss:Type="String">PEP</Data></Cell>
    <Cell ss:StyleID="s63"><Data ss:Type="String">A4</Data></Cell>
    <Cell ss:StyleID="s63"><Data ss:Type="String">IonScore A4</Data></Cell>
    <Cell ss:StyleID="s63"><Data ss:Type="String">Exp Value A4</Data></Cell>
    <Cell ss:StyleID="s63"><Data ss:Type="String">A6</Data></Cell>
    <Cell ss:StyleID="s63"><Data ss:Type="String">XCorr A6</Data></Cell>
    <Cell ss:StyleID="s63"><Data ss:Type="String"># Missed Cleavages</Data></Cell>
   </Row>
   <Row ss:Hidden="1">
    <Cell ss:Index="2" ss:StyleID="s72"><Data ss:Type="String">LTTEGGIK</Data></Cell>
    <Cell ss:StyleID="s73"><Data ss:Type="Number">2</Data></Cell>
    <Cell ss:StyleID="s73"><Data ss:Type="Number">1</Data></Cell>
    <Cell ss:StyleID="s72"><Data ss:Type="String">67469155;C4M782</Data></Cell>
    <Cell ss:StyleID="s72"><Data ss:Type="String"></Data></Cell>
    <Cell ss:StyleID="s74"><Data ss:Type="Number">818.461168194219</Data></Cell>
    <Cell ss:StyleID="s75"><Data ss:Type="Number">4490798.375</Data></Cell>
    <Cell ss:StyleID="s73"><Data ss:Type="Number">0</Data></Cell>
    <Cell ss:StyleID="s73"><Data ss:Type="Number">0.38300000000000001</Data></Cell>
    <Cell ss:StyleID="s76"><Data ss:Type="String">High</Data></Cell>
    <Cell ss:StyleID="s77"><Data ss:Type="Number">27.14</Data></Cell>
    <Cell ss:StyleID="s78"><Data ss:Type="Number">0.102201123970195</Data></Cell>
    <Cell ss:StyleID="s76"><Data ss:Type="String">High</Data></Cell>
    <Cell ss:StyleID="s79"><Data ss:Type="Number">1.96956050395966</Data></Cell>
    <Cell ss:StyleID="s73"><Data ss:Type="Number">0</Data></Cell>
   </Row>
   <Row ss:Hidden="1">
    <Cell ss:Index="2" ss:StyleID="s72"><Data ss:Type="String">APNLLLESYNR</Data></Cell>
    <Cell ss:StyleID="s73"><Data ss:Type="Number">1</Data></Cell>
    <Cell ss:StyleID="s73"><Data ss:Type="Number">1</Data></Cell>
    <Cell ss:StyleID="s72"><Data ss:Type="String">67469155;C4M782</Data></Cell>
    <Cell ss:StyleID="s72"><Data ss:Type="String"></Data></Cell>
    <Cell ss:StyleID="s74"><Data ss:Type="Number">1289.68486204188</Data></Cell>
    <Cell ss:StyleID="s75"><Data ss:Type="Number">2454165.515625</Data></Cell>
    <Cell ss:StyleID="s73"><Data ss:Type="Number">0</Data></Cell>
    <Cell ss:StyleID="s73"><Data ss:Type="Number">4.4920000000000002E-4</Data></Cell>
    <Cell ss:StyleID="s76"><Data ss:Type="String">High</Data></Cell>
    <Cell ss:StyleID="s77"><Data ss:Type="Number">49.69</Data></Cell>
    <Cell ss:StyleID="s78"><Data ss:Type="Number">6.0787800738514497E-4</Data></Cell>
    <Cell ss:StyleID="s76"/>
    <Cell ss:StyleID="s79"/>
    <Cell ss:StyleID="s73"><Data ss:Type="Number">0</Data></Cell>
   </Row>
   <Row ss:Hidden="1">
    <Cell ss:Index="2" ss:StyleID="s72"><Data ss:Type="String">SAAGCPSCDVVTR</Data></Cell>
    <Cell ss:StyleID="s73"><Data ss:Type="Number">1</Data></Cell>
    <Cell ss:StyleID="s73"><Data ss:Type="Number">1</Data></Cell>
    <Cell ss:StyleID="s72"><Data ss:Type="String">67469155;C4M782</Data></Cell>
    <Cell ss:StyleID="s72"><Data ss:Type="String">C5(Carbamidomethyl); C8(Carbamidomethyl)</Data></Cell>
    <Cell ss:StyleID="s74"><Data ss:Type="Number">1379.60124387781</Data></Cell>
    <Cell ss:StyleID="s75"><Data ss:Type="Number">7147246.140625</Data></Cell>
    <Cell ss:StyleID="s73"><Data ss:Type="Number">0</Data></Cell>
    <Cell ss:StyleID="s73"><Data ss:Type="Number">4.4920000000000002E-4</Data></Cell>
    <Cell ss:StyleID="s76"><Data ss:Type="String">High</Data></Cell>
    <Cell ss:StyleID="s77"><Data ss:Type="Number">43.88</Data></Cell>
    <Cell ss:StyleID="s78"><Data ss:Type="Number">4.0516805313271098E-4</Data></Cell>
    <Cell ss:StyleID="s76"/>
    <Cell ss:StyleID="s79"/>
    <Cell ss:StyleID="s73"><Data ss:Type="Number">0</Data></Cell>
   </Row>
   <Row>
    <Cell ss:StyleID="s80"><Data ss:Type="String">183235954;C4MBE2</Data></Cell>
    <Cell ss:StyleID="s81"><Data ss:Type="String">EF-hand calcium-binding domain containing protein [Entamoeba histolytica HM-1:IMSS]</Data></Cell>
    <Cell ss:StyleID="s82"><Data ss:Type="Number">6.61</Data></Cell>
    <Cell ss:StyleID="s83"><Data ss:Type="Number">14</Data></Cell>
    <Cell ss:StyleID="s83"><Data ss:Type="Number">2</Data></Cell>
    <Cell ss:StyleID="s83"><Data ss:Type="Number">2</Data></Cell>
    <Cell ss:StyleID="s83"><Data ss:Type="Number">4</Data></Cell>
    <Cell ss:StyleID="s84"><Data ss:Type="Number">49443982.84375</Data></Cell>
    <Cell ss:StyleID="s85"><Data ss:Type="Number">6.61</Data></Cell>
    <Cell ss:StyleID="s86"><Data ss:Type="Number">2</Data></Cell>
    <Cell ss:StyleID="s87"><Data ss:Type="Number">3.08</Data></Cell>
    <Cell ss:StyleID="s88"><Data ss:Type="Number">1</Data></Cell>
    <Cell ss:StyleID="s83"><Data ss:Type="Number">227</Data></Cell>
    <Cell ss:StyleID="s89"><Data ss:Type="Number">26.550888204660001</Data></Cell>
    <Cell ss:StyleID="s90"><Data ss:Type="Number">7.26904296875</Data></Cell>
   </Row>
   <Row ss:AutoFitHeight="0" ss:Height="15.75" ss:Hidden="1">
    <Cell ss:Index="2" ss:StyleID="s63"><Data ss:Type="String">Sequence</Data></Cell>
    <Cell ss:StyleID="s63"><Data ss:Type="String"># PSMs</Data></Cell>
    <Cell ss:StyleID="s63"><Data ss:Type="String"># Protein Groups</Data></Cell>
    <Cell ss:StyleID="s63"><Data ss:Type="String">Protein Group Accessions</Data></Cell>
    <Cell ss:StyleID="s63"><Data ss:Type="String">Modifications</Data></Cell>
    <Cell ss:StyleID="s63"><Data ss:Type="String">MH+ [Da]</Data></Cell>
    <Cell ss:StyleID="s63"><Data ss:Type="String">Area</Data></Cell>
    <Cell ss:StyleID="s63"><Data ss:Type="String">q-Value</Data></Cell>
    <Cell ss:StyleID="s63"><Data ss:Type="String">PEP</Data></Cell>
    <Cell ss:StyleID="s63"><Data ss:Type="String">A4</Data></Cell>
    <Cell ss:StyleID="s63"><Data ss:Type="String">IonScore A4</Data></Cell>
    <Cell ss:StyleID="s63"><Data ss:Type="String">Exp Value A4</Data></Cell>
    <Cell ss:StyleID="s63"><Data ss:Type="String">A6</Data></Cell>
    <Cell ss:StyleID="s63"><Data ss:Type="String">XCorr A6</Data></Cell>
    <Cell ss:StyleID="s63"><Data ss:Type="String"># Missed Cleavages</Data></Cell>
   </Row>
   <Row ss:Hidden="1">
    <Cell ss:Index="2" ss:StyleID="s72"><Data ss:Type="String">TSLLLHR</Data></Cell>
    <Cell ss:StyleID="s73"><Data ss:Type="Number">2</Data></Cell>
    <Cell ss:StyleID="s73"><Data ss:Type="Number">1</Data></Cell>
    <Cell ss:StyleID="s72"><Data ss:Type="String">183235954;C4MBE2</Data></Cell>
    <Cell ss:StyleID="s72"><Data ss:Type="String"></Data></Cell>
    <Cell ss:StyleID="s74"><Data ss:Type="Number">839.50621213953104</Data></Cell>
    <Cell ss:StyleID="s75"><Data ss:Type="Number">7045476.375</Data></Cell>
    <Cell ss:StyleID="s73"><Data ss:Type="Number">0</Data></Cell>
    <Cell ss:StyleID="s73"><Data ss:Type="Number">0.34010000000000001</Data></Cell>
    <Cell ss:StyleID="s76"><Data ss:Type="String">High</Data></Cell>
    <Cell ss:StyleID="s77"><Data ss:Type="Number">37.75</Data></Cell>
    <Cell ss:StyleID="s78"><Data ss:Type="Number">1.93062462084095E-3</Data></Cell>
    <Cell ss:StyleID="s76"><Data ss:Type="String">High</Data></Cell>
    <Cell ss:StyleID="s79"><Data ss:Type="Number">2.567138671875</Data></Cell>
    <Cell ss:StyleID="s73"><Data ss:Type="Number">0</Data></Cell>
   </Row>
   <Row ss:Hidden="1">
    <Cell ss:Index="2" ss:StyleID="s72"><Data ss:Type="String">LSPQTALR</Data></Cell>
    <Cell ss:StyleID="s73"><Data ss:Type="Number">2</Data></Cell>
    <Cell ss:StyleID="s73"><Data ss:Type="Number">1</Data></Cell>
    <Cell ss:StyleID="s72"><Data ss:Type="String">183235954;C4MBE2</Data></Cell>
    <Cell ss:StyleID="s72"><Data ss:Type="String"></Data></Cell>
    <Cell ss:StyleID="s74"><Data ss:Type="Number">885.512926006719</Data></Cell>
    <Cell ss:StyleID="s75"><Data ss:Type="Number">91842489.3125</Data></Cell>
    <Cell ss:StyleID="s73"><Data ss:Type="Number">2E-3</Data></Cell>
    <Cell ss:StyleID="s73"><Data ss:Type="Number">9.7050000000000001E-3</Data></Cell>
    <Cell ss:StyleID="s76"><Data ss:Type="String">High</Data></Cell>
    <Cell ss:StyleID="s77"><Data ss:Type="Number">35.4</Data></Cell>
    <Cell ss:StyleID="s78"><Data ss:Type="Number">6.1429871016596702E-3</Data></Cell>
    <Cell ss:StyleID="s76"/>
    <Cell ss:StyleID="s79"/>
    <Cell ss:StyleID="s73"><Data ss:Type="Number">0</Data></Cell>
   </Row>
   <Row>
    <Cell ss:StyleID="s80"><Data ss:Type="String">183232403;C4M1W8</Data></Cell>
    <Cell ss:StyleID="s81"><Data ss:Type="String">26S proteasome non-ATPase regulatory subunit 14 [Entamoeba histolytica HM-1:IMSS]</Data></Cell>
    <Cell ss:StyleID="s82"><Data ss:Type="Number">7.38</Data></Cell>
    <Cell ss:StyleID="s83"><Data ss:Type="Number">2</Data></Cell>
    <Cell ss:StyleID="s83"><Data ss:Type="Number">2</Data></Cell>
    <Cell ss:StyleID="s83"><Data ss:Type="Number">2</Data></Cell>
    <Cell ss:StyleID="s83"><Data ss:Type="Number">4</Data></Cell>
    <Cell ss:StyleID="s84"><Data ss:Type="Number">2224671.0703125</Data></Cell>
    <Cell ss:StyleID="s85"><Data ss:Type="Number">7.38</Data></Cell>
    <Cell ss:StyleID="s86"><Data ss:Type="Number">2</Data></Cell>
    <Cell ss:StyleID="s87"><Data ss:Type="Number">7.38</Data></Cell>
    <Cell ss:StyleID="s88"><Data ss:Type="Number">2</Data></Cell>
    <Cell ss:StyleID="s83"><Data ss:Type="Number">298</Data></Cell>
    <Cell ss:StyleID="s89"><Data ss:Type="Number">33.46515399466</Data></Cell>
    <Cell ss:StyleID="s90"><Data ss:Type="Number">6.71240234375</Data></Cell>
   </Row>
   <Row ss:AutoFitHeight="0" ss:Height="15.75" ss:Hidden="1">
    <Cell ss:Index="2" ss:StyleID="s63"><Data ss:Type="String">Sequence</Data></Cell>
    <Cell ss:StyleID="s63"><Data ss:Type="String"># PSMs</Data></Cell>
    <Cell ss:StyleID="s63"><Data ss:Type="String"># Protein Groups</Data></Cell>
    <Cell ss:StyleID="s63"><Data ss:Type="String">Protein Group Accessions</Data></Cell>
    <Cell ss:StyleID="s63"><Data ss:Type="String">Modifications</Data></Cell>
    <Cell ss:StyleID="s63"><Data ss:Type="String">MH+ [Da]</Data></Cell>
    <Cell ss:StyleID="s63"><Data ss:Type="String">Area</Data></Cell>
    <Cell ss:StyleID="s63"><Data ss:Type="String">q-Value</Data></Cell>
    <Cell ss:StyleID="s63"><Data ss:Type="String">PEP</Data></Cell>
    <Cell ss:StyleID="s63"><Data ss:Type="String">A4</Data></Cell>
    <Cell ss:StyleID="s63"><Data ss:Type="String">IonScore A4</Data></Cell>
    <Cell ss:StyleID="s63"><Data ss:Type="String">Exp Value A4</Data></Cell>
    <Cell ss:StyleID="s63"><Data ss:Type="String">A6</Data></Cell>
    <Cell ss:StyleID="s63"><Data ss:Type="String">XCorr A6</Data></Cell>
    <Cell ss:StyleID="s63"><Data ss:Type="String"># Missed Cleavages</Data></Cell>
   </Row>
   <Row ss:Hidden="1">
    <Cell ss:Index="2" ss:StyleID="s72"><Data ss:Type="String">DSNIQTIDK</Data></Cell>
    <Cell ss:StyleID="s73"><Data ss:Type="Number">2</Data></Cell>
    <Cell ss:StyleID="s73"><Data ss:Type="Number">1</Data></Cell>
    <Cell ss:StyleID="s72"><Data ss:Type="String">183232403;C4M1W8</Data></Cell>
    <Cell ss:StyleID="s72"><Data ss:Type="String"></Data></Cell>
    <Cell ss:StyleID="s74"><Data ss:Type="Number">1033.51384153406</Data></Cell>
    <Cell ss:StyleID="s75"><Data ss:Type="Number">4001666.09375</Data></Cell>
    <Cell ss:StyleID="s73"><Data ss:Type="Number">0</Data></Cell>
    <Cell ss:StyleID="s73"><Data ss:Type="Number">4.4920000000000002E-4</Data></Cell>
    <Cell ss:StyleID="s76"><Data ss:Type="String">High</Data></Cell>
    <Cell ss:StyleID="s77"><Data ss:Type="Number">34.950000000000003</Data></Cell>
    <Cell ss:StyleID="s78"><Data ss:Type="Number">1.28755528165079E-2</Data></Cell>
    <Cell ss:StyleID="s76"><Data ss:Type="String">High</Data></Cell>
    <Cell ss:StyleID="s79"><Data ss:Type="Number">2.9085237979888898</Data></Cell>
    <Cell ss:StyleID="s73"><Data ss:Type="Number">0</Data></Cell>
   </Row>
   <Row ss:Hidden="1">
    <Cell ss:Index="2" ss:StyleID="s72"><Data ss:Type="String">TIQNQFSLGVEPR</Data></Cell>
    <Cell ss:StyleID="s73"><Data ss:Type="Number">2</Data></Cell>
    <Cell ss:StyleID="s73"><Data ss:Type="Number">1</Data></Cell>
    <Cell ss:StyleID="s72"><Data ss:Type="String">183232403;C4M1W8</Data></Cell>
    <Cell ss:StyleID="s72"><Data ss:Type="String"></Data></Cell>
    <Cell ss:StyleID="s74"><Data ss:Type="Number">1488.77873411219</Data></Cell>
    <Cell ss:StyleID="s75"><Data ss:Type="Number">447676.046875</Data></Cell>
    <Cell ss:StyleID="s73"><Data ss:Type="Number">0</Data></Cell>
    <Cell ss:StyleID="s73"><Data ss:Type="Number">8.3780000000000001E-5</Data></Cell>
    <Cell ss:StyleID="s76"><Data ss:Type="String">High</Data></Cell>
    <Cell ss:StyleID="s77"><Data ss:Type="Number">57.85</Data></Cell>
    <Cell ss:StyleID="s78"><Data ss:Type="Number">6.7346210189841107E-5</Data></Cell>
    <Cell ss:StyleID="s76"><Data ss:Type="String">High</Data></Cell>
    <Cell ss:StyleID="s79"><Data ss:Type="Number">2.5949416160583501</Data></Cell>
    <Cell ss:StyleID="s73"><Data ss:Type="Number">0</Data></Cell>
   </Row>
   <Row>
    <Cell ss:StyleID="s80"><Data ss:Type="String">183231631;B1N336</Data></Cell>
    <Cell ss:StyleID="s81"><Data ss:Type="String">40S ribosomal protein S4 [Entamoeba histolytica HM-1:IMSS]</Data></Cell>
    <Cell ss:StyleID="s82"><Data ss:Type="Number">7.55</Data></Cell>
    <Cell ss:StyleID="s83"><Data ss:Type="Number">14</Data></Cell>
    <Cell ss:StyleID="s83"><Data ss:Type="Number">2</Data></Cell>
    <Cell ss:StyleID="s83"><Data ss:Type="Number">2</Data></Cell>
    <Cell ss:StyleID="s83"><Data ss:Type="Number">4</Data></Cell>
    <Cell ss:StyleID="s84"><Data ss:Type="Number">4609351.796875</Data></Cell>
    <Cell ss:StyleID="s85"><Data ss:Type="Number">7.55</Data></Cell>
    <Cell ss:StyleID="s86"><Data ss:Type="Number">2</Data></Cell>
    <Cell ss:StyleID="s87"><Data ss:Type="Number">7.55</Data></Cell>
    <Cell ss:StyleID="s88"><Data ss:Type="Number">2</Data></Cell>
    <Cell ss:StyleID="s83"><Data ss:Type="Number">318</Data></Cell>
    <Cell ss:StyleID="s89"><Data ss:Type="Number">35.738738904659897</Data></Cell>
    <Cell ss:StyleID="s90"><Data ss:Type="Number">10.40380859375</Data></Cell>
   </Row>
   <Row ss:AutoFitHeight="0" ss:Height="15.75" ss:Hidden="1">
    <Cell ss:Index="2" ss:StyleID="s63"><Data ss:Type="String">Sequence</Data></Cell>
    <Cell ss:StyleID="s63"><Data ss:Type="String"># PSMs</Data></Cell>
    <Cell ss:StyleID="s63"><Data ss:Type="String"># Protein Groups</Data></Cell>
    <Cell ss:StyleID="s63"><Data ss:Type="String">Protein Group Accessions</Data></Cell>
    <Cell ss:StyleID="s63"><Data ss:Type="String">Modifications</Data></Cell>
    <Cell ss:StyleID="s63"><Data ss:Type="String">MH+ [Da]</Data></Cell>
    <Cell ss:StyleID="s63"><Data ss:Type="String">Area</Data></Cell>
    <Cell ss:StyleID="s63"><Data ss:Type="String">q-Value</Data></Cell>
    <Cell ss:StyleID="s63"><Data ss:Type="String">PEP</Data></Cell>
    <Cell ss:StyleID="s63"><Data ss:Type="String">A4</Data></Cell>
    <Cell ss:StyleID="s63"><Data ss:Type="String">IonScore A4</Data></Cell>
    <Cell ss:StyleID="s63"><Data ss:Type="String">Exp Value A4</Data></Cell>
    <Cell ss:StyleID="s63"><Data ss:Type="String">A6</Data></Cell>
    <Cell ss:StyleID="s63"><Data ss:Type="String">XCorr A6</Data></Cell>
    <Cell ss:StyleID="s63"><Data ss:Type="String"># Missed Cleavages</Data></Cell>
   </Row>
   <Row ss:Hidden="1">
    <Cell ss:Index="2" ss:StyleID="s72"><Data ss:Type="String">GTETLVNLPLDK</Data></Cell>
    <Cell ss:StyleID="s73"><Data ss:Type="Number">2</Data></Cell>
    <Cell ss:StyleID="s73"><Data ss:Type="Number">1</Data></Cell>
    <Cell ss:StyleID="s72"><Data ss:Type="String">183231631;B1N336</Data></Cell>
    <Cell ss:StyleID="s72"><Data ss:Type="String"></Data></Cell>
    <Cell ss:StyleID="s74"><Data ss:Type="Number">1299.71550169031</Data></Cell>
    <Cell ss:StyleID="s75"><Data ss:Type="Number">5342766.875</Data></Cell>
    <Cell ss:StyleID="s73"><Data ss:Type="Number">0</Data></Cell>
    <Cell ss:StyleID="s73"><Data ss:Type="Number">3.5870000000000001E-9</Data></Cell>
    <Cell ss:StyleID="s76"><Data ss:Type="String">High</Data></Cell>
    <Cell ss:StyleID="s77"><Data ss:Type="Number">57.84</Data></Cell>
    <Cell ss:StyleID="s78"><Data ss:Type="Number">5.7799666071004802E-5</Data></Cell>
    <Cell ss:StyleID="s76"><Data ss:Type="String">High</Data></Cell>
    <Cell ss:StyleID="s79"><Data ss:Type="Number">3.1128816604614298</Data></Cell>
    <Cell ss:StyleID="s73"><Data ss:Type="Number">0</Data></Cell>
   </Row>
   <Row ss:Hidden="1">
    <Cell ss:Index="2" ss:StyleID="s72"><Data ss:Type="String">FCLVPLTAEQAK</Data></Cell>
    <Cell ss:StyleID="s73"><Data ss:Type="Number">2</Data></Cell>
    <Cell ss:StyleID="s73"><Data ss:Type="Number">1</Data></Cell>
    <Cell ss:StyleID="s72"><Data ss:Type="String">183231631;B1N336</Data></Cell>
    <Cell ss:StyleID="s72"><Data ss:Type="String">C2(Carbamidomethyl)</Data></Cell>
    <Cell ss:StyleID="s74"><Data ss:Type="Number">1376.72319212</Data></Cell>
    <Cell ss:StyleID="s75"><Data ss:Type="Number">3875936.71875</Data></Cell>
    <Cell ss:StyleID="s73"><Data ss:Type="Number">0</Data></Cell>
    <Cell ss:StyleID="s73"><Data ss:Type="Number">4.4920000000000002E-4</Data></Cell>
    <Cell ss:StyleID="s76"><Data ss:Type="String">High</Data></Cell>
    <Cell ss:StyleID="s77"><Data ss:Type="Number">33.96</Data></Cell>
    <Cell ss:StyleID="s78"><Data ss:Type="Number">2.2399837704828399E-2</Data></Cell>
    <Cell ss:StyleID="s76"><Data ss:Type="String">High</Data></Cell>
    <Cell ss:StyleID="s79"><Data ss:Type="Number">2.1817431449890101</Data></Cell>
    <Cell ss:StyleID="s73"><Data ss:Type="Number">0</Data></Cell>
   </Row>
   <Row>
    <Cell ss:StyleID="s80"><Data ss:Type="String">67480631;C4LWJ4</Data></Cell>
    <Cell ss:StyleID="s81"><Data ss:Type="String">60S ribosomal protein L19 [Entamoeba histolytica HM-1:IMSS]</Data></Cell>
    <Cell ss:StyleID="s82"><Data ss:Type="Number">8.08</Data></Cell>
    <Cell ss:StyleID="s83"><Data ss:Type="Number">3</Data></Cell>
    <Cell ss:StyleID="s83"><Data ss:Type="Number">2</Data></Cell>
    <Cell ss:StyleID="s83"><Data ss:Type="Number">2</Data></Cell>
    <Cell ss:StyleID="s83"><Data ss:Type="Number">3</Data></Cell>
    <Cell ss:StyleID="s84"><Data ss:Type="Number">7927260.0625</Data></Cell>
    <Cell ss:StyleID="s85"><Data ss:Type="Number">3.54</Data></Cell>
    <Cell ss:StyleID="s86"><Data ss:Type="Number">1</Data></Cell>
    <Cell ss:StyleID="s87"><Data ss:Type="Number">8.08</Data></Cell>
    <Cell ss:StyleID="s88"><Data ss:Type="Number">2</Data></Cell>
    <Cell ss:StyleID="s83"><Data ss:Type="Number">198</Data></Cell>
    <Cell ss:StyleID="s89"><Data ss:Type="Number">22.901211984660002</Data></Cell>
    <Cell ss:StyleID="s90"><Data ss:Type="Number">10.75537109375</Data></Cell>
   </Row>
   <Row ss:AutoFitHeight="0" ss:Height="15.75" ss:Hidden="1">
    <Cell ss:Index="2" ss:StyleID="s63"><Data ss:Type="String">Sequence</Data></Cell>
    <Cell ss:StyleID="s63"><Data ss:Type="String"># PSMs</Data></Cell>
    <Cell ss:StyleID="s63"><Data ss:Type="String"># Protein Groups</Data></Cell>
    <Cell ss:StyleID="s63"><Data ss:Type="String">Protein Group Accessions</Data></Cell>
    <Cell ss:StyleID="s63"><Data ss:Type="String">Modifications</Data></Cell>
    <Cell ss:StyleID="s63"><Data ss:Type="String">MH+ [Da]</Data></Cell>
    <Cell ss:StyleID="s63"><Data ss:Type="String">Area</Data></Cell>
    <Cell ss:StyleID="s63"><Data ss:Type="String">q-Value</Data></Cell>
    <Cell ss:StyleID="s63"><Data ss:Type="String">PEP</Data></Cell>
    <Cell ss:StyleID="s63"><Data ss:Type="String">A4</Data></Cell>
    <Cell ss:StyleID="s63"><Data ss:Type="String">IonScore A4</Data></Cell>
    <Cell ss:StyleID="s63"><Data ss:Type="String">Exp Value A4</Data></Cell>
    <Cell ss:StyleID="s63"><Data ss:Type="String">A6</Data></Cell>
    <Cell ss:StyleID="s63"><Data ss:Type="String">XCorr A6</Data></Cell>
    <Cell ss:StyleID="s63"><Data ss:Type="String"># Missed Cleavages</Data></Cell>
   </Row>
   <Row ss:Hidden="1">
    <Cell ss:Index="2" ss:StyleID="s72"><Data ss:Type="String">ASVQVTK</Data></Cell>
    <Cell ss:StyleID="s73"><Data ss:Type="Number">2</Data></Cell>
    <Cell ss:StyleID="s73"><Data ss:Type="Number">1</Data></Cell>
    <Cell ss:StyleID="s72"><Data ss:Type="String">67480631;C4LWJ4</Data></Cell>
    <Cell ss:StyleID="s72"><Data ss:Type="String"></Data></Cell>
    <Cell ss:StyleID="s74"><Data ss:Type="Number">732.422105694219</Data></Cell>
    <Cell ss:StyleID="s75"><Data ss:Type="Number">0</Data></Cell>
    <Cell ss:StyleID="s73"><Data ss:Type="Number">0</Data></Cell>
    <Cell ss:StyleID="s73"><Data ss:Type="Number">0.31590000000000001</Data></Cell>
    <Cell ss:StyleID="s76"><Data ss:Type="String">High</Data></Cell>
    <Cell ss:StyleID="s77"><Data ss:Type="Number">36.72</Data></Cell>
    <Cell ss:StyleID="s78"><Data ss:Type="Number">1.6971908891712101E-2</Data></Cell>
    <Cell ss:StyleID="s76"><Data ss:Type="String">High</Data></Cell>
    <Cell ss:StyleID="s79"><Data ss:Type="Number">2.0847365856170699</Data></Cell>
    <Cell ss:StyleID="s73"><Data ss:Type="Number">0</Data></Cell>
   </Row>
   <Row ss:Hidden="1">
    <Cell ss:Index="2" ss:StyleID="s72"><Data ss:Type="String">KPVVAEEPK</Data></Cell>
    <Cell ss:StyleID="s73"><Data ss:Type="Number">1</Data></Cell>
    <Cell ss:StyleID="s73"><Data ss:Type="Number">1</Data></Cell>
    <Cell ss:StyleID="s72"><Data ss:Type="String">67480631;C4LWJ4</Data></Cell>
    <Cell ss:StyleID="s72"><Data ss:Type="String"></Data></Cell>
    <Cell ss:StyleID="s74"><Data ss:Type="Number">996.57048215906298</Data></Cell>
    <Cell ss:StyleID="s75"><Data ss:Type="Number">7927260.0625</Data></Cell>
    <Cell ss:StyleID="s73"><Data ss:Type="Number">0</Data></Cell>
    <Cell ss:StyleID="s73"><Data ss:Type="Number">0.34279999999999999</Data></Cell>
    <Cell ss:StyleID="s76"/>
    <Cell ss:StyleID="s77"/>
    <Cell ss:StyleID="s78"/>
    <Cell ss:StyleID="s76"><Data ss:Type="String">High</Data></Cell>
    <Cell ss:StyleID="s79"><Data ss:Type="Number">1.71619713306427</Data></Cell>
    <Cell ss:StyleID="s73"><Data ss:Type="Number">0</Data></Cell>
   </Row>
   <Row>
    <Cell ss:StyleID="s80"><Data ss:Type="String">67475946;C4LYF9</Data></Cell>
    <Cell ss:StyleID="s81"><Data ss:Type="String">60S ribosomal protein L6 [Entamoeba histolytica HM-1:IMSS]</Data></Cell>
    <Cell ss:StyleID="s82"><Data ss:Type="Number">8.33</Data></Cell>
    <Cell ss:StyleID="s83"><Data ss:Type="Number">7</Data></Cell>
    <Cell ss:StyleID="s83"><Data ss:Type="Number">2</Data></Cell>
    <Cell ss:StyleID="s83"><Data ss:Type="Number">2</Data></Cell>
    <Cell ss:StyleID="s83"><Data ss:Type="Number">3</Data></Cell>
    <Cell ss:StyleID="s84"><Data ss:Type="Number">4447077.71875</Data></Cell>
    <Cell ss:StyleID="s85"><Data ss:Type="Number">8.33</Data></Cell>
    <Cell ss:StyleID="s86"><Data ss:Type="Number">2</Data></Cell>
    <Cell ss:StyleID="s87"><Data ss:Type="Number">4.41</Data></Cell>
    <Cell ss:StyleID="s88"><Data ss:Type="Number">1</Data></Cell>
    <Cell ss:StyleID="s83"><Data ss:Type="Number">204</Data></Cell>
    <Cell ss:StyleID="s89"><Data ss:Type="Number">22.887712324660001</Data></Cell>
    <Cell ss:StyleID="s90"><Data ss:Type="Number">9.90576171875</Data></Cell>
   </Row>
   <Row ss:AutoFitHeight="0" ss:Height="15.75" ss:Hidden="1">
    <Cell ss:Index="2" ss:StyleID="s63"><Data ss:Type="String">Sequence</Data></Cell>
    <Cell ss:StyleID="s63"><Data ss:Type="String"># PSMs</Data></Cell>
    <Cell ss:StyleID="s63"><Data ss:Type="String"># Protein Groups</Data></Cell>
    <Cell ss:StyleID="s63"><Data ss:Type="String">Protein Group Accessions</Data></Cell>
    <Cell ss:StyleID="s63"><Data ss:Type="String">Modifications</Data></Cell>
    <Cell ss:StyleID="s63"><Data ss:Type="String">MH+ [Da]</Data></Cell>
    <Cell ss:StyleID="s63"><Data ss:Type="String">Area</Data></Cell>
    <Cell ss:StyleID="s63"><Data ss:Type="String">q-Value</Data></Cell>
    <Cell ss:StyleID="s63"><Data ss:Type="String">PEP</Data></Cell>
    <Cell ss:StyleID="s63"><Data ss:Type="String">A4</Data></Cell>
    <Cell ss:StyleID="s63"><Data ss:Type="String">IonScore A4</Data></Cell>
    <Cell ss:StyleID="s63"><Data ss:Type="String">Exp Value A4</Data></Cell>
    <Cell ss:StyleID="s63"><Data ss:Type="String">A6</Data></Cell>
    <Cell ss:StyleID="s63"><Data ss:Type="String">XCorr A6</Data></Cell>
    <Cell ss:StyleID="s63"><Data ss:Type="String"># Missed Cleavages</Data></Cell>
   </Row>
   <Row ss:Hidden="1">
    <Cell ss:Index="2" ss:StyleID="s72"><Data ss:Type="String">VDTTGVDVK</Data></Cell>
    <Cell ss:StyleID="s73"><Data ss:Type="Number">2</Data></Cell>
    <Cell ss:StyleID="s73"><Data ss:Type="Number">1</Data></Cell>
    <Cell ss:StyleID="s72"><Data ss:Type="String">67475946;C4LYF9</Data></Cell>
    <Cell ss:StyleID="s72"><Data ss:Type="String"></Data></Cell>
    <Cell ss:StyleID="s74"><Data ss:Type="Number">933.48741331140604</Data></Cell>
    <Cell ss:StyleID="s75"><Data ss:Type="Number">4300993.75</Data></Cell>
    <Cell ss:StyleID="s73"><Data ss:Type="Number">0</Data></Cell>
    <Cell ss:StyleID="s73"><Data ss:Type="Number">4.4920000000000002E-4</Data></Cell>
    <Cell ss:StyleID="s76"><Data ss:Type="String">High</Data></Cell>
    <Cell ss:StyleID="s77"><Data ss:Type="Number">45.86</Data></Cell>
    <Cell ss:StyleID="s78"><Data ss:Type="Number">1.2452060938170301E-3</Data></Cell>
    <Cell ss:StyleID="s76"><Data ss:Type="String">High</Data></Cell>
    <Cell ss:StyleID="s79"><Data ss:Type="Number">2.68047094345093</Data></Cell>
    <Cell ss:StyleID="s73"><Data ss:Type="Number">0</Data></Cell>
   </Row>
   <Row ss:Hidden="1">
    <Cell ss:Index="2" ss:StyleID="s72"><Data ss:Type="String">YVIATSQK</Data></Cell>
    <Cell ss:StyleID="s73"><Data ss:Type="Number">1</Data></Cell>
    <Cell ss:StyleID="s73"><Data ss:Type="Number">1</Data></Cell>
    <Cell ss:StyleID="s72"><Data ss:Type="String">67475946;C4LYF9</Data></Cell>
    <Cell ss:StyleID="s72"><Data ss:Type="String"></Data></Cell>
    <Cell ss:StyleID="s74"><Data ss:Type="Number">909.499986553594</Data></Cell>
    <Cell ss:StyleID="s75"><Data ss:Type="Number">4593161.6875</Data></Cell>
    <Cell ss:StyleID="s73"><Data ss:Type="Number">2E-3</Data></Cell>
    <Cell ss:StyleID="s73"><Data ss:Type="Number">4.7330000000000001E-4</Data></Cell>
    <Cell ss:StyleID="s76"><Data ss:Type="String">High</Data></Cell>
    <Cell ss:StyleID="s77"><Data ss:Type="Number">34.950000000000003</Data></Cell>
    <Cell ss:StyleID="s78"><Data ss:Type="Number">1.02044753999156E-2</Data></Cell>
    <Cell ss:StyleID="s76"/>
    <Cell ss:StyleID="s79"/>
    <Cell ss:StyleID="s73"><Data ss:Type="Number">0</Data></Cell>
   </Row>
   <Row>
    <Cell ss:StyleID="s80"><Data ss:Type="String">67474922</Data></Cell>
    <Cell ss:StyleID="s81"><Data ss:Type="String">nucleotide binding protein 2 [Entamoeba histolytica HM-1:IMSS]</Data></Cell>
    <Cell ss:StyleID="s82"><Data ss:Type="Number">10.26</Data></Cell>
    <Cell ss:StyleID="s83"><Data ss:Type="Number">1</Data></Cell>
    <Cell ss:StyleID="s83"><Data ss:Type="Number">3</Data></Cell>
    <Cell ss:StyleID="s83"><Data ss:Type="Number">3</Data></Cell>
    <Cell ss:StyleID="s83"><Data ss:Type="Number">3</Data></Cell>
    <Cell ss:StyleID="s84"><Data ss:Type="Number">11215944.1875</Data></Cell>
    <Cell ss:StyleID="s85"><Data ss:Type="Number">10.26</Data></Cell>
    <Cell ss:StyleID="s86"><Data ss:Type="Number">3</Data></Cell>
    <Cell ss:StyleID="s87"><Data ss:Type="Number">0</Data></Cell>
    <Cell ss:StyleID="s88"/>
    <Cell ss:StyleID="s83"><Data ss:Type="Number">273</Data></Cell>
    <Cell ss:StyleID="s89"><Data ss:Type="Number">29.268931604660001</Data></Cell>
    <Cell ss:StyleID="s90"><Data ss:Type="Number">5.14794921875</Data></Cell>
   </Row>
   <Row ss:AutoFitHeight="0" ss:Height="15.75" ss:Hidden="1">
    <Cell ss:Index="2" ss:StyleID="s63"><Data ss:Type="String">Sequence</Data></Cell>
    <Cell ss:StyleID="s63"><Data ss:Type="String"># PSMs</Data></Cell>
    <Cell ss:StyleID="s63"><Data ss:Type="String"># Protein Groups</Data></Cell>
    <Cell ss:StyleID="s63"><Data ss:Type="String">Protein Group Accessions</Data></Cell>
    <Cell ss:StyleID="s63"><Data ss:Type="String">Modifications</Data></Cell>
    <Cell ss:StyleID="s63"><Data ss:Type="String">MH+ [Da]</Data></Cell>
    <Cell ss:StyleID="s63"><Data ss:Type="String">Area</Data></Cell>
    <Cell ss:StyleID="s63"><Data ss:Type="String">q-Value</Data></Cell>
    <Cell ss:StyleID="s63"><Data ss:Type="String">PEP</Data></Cell>
    <Cell ss:StyleID="s63"><Data ss:Type="String">A4</Data></Cell>
    <Cell ss:StyleID="s63"><Data ss:Type="String">IonScore A4</Data></Cell>
    <Cell ss:StyleID="s63"><Data ss:Type="String">Exp Value A4</Data></Cell>
    <Cell ss:StyleID="s63"><Data ss:Type="String">A6</Data></Cell>
    <Cell ss:StyleID="s63"><Data ss:Type="String">XCorr A6</Data></Cell>
    <Cell ss:StyleID="s63"><Data ss:Type="String"># Missed Cleavages</Data></Cell>
   </Row>
   <Row ss:Hidden="1">
    <Cell ss:Index="2" ss:StyleID="s72"><Data ss:Type="String">STIATVLAR</Data></Cell>
    <Cell ss:StyleID="s73"><Data ss:Type="Number">1</Data></Cell>
    <Cell ss:StyleID="s73"><Data ss:Type="Number">1</Data></Cell>
    <Cell ss:StyleID="s72"><Data ss:Type="String">67474922;C4LZB2</Data></Cell>
    <Cell ss:StyleID="s72"><Data ss:Type="String"></Data></Cell>
    <Cell ss:StyleID="s74"><Data ss:Type="Number">931.55284299890604</Data></Cell>
    <Cell ss:StyleID="s75"><Data ss:Type="Number">8369128.71875</Data></Cell>
    <Cell ss:StyleID="s73"><Data ss:Type="Number">2E-3</Data></Cell>
    <Cell ss:StyleID="s73"><Data ss:Type="Number">4.8349999999999999E-4</Data></Cell>
    <Cell ss:StyleID="s76"><Data ss:Type="String">High</Data></Cell>
    <Cell ss:StyleID="s77"><Data ss:Type="Number">17.47</Data></Cell>
    <Cell ss:StyleID="s78"><Data ss:Type="Number">0.71713764454113504</Data></Cell>
    <Cell ss:StyleID="s76"/>
    <Cell ss:StyleID="s79"/>
    <Cell ss:StyleID="s73"><Data ss:Type="Number">0</Data></Cell>
   </Row>
   <Row ss:Hidden="1">
    <Cell ss:Index="2" ss:StyleID="s72"><Data ss:Type="String">NVILVLSGK</Data></Cell>
    <Cell ss:StyleID="s73"><Data ss:Type="Number">1</Data></Cell>
    <Cell ss:StyleID="s73"><Data ss:Type="Number">1</Data></Cell>
    <Cell ss:StyleID="s72"><Data ss:Type="String">67474922;C4LZB2</Data></Cell>
    <Cell ss:StyleID="s72"><Data ss:Type="String"></Data></Cell>
    <Cell ss:StyleID="s74"><Data ss:Type="Number">942.59514036218798</Data></Cell>
    <Cell ss:StyleID="s75"><Data ss:Type="Number">11326895.34375</Data></Cell>
    <Cell ss:StyleID="s73"><Data ss:Type="Number">2E-3</Data></Cell>
    <Cell ss:StyleID="s73"><Data ss:Type="Number">4.4920000000000002E-4</Data></Cell>
    <Cell ss:StyleID="s76"><Data ss:Type="String">High</Data></Cell>
    <Cell ss:StyleID="s77"><Data ss:Type="Number">25.46</Data></Cell>
    <Cell ss:StyleID="s78"><Data ss:Type="Number">8.4622717946575499E-2</Data></Cell>
    <Cell ss:StyleID="s76"/>
    <Cell ss:StyleID="s79"/>
    <Cell ss:StyleID="s73"><Data ss:Type="Number">0</Data></Cell>
   </Row>
   <Row ss:Hidden="1">
    <Cell ss:Index="2" ss:StyleID="s72"><Data ss:Type="String">FVGAIPIEPK</Data></Cell>
    <Cell ss:StyleID="s73"><Data ss:Type="Number">1</Data></Cell>
    <Cell ss:StyleID="s73"><Data ss:Type="Number">1</Data></Cell>
    <Cell ss:StyleID="s72"><Data ss:Type="String">67474922;C4LZB2</Data></Cell>
    <Cell ss:StyleID="s72"><Data ss:Type="String"></Data></Cell>
    <Cell ss:StyleID="s74"><Data ss:Type="Number">1070.62089719813</Data></Cell>
    <Cell ss:StyleID="s75"><Data ss:Type="Number">13951808.5</Data></Cell>
    <Cell ss:StyleID="s73"><Data ss:Type="Number">2E-3</Data></Cell>
    <Cell ss:StyleID="s73"><Data ss:Type="Number">4.4920000000000002E-4</Data></Cell>
    <Cell ss:StyleID="s76"><Data ss:Type="String">High</Data></Cell>
    <Cell ss:StyleID="s77"><Data ss:Type="Number">34.51</Data></Cell>
    <Cell ss:StyleID="s78"><Data ss:Type="Number">6.7436493476394398E-3</Data></Cell>
    <Cell ss:StyleID="s76"/>
    <Cell ss:StyleID="s79"/>
    <Cell ss:StyleID="s73"><Data ss:Type="Number">0</Data></Cell>
   </Row>
   <Row>
    <Cell ss:StyleID="s80"><Data ss:Type="String">67484606;C4LSY9</Data></Cell>
    <Cell ss:StyleID="s81"><Data ss:Type="String">Ran family GTPase [Entamoeba histolytica HM-1:IMSS]</Data></Cell>
    <Cell ss:StyleID="s82"><Data ss:Type="Number">10.96</Data></Cell>
    <Cell ss:StyleID="s83"><Data ss:Type="Number">1</Data></Cell>
    <Cell ss:StyleID="s83"><Data ss:Type="Number">2</Data></Cell>
    <Cell ss:StyleID="s83"><Data ss:Type="Number">2</Data></Cell>
    <Cell ss:StyleID="s83"><Data ss:Type="Number">3</Data></Cell>
    <Cell ss:StyleID="s84"><Data ss:Type="Number">16446487.5625</Data></Cell>
    <Cell ss:StyleID="s85"><Data ss:Type="Number">10.96</Data></Cell>
    <Cell ss:StyleID="s86"><Data ss:Type="Number">2</Data></Cell>
    <Cell ss:StyleID="s87"><Data ss:Type="Number">5.94</Data></Cell>
    <Cell ss:StyleID="s88"><Data ss:Type="Number">1</Data></Cell>
    <Cell ss:StyleID="s83"><Data ss:Type="Number">219</Data></Cell>
    <Cell ss:StyleID="s89"><Data ss:Type="Number">24.97874566466</Data></Cell>
    <Cell ss:StyleID="s90"><Data ss:Type="Number">8.60205078125</Data></Cell>
   </Row>
   <Row ss:AutoFitHeight="0" ss:Height="15.75" ss:Hidden="1">
    <Cell ss:Index="2" ss:StyleID="s63"><Data ss:Type="String">Sequence</Data></Cell>
    <Cell ss:StyleID="s63"><Data ss:Type="String"># PSMs</Data></Cell>
    <Cell ss:StyleID="s63"><Data ss:Type="String"># Protein Groups</Data></Cell>
    <Cell ss:StyleID="s63"><Data ss:Type="String">Protein Group Accessions</Data></Cell>
    <Cell ss:StyleID="s63"><Data ss:Type="String">Modifications</Data></Cell>
    <Cell ss:StyleID="s63"><Data ss:Type="String">MH+ [Da]</Data></Cell>
    <Cell ss:StyleID="s63"><Data ss:Type="String">Area</Data></Cell>
    <Cell ss:StyleID="s63"><Data ss:Type="String">q-Value</Data></Cell>
    <Cell ss:StyleID="s63"><Data ss:Type="String">PEP</Data></Cell>
    <Cell ss:StyleID="s63"><Data ss:Type="String">A4</Data></Cell>
    <Cell ss:StyleID="s63"><Data ss:Type="String">IonScore A4</Data></Cell>
    <Cell ss:StyleID="s63"><Data ss:Type="String">Exp Value A4</Data></Cell>
    <Cell ss:StyleID="s63"><Data ss:Type="String">A6</Data></Cell>
    <Cell ss:StyleID="s63"><Data ss:Type="String">XCorr A6</Data></Cell>
    <Cell ss:StyleID="s63"><Data ss:Type="String"># Missed Cleavages</Data></Cell>
   </Row>
   <Row ss:Hidden="1">
    <Cell ss:Index="2" ss:StyleID="s72"><Data ss:Type="String">VCENIPIVLVGNK</Data></Cell>
    <Cell ss:StyleID="s73"><Data ss:Type="Number">2</Data></Cell>
    <Cell ss:StyleID="s73"><Data ss:Type="Number">1</Data></Cell>
    <Cell ss:StyleID="s72"><Data ss:Type="String">67484606;C4LSY9</Data></Cell>
    <Cell ss:StyleID="s72"><Data ss:Type="String">C2(Carbamidomethyl)</Data></Cell>
    <Cell ss:StyleID="s74"><Data ss:Type="Number">1454.80278196375</Data></Cell>
    <Cell ss:StyleID="s75"><Data ss:Type="Number">7830019.125</Data></Cell>
    <Cell ss:StyleID="s73"><Data ss:Type="Number">0</Data></Cell>
    <Cell ss:StyleID="s73"><Data ss:Type="Number">7.5799999999999999E-11</Data></Cell>
    <Cell ss:StyleID="s76"><Data ss:Type="String">High</Data></Cell>
    <Cell ss:StyleID="s77"><Data ss:Type="Number">54.77</Data></Cell>
    <Cell ss:StyleID="s78"><Data ss:Type="Number">8.5023735254624805E-5</Data></Cell>
    <Cell ss:StyleID="s76"><Data ss:Type="String">High</Data></Cell>
    <Cell ss:StyleID="s79"><Data ss:Type="Number">3.1731400489807098</Data></Cell>
    <Cell ss:StyleID="s73"><Data ss:Type="Number">0</Data></Cell>
   </Row>
   <Row ss:Hidden="1">
    <Cell ss:Index="2" ss:StyleID="s72"><Data ss:Type="String">LVIVGDGGTGK</Data></Cell>
    <Cell ss:StyleID="s73"><Data ss:Type="Number">1</Data></Cell>
    <Cell ss:StyleID="s73"><Data ss:Type="Number">1</Data></Cell>
    <Cell ss:StyleID="s72"><Data ss:Type="String">67484606;C4LSY9</Data></Cell>
    <Cell ss:StyleID="s72"><Data ss:Type="String"></Data></Cell>
    <Cell ss:StyleID="s74"><Data ss:Type="Number">1015.576707745</Data></Cell>
    <Cell ss:StyleID="s75"><Data ss:Type="Number">25062956</Data></Cell>
    <Cell ss:StyleID="s73"><Data ss:Type="Number">2E-3</Data></Cell>
    <Cell ss:StyleID="s73"><Data ss:Type="Number">4.5380000000000003E-4</Data></Cell>
    <Cell ss:StyleID="s76"><Data ss:Type="String">High</Data></Cell>
    <Cell ss:StyleID="s77"><Data ss:Type="Number">44.73</Data></Cell>
    <Cell ss:StyleID="s78"><Data ss:Type="Number">1.7313520244369E-3</Data></Cell>
    <Cell ss:StyleID="s76"/>
    <Cell ss:StyleID="s79"/>
    <Cell ss:StyleID="s73"><Data ss:Type="Number">0</Data></Cell>
   </Row>
   <Row>
    <Cell ss:StyleID="s80"><Data ss:Type="String">67473048;C4LX05</Data></Cell>
    <Cell ss:StyleID="s81"><Data ss:Type="String">60S ribosomal protein L17 [Entamoeba histolytica HM-1:IMSS]</Data></Cell>
    <Cell ss:StyleID="s82"><Data ss:Type="Number">10.61</Data></Cell>
    <Cell ss:StyleID="s83"><Data ss:Type="Number">5</Data></Cell>
    <Cell ss:StyleID="s83"><Data ss:Type="Number">2</Data></Cell>
    <Cell ss:StyleID="s83"><Data ss:Type="Number">2</Data></Cell>
    <Cell ss:StyleID="s83"><Data ss:Type="Number">3</Data></Cell>
    <Cell ss:StyleID="s84"><Data ss:Type="Number">5578658.4140625</Data></Cell>
    <Cell ss:StyleID="s85"><Data ss:Type="Number">10.61</Data></Cell>
    <Cell ss:StyleID="s86"><Data ss:Type="Number">2</Data></Cell>
    <Cell ss:StyleID="s87"><Data ss:Type="Number">5.59</Data></Cell>
    <Cell ss:StyleID="s88"><Data ss:Type="Number">1</Data></Cell>
    <Cell ss:StyleID="s83"><Data ss:Type="Number">179</Data></Cell>
    <Cell ss:StyleID="s89"><Data ss:Type="Number">19.83786599466</Data></Cell>
    <Cell ss:StyleID="s90"><Data ss:Type="Number">10.33056640625</Data></Cell>
   </Row>
   <Row ss:AutoFitHeight="0" ss:Height="15.75" ss:Hidden="1">
    <Cell ss:Index="2" ss:StyleID="s63"><Data ss:Type="String">Sequence</Data></Cell>
    <Cell ss:StyleID="s63"><Data ss:Type="String"># PSMs</Data></Cell>
    <Cell ss:StyleID="s63"><Data ss:Type="String"># Protein Groups</Data></Cell>
    <Cell ss:StyleID="s63"><Data ss:Type="String">Protein Group Accessions</Data></Cell>
    <Cell ss:StyleID="s63"><Data ss:Type="String">Modifications</Data></Cell>
    <Cell ss:StyleID="s63"><Data ss:Type="String">MH+ [Da]</Data></Cell>
    <Cell ss:StyleID="s63"><Data ss:Type="String">Area</Data></Cell>
    <Cell ss:StyleID="s63"><Data ss:Type="String">q-Value</Data></Cell>
    <Cell ss:StyleID="s63"><Data ss:Type="String">PEP</Data></Cell>
    <Cell ss:StyleID="s63"><Data ss:Type="String">A4</Data></Cell>
    <Cell ss:StyleID="s63"><Data ss:Type="String">IonScore A4</Data></Cell>
    <Cell ss:StyleID="s63"><Data ss:Type="String">Exp Value A4</Data></Cell>
    <Cell ss:StyleID="s63"><Data ss:Type="String">A6</Data></Cell>
    <Cell ss:StyleID="s63"><Data ss:Type="String">XCorr A6</Data></Cell>
    <Cell ss:StyleID="s63"><Data ss:Type="String"># Missed Cleavages</Data></Cell>
   </Row>
   <Row ss:Hidden="1">
    <Cell ss:Index="2" ss:StyleID="s72"><Data ss:Type="String">NTYETADAIR</Data></Cell>
    <Cell ss:StyleID="s73"><Data ss:Type="Number">2</Data></Cell>
    <Cell ss:StyleID="s73"><Data ss:Type="Number">1</Data></Cell>
    <Cell ss:StyleID="s72"><Data ss:Type="String">67473048;C4LX05</Data></Cell>
    <Cell ss:StyleID="s72"><Data ss:Type="String"></Data></Cell>
    <Cell ss:StyleID="s74"><Data ss:Type="Number">1153.54960813563</Data></Cell>
    <Cell ss:StyleID="s75"><Data ss:Type="Number">7217436.625</Data></Cell>
    <Cell ss:StyleID="s73"><Data ss:Type="Number">0</Data></Cell>
    <Cell ss:StyleID="s73"><Data ss:Type="Number">1.5060000000000001E-6</Data></Cell>
    <Cell ss:StyleID="s76"><Data ss:Type="String">High</Data></Cell>
    <Cell ss:StyleID="s77"><Data ss:Type="Number">41.18</Data></Cell>
    <Cell ss:StyleID="s78"><Data ss:Type="Number">2.14144201817141E-3</Data></Cell>
    <Cell ss:StyleID="s76"><Data ss:Type="String">High</Data></Cell>
    <Cell ss:StyleID="s79"><Data ss:Type="Number">2.0476129055023198</Data></Cell>
    <Cell ss:StyleID="s73"><Data ss:Type="Number">0</Data></Cell>
   </Row>
   <Row ss:Hidden="1">
    <Cell ss:Index="2" ss:StyleID="s72"><Data ss:Type="String">VAKPTEGIK</Data></Cell>
    <Cell ss:StyleID="s73"><Data ss:Type="Number">1</Data></Cell>
    <Cell ss:StyleID="s73"><Data ss:Type="Number">1</Data></Cell>
    <Cell ss:StyleID="s72"><Data ss:Type="String">67473048;C4LX05</Data></Cell>
    <Cell ss:StyleID="s72"><Data ss:Type="String"></Data></Cell>
    <Cell ss:StyleID="s74"><Data ss:Type="Number">942.55917720875004</Data></Cell>
    <Cell ss:StyleID="s75"><Data ss:Type="Number">3939880.203125</Data></Cell>
    <Cell ss:StyleID="s73"><Data ss:Type="Number">2E-3</Data></Cell>
    <Cell ss:StyleID="s73"><Data ss:Type="Number">7.1529999999999996E-3</Data></Cell>
    <Cell ss:StyleID="s76"><Data ss:Type="String">High</Data></Cell>
    <Cell ss:StyleID="s77"><Data ss:Type="Number">17.62</Data></Cell>
    <Cell ss:StyleID="s78"><Data ss:Type="Number">0.54489215315275696</Data></Cell>
    <Cell ss:StyleID="s76"/>
    <Cell ss:StyleID="s79"/>
    <Cell ss:StyleID="s73"><Data ss:Type="Number">0</Data></Cell>
   </Row>
   <Row>
    <Cell ss:StyleID="s80"><Data ss:Type="String">67480067;C4M7M1</Data></Cell>
    <Cell ss:StyleID="s81"><Data ss:Type="String">purine nucleoside phosphorylase [Entamoeba histolytica HM-1:IMSS]</Data></Cell>
    <Cell ss:StyleID="s82"><Data ss:Type="Number">5.97</Data></Cell>
    <Cell ss:StyleID="s83"><Data ss:Type="Number">1</Data></Cell>
    <Cell ss:StyleID="s83"><Data ss:Type="Number">2</Data></Cell>
    <Cell ss:StyleID="s83"><Data ss:Type="Number">2</Data></Cell>
    <Cell ss:StyleID="s83"><Data ss:Type="Number">3</Data></Cell>
    <Cell ss:StyleID="s84"><Data ss:Type="Number">12950508.3359375</Data></Cell>
    <Cell ss:StyleID="s85"><Data ss:Type="Number">5.97</Data></Cell>
    <Cell ss:StyleID="s86"><Data ss:Type="Number">2</Data></Cell>
    <Cell ss:StyleID="s87"><Data ss:Type="Number">3.77</Data></Cell>
    <Cell ss:StyleID="s88"><Data ss:Type="Number">1</Data></Cell>
    <Cell ss:StyleID="s83"><Data ss:Type="Number">318</Data></Cell>
    <Cell ss:StyleID="s89"><Data ss:Type="Number">34.732009714660002</Data></Cell>
    <Cell ss:StyleID="s90"><Data ss:Type="Number">5.92236328125</Data></Cell>
   </Row>
   <Row ss:AutoFitHeight="0" ss:Height="15.75" ss:Hidden="1">
    <Cell ss:Index="2" ss:StyleID="s63"><Data ss:Type="String">Sequence</Data></Cell>
    <Cell ss:StyleID="s63"><Data ss:Type="String"># PSMs</Data></Cell>
    <Cell ss:StyleID="s63"><Data ss:Type="String"># Protein Groups</Data></Cell>
    <Cell ss:StyleID="s63"><Data ss:Type="String">Protein Group Accessions</Data></Cell>
    <Cell ss:StyleID="s63"><Data ss:Type="String">Modifications</Data></Cell>
    <Cell ss:StyleID="s63"><Data ss:Type="String">MH+ [Da]</Data></Cell>
    <Cell ss:StyleID="s63"><Data ss:Type="String">Area</Data></Cell>
    <Cell ss:StyleID="s63"><Data ss:Type="String">q-Value</Data></Cell>
    <Cell ss:StyleID="s63"><Data ss:Type="String">PEP</Data></Cell>
    <Cell ss:StyleID="s63"><Data ss:Type="String">A4</Data></Cell>
    <Cell ss:StyleID="s63"><Data ss:Type="String">IonScore A4</Data></Cell>
    <Cell ss:StyleID="s63"><Data ss:Type="String">Exp Value A4</Data></Cell>
    <Cell ss:StyleID="s63"><Data ss:Type="String">A6</Data></Cell>
    <Cell ss:StyleID="s63"><Data ss:Type="String">XCorr A6</Data></Cell>
    <Cell ss:StyleID="s63"><Data ss:Type="String"># Missed Cleavages</Data></Cell>
   </Row>
   <Row ss:Hidden="1">
    <Cell ss:Index="2" ss:StyleID="s72"><Data ss:Type="String">IGTSGALQSSTK</Data></Cell>
    <Cell ss:StyleID="s73"><Data ss:Type="Number">2</Data></Cell>
    <Cell ss:StyleID="s73"><Data ss:Type="Number">1</Data></Cell>
    <Cell ss:StyleID="s72"><Data ss:Type="String">67480067;C4M7M1</Data></Cell>
    <Cell ss:StyleID="s72"><Data ss:Type="String"></Data></Cell>
    <Cell ss:StyleID="s74"><Data ss:Type="Number">1149.60746946375</Data></Cell>
    <Cell ss:StyleID="s75"><Data ss:Type="Number">21509707.671875</Data></Cell>
    <Cell ss:StyleID="s73"><Data ss:Type="Number">0</Data></Cell>
    <Cell ss:StyleID="s73"><Data ss:Type="Number">5.6249999999999997E-8</Data></Cell>
    <Cell ss:StyleID="s76"><Data ss:Type="String">High</Data></Cell>
    <Cell ss:StyleID="s77"><Data ss:Type="Number">62.2</Data></Cell>
    <Cell ss:StyleID="s78"><Data ss:Type="Number">2.7988892773153901E-5</Data></Cell>
    <Cell ss:StyleID="s76"><Data ss:Type="String">High</Data></Cell>
    <Cell ss:StyleID="s79"><Data ss:Type="Number">2.80347752571106</Data></Cell>
    <Cell ss:StyleID="s73"><Data ss:Type="Number">0</Data></Cell>
   </Row>
   <Row ss:Hidden="1">
    <Cell ss:Index="2" ss:StyleID="s72"><Data ss:Type="String">MVDALVR</Data></Cell>
    <Cell ss:StyleID="s73"><Data ss:Type="Number">1</Data></Cell>
    <Cell ss:StyleID="s73"><Data ss:Type="Number">1</Data></Cell>
    <Cell ss:StyleID="s72"><Data ss:Type="String">67480067;C4M7M1</Data></Cell>
    <Cell ss:StyleID="s72"><Data ss:Type="String">M1(Oxidation)</Data></Cell>
    <Cell ss:StyleID="s74"><Data ss:Type="Number">819.43852415125002</Data></Cell>
    <Cell ss:StyleID="s75"><Data ss:Type="Number">4391309</Data></Cell>
    <Cell ss:StyleID="s73"><Data ss:Type="Number">2E-3</Data></Cell>
    <Cell ss:StyleID="s73"><Data ss:Type="Number">8.3289999999999996E-3</Data></Cell>
    <Cell ss:StyleID="s76"><Data ss:Type="String">High</Data></Cell>
    <Cell ss:StyleID="s77"><Data ss:Type="Number">31.88</Data></Cell>
    <Cell ss:StyleID="s78"><Data ss:Type="Number">2.4129200927994501E-2</Data></Cell>
    <Cell ss:StyleID="s76"/>
    <Cell ss:StyleID="s79"/>
    <Cell ss:StyleID="s73"><Data ss:Type="Number">0</Data></Cell>
   </Row>
   <Row>
    <Cell ss:StyleID="s80"><Data ss:Type="String">67481543;C4M9M7</Data></Cell>
    <Cell ss:StyleID="s81"><Data ss:Type="String">40S ribosomal protein S13 [Entamoeba histolytica HM-1:IMSS]</Data></Cell>
    <Cell ss:StyleID="s82"><Data ss:Type="Number">15.54</Data></Cell>
    <Cell ss:StyleID="s83"><Data ss:Type="Number">3</Data></Cell>
    <Cell ss:StyleID="s83"><Data ss:Type="Number">3</Data></Cell>
    <Cell ss:StyleID="s83"><Data ss:Type="Number">3</Data></Cell>
    <Cell ss:StyleID="s83"><Data ss:Type="Number">3</Data></Cell>
    <Cell ss:StyleID="s84"><Data ss:Type="Number">13037539.5729167</Data></Cell>
    <Cell ss:StyleID="s85"><Data ss:Type="Number">9.4600000000000009</Data></Cell>
    <Cell ss:StyleID="s86"><Data ss:Type="Number">2</Data></Cell>
    <Cell ss:StyleID="s87"><Data ss:Type="Number">6.08</Data></Cell>
    <Cell ss:StyleID="s88"><Data ss:Type="Number">1</Data></Cell>
    <Cell ss:StyleID="s83"><Data ss:Type="Number">148</Data></Cell>
    <Cell ss:StyleID="s89"><Data ss:Type="Number">16.648166484659999</Data></Cell>
    <Cell ss:StyleID="s90"><Data ss:Type="Number">10.12548828125</Data></Cell>
   </Row>
   <Row ss:AutoFitHeight="0" ss:Height="15.75" ss:Hidden="1">
    <Cell ss:Index="2" ss:StyleID="s63"><Data ss:Type="String">Sequence</Data></Cell>
    <Cell ss:StyleID="s63"><Data ss:Type="String"># PSMs</Data></Cell>
    <Cell ss:StyleID="s63"><Data ss:Type="String"># Protein Groups</Data></Cell>
    <Cell ss:StyleID="s63"><Data ss:Type="String">Protein Group Accessions</Data></Cell>
    <Cell ss:StyleID="s63"><Data ss:Type="String">Modifications</Data></Cell>
    <Cell ss:StyleID="s63"><Data ss:Type="String">MH+ [Da]</Data></Cell>
    <Cell ss:StyleID="s63"><Data ss:Type="String">Area</Data></Cell>
    <Cell ss:StyleID="s63"><Data ss:Type="String">q-Value</Data></Cell>
    <Cell ss:StyleID="s63"><Data ss:Type="String">PEP</Data></Cell>
    <Cell ss:StyleID="s63"><Data ss:Type="String">A4</Data></Cell>
    <Cell ss:StyleID="s63"><Data ss:Type="String">IonScore A4</Data></Cell>
    <Cell ss:StyleID="s63"><Data ss:Type="String">Exp Value A4</Data></Cell>
    <Cell ss:StyleID="s63"><Data ss:Type="String">A6</Data></Cell>
    <Cell ss:StyleID="s63"><Data ss:Type="String">XCorr A6</Data></Cell>
    <Cell ss:StyleID="s63"><Data ss:Type="String"># Missed Cleavages</Data></Cell>
   </Row>
   <Row ss:Hidden="1">
    <Cell ss:Index="2" ss:StyleID="s72"><Data ss:Type="String">DTHGVGLVK</Data></Cell>
    <Cell ss:StyleID="s73"><Data ss:Type="Number">1</Data></Cell>
    <Cell ss:StyleID="s73"><Data ss:Type="Number">1</Data></Cell>
    <Cell ss:StyleID="s72"><Data ss:Type="String">67481543;C4M9M7</Data></Cell>
    <Cell ss:StyleID="s72"><Data ss:Type="String"></Data></Cell>
    <Cell ss:StyleID="s74"><Data ss:Type="Number">925.506822491094</Data></Cell>
    <Cell ss:StyleID="s75"><Data ss:Type="Number">2490333.65625</Data></Cell>
    <Cell ss:StyleID="s73"><Data ss:Type="Number">0</Data></Cell>
    <Cell ss:StyleID="s73"><Data ss:Type="Number">0.32650000000000001</Data></Cell>
    <Cell ss:StyleID="s76"/>
    <Cell ss:StyleID="s77"/>
    <Cell ss:StyleID="s78"/>
    <Cell ss:StyleID="s76"><Data ss:Type="String">High</Data></Cell>
    <Cell ss:StyleID="s79"><Data ss:Type="Number">2.7021467685699498</Data></Cell>
    <Cell ss:StyleID="s73"><Data ss:Type="Number">0</Data></Cell>
   </Row>
   <Row ss:Hidden="1">
    <Cell ss:Index="2" ss:StyleID="s72"><Data ss:Type="String">VLEASFK</Data></Cell>
    <Cell ss:StyleID="s73"><Data ss:Type="Number">1</Data></Cell>
    <Cell ss:StyleID="s73"><Data ss:Type="Number">1</Data></Cell>
    <Cell ss:StyleID="s72"><Data ss:Type="String">67481543;C4M9M7</Data></Cell>
    <Cell ss:StyleID="s72"><Data ss:Type="String"></Data></Cell>
    <Cell ss:StyleID="s74"><Data ss:Type="Number">793.44371213953104</Data></Cell>
    <Cell ss:StyleID="s75"><Data ss:Type="Number">11784776.875</Data></Cell>
    <Cell ss:StyleID="s73"><Data ss:Type="Number">2E-3</Data></Cell>
    <Cell ss:StyleID="s73"><Data ss:Type="Number">7.8059999999999996E-3</Data></Cell>
    <Cell ss:StyleID="s76"><Data ss:Type="String">High</Data></Cell>
    <Cell ss:StyleID="s77"><Data ss:Type="Number">40.32</Data></Cell>
    <Cell ss:StyleID="s78"><Data ss:Type="Number">4.2871798749894103E-3</Data></Cell>
    <Cell ss:StyleID="s76"/>
    <Cell ss:StyleID="s79"/>
    <Cell ss:StyleID="s73"><Data ss:Type="Number">0</Data></Cell>
   </Row>
   <Row ss:Hidden="1">
    <Cell ss:Index="2" ss:StyleID="s72"><Data ss:Type="String">LAGLAPK</Data></Cell>
    <Cell ss:StyleID="s73"><Data ss:Type="Number">1</Data></Cell>
    <Cell ss:StyleID="s73"><Data ss:Type="Number">1</Data></Cell>
    <Cell ss:StyleID="s72"><Data ss:Type="String">67481543;C4M9M7</Data></Cell>
    <Cell ss:StyleID="s72"><Data ss:Type="String"></Data></Cell>
    <Cell ss:StyleID="s74"><Data ss:Type="Number">669.42637815515604</Data></Cell>
    <Cell ss:StyleID="s75"><Data ss:Type="Number">24837508.1875</Data></Cell>
    <Cell ss:StyleID="s73"><Data ss:Type="Number">6.0000000000000001E-3</Data></Cell>
    <Cell ss:StyleID="s73"><Data ss:Type="Number">7.4759999999999993E-2</Data></Cell>
    <Cell ss:StyleID="s76"><Data ss:Type="String">High</Data></Cell>
    <Cell ss:StyleID="s77"><Data ss:Type="Number">34.200000000000003</Data></Cell>
    <Cell ss:StyleID="s78"><Data ss:Type="Number">2.0910416797630901E-3</Data></Cell>
    <Cell ss:StyleID="s76"/>
    <Cell ss:StyleID="s79"/>
    <Cell ss:StyleID="s73"><Data ss:Type="Number">0</Data></Cell>
   </Row>
   <Row>
    <Cell ss:StyleID="s80"><Data ss:Type="String">67468717;C4MAF9</Data></Cell>
    <Cell ss:StyleID="s81"><Data ss:Type="String">Grainin 1 [Entamoeba histolytica HM-1:IMSS]</Data></Cell>
    <Cell ss:StyleID="s82"><Data ss:Type="Number">6.98</Data></Cell>
    <Cell ss:StyleID="s83"><Data ss:Type="Number">7</Data></Cell>
    <Cell ss:StyleID="s83"><Data ss:Type="Number">2</Data></Cell>
    <Cell ss:StyleID="s83"><Data ss:Type="Number">2</Data></Cell>
    <Cell ss:StyleID="s83"><Data ss:Type="Number">3</Data></Cell>
    <Cell ss:StyleID="s84"><Data ss:Type="Number">2012717.453125</Data></Cell>
    <Cell ss:StyleID="s85"><Data ss:Type="Number">6.98</Data></Cell>
    <Cell ss:StyleID="s86"><Data ss:Type="Number">2</Data></Cell>
    <Cell ss:StyleID="s87"><Data ss:Type="Number">3.72</Data></Cell>
    <Cell ss:StyleID="s88"><Data ss:Type="Number">1</Data></Cell>
    <Cell ss:StyleID="s83"><Data ss:Type="Number">215</Data></Cell>
    <Cell ss:StyleID="s89"><Data ss:Type="Number">24.269399844660001</Data></Cell>
    <Cell ss:StyleID="s90"><Data ss:Type="Number">6.77099609375</Data></Cell>
   </Row>
   <Row ss:AutoFitHeight="0" ss:Height="15.75" ss:Hidden="1">
    <Cell ss:Index="2" ss:StyleID="s63"><Data ss:Type="String">Sequence</Data></Cell>
    <Cell ss:StyleID="s63"><Data ss:Type="String"># PSMs</Data></Cell>
    <Cell ss:StyleID="s63"><Data ss:Type="String"># Protein Groups</Data></Cell>
    <Cell ss:StyleID="s63"><Data ss:Type="String">Protein Group Accessions</Data></Cell>
    <Cell ss:StyleID="s63"><Data ss:Type="String">Modifications</Data></Cell>
    <Cell ss:StyleID="s63"><Data ss:Type="String">MH+ [Da]</Data></Cell>
    <Cell ss:StyleID="s63"><Data ss:Type="String">Area</Data></Cell>
    <Cell ss:StyleID="s63"><Data ss:Type="String">q-Value</Data></Cell>
    <Cell ss:StyleID="s63"><Data ss:Type="String">PEP</Data></Cell>
    <Cell ss:StyleID="s63"><Data ss:Type="String">A4</Data></Cell>
    <Cell ss:StyleID="s63"><Data ss:Type="String">IonScore A4</Data></Cell>
    <Cell ss:StyleID="s63"><Data ss:Type="String">Exp Value A4</Data></Cell>
    <Cell ss:StyleID="s63"><Data ss:Type="String">A6</Data></Cell>
    <Cell ss:StyleID="s63"><Data ss:Type="String">XCorr A6</Data></Cell>
    <Cell ss:StyleID="s63"><Data ss:Type="String"># Missed Cleavages</Data></Cell>
   </Row>
   <Row ss:Hidden="1">
    <Cell ss:Index="2" ss:StyleID="s72"><Data ss:Type="String">QAQGDFNR</Data></Cell>
    <Cell ss:StyleID="s73"><Data ss:Type="Number">2</Data></Cell>
    <Cell ss:StyleID="s73"><Data ss:Type="Number">1</Data></Cell>
    <Cell ss:StyleID="s72"><Data ss:Type="String">67468717;C4MAF9</Data></Cell>
    <Cell ss:StyleID="s72"><Data ss:Type="String"></Data></Cell>
    <Cell ss:StyleID="s74"><Data ss:Type="Number">935.431871319219</Data></Cell>
    <Cell ss:StyleID="s75"><Data ss:Type="Number">1819763.28125</Data></Cell>
    <Cell ss:StyleID="s73"><Data ss:Type="Number">0</Data></Cell>
    <Cell ss:StyleID="s73"><Data ss:Type="Number">0.22389999999999999</Data></Cell>
    <Cell ss:StyleID="s76"><Data ss:Type="String">High</Data></Cell>
    <Cell ss:StyleID="s77"><Data ss:Type="Number">44.01</Data></Cell>
    <Cell ss:StyleID="s78"><Data ss:Type="Number">7.7055160597071497E-4</Data></Cell>
    <Cell ss:StyleID="s76"><Data ss:Type="String">High</Data></Cell>
    <Cell ss:StyleID="s79"><Data ss:Type="Number">2.4277322292327899</Data></Cell>
    <Cell ss:StyleID="s73"><Data ss:Type="Number">0</Data></Cell>
   </Row>
   <Row ss:Hidden="1">
    <Cell ss:Index="2" ss:StyleID="s72"><Data ss:Type="String">LDENACR</Data></Cell>
    <Cell ss:StyleID="s73"><Data ss:Type="Number">1</Data></Cell>
    <Cell ss:StyleID="s73"><Data ss:Type="Number">1</Data></Cell>
    <Cell ss:StyleID="s72"><Data ss:Type="String">67468717;C4MAF9</Data></Cell>
    <Cell ss:StyleID="s72"><Data ss:Type="String">C6(Carbamidomethyl)</Data></Cell>
    <Cell ss:StyleID="s74"><Data ss:Type="Number">877.38115110437502</Data></Cell>
    <Cell ss:StyleID="s75"><Data ss:Type="Number">2205671.625</Data></Cell>
    <Cell ss:StyleID="s73"><Data ss:Type="Number">2E-3</Data></Cell>
    <Cell ss:StyleID="s73"><Data ss:Type="Number">1.465E-2</Data></Cell>
    <Cell ss:StyleID="s76"><Data ss:Type="String">High</Data></Cell>
    <Cell ss:StyleID="s77"><Data ss:Type="Number">34.130000000000003</Data></Cell>
    <Cell ss:StyleID="s78"><Data ss:Type="Number">3.5545761888974301E-3</Data></Cell>
    <Cell ss:StyleID="s76"/>
    <Cell ss:StyleID="s79"/>
    <Cell ss:StyleID="s73"><Data ss:Type="Number">0</Data></Cell>
   </Row>
   <Row>
    <Cell ss:StyleID="s80"><Data ss:Type="String">67465045;C4LXZ0</Data></Cell>
    <Cell ss:StyleID="s81"><Data ss:Type="String">60S ribosomal protein L18a [Entamoeba histolytica HM-1:IMSS]</Data></Cell>
    <Cell ss:StyleID="s82"><Data ss:Type="Number">12.72</Data></Cell>
    <Cell ss:StyleID="s83"><Data ss:Type="Number">1</Data></Cell>
    <Cell ss:StyleID="s83"><Data ss:Type="Number">2</Data></Cell>
    <Cell ss:StyleID="s83"><Data ss:Type="Number">2</Data></Cell>
    <Cell ss:StyleID="s83"><Data ss:Type="Number">3</Data></Cell>
    <Cell ss:StyleID="s84"><Data ss:Type="Number">7269073.15625</Data></Cell>
    <Cell ss:StyleID="s85"><Data ss:Type="Number">12.72</Data></Cell>
    <Cell ss:StyleID="s86"><Data ss:Type="Number">2</Data></Cell>
    <Cell ss:StyleID="s87"><Data ss:Type="Number">6.94</Data></Cell>
    <Cell ss:StyleID="s88"><Data ss:Type="Number">1</Data></Cell>
    <Cell ss:StyleID="s83"><Data ss:Type="Number">173</Data></Cell>
    <Cell ss:StyleID="s89"><Data ss:Type="Number">20.079762214660001</Data></Cell>
    <Cell ss:StyleID="s90"><Data ss:Type="Number">10.15478515625</Data></Cell>
   </Row>
   <Row ss:AutoFitHeight="0" ss:Height="15.75" ss:Hidden="1">
    <Cell ss:Index="2" ss:StyleID="s63"><Data ss:Type="String">Sequence</Data></Cell>
    <Cell ss:StyleID="s63"><Data ss:Type="String"># PSMs</Data></Cell>
    <Cell ss:StyleID="s63"><Data ss:Type="String"># Protein Groups</Data></Cell>
    <Cell ss:StyleID="s63"><Data ss:Type="String">Protein Group Accessions</Data></Cell>
    <Cell ss:StyleID="s63"><Data ss:Type="String">Modifications</Data></Cell>
    <Cell ss:StyleID="s63"><Data ss:Type="String">MH+ [Da]</Data></Cell>
    <Cell ss:StyleID="s63"><Data ss:Type="String">Area</Data></Cell>
    <Cell ss:StyleID="s63"><Data ss:Type="String">q-Value</Data></Cell>
    <Cell ss:StyleID="s63"><Data ss:Type="String">PEP</Data></Cell>
    <Cell ss:StyleID="s63"><Data ss:Type="String">A4</Data></Cell>
    <Cell ss:StyleID="s63"><Data ss:Type="String">IonScore A4</Data></Cell>
    <Cell ss:StyleID="s63"><Data ss:Type="String">Exp Value A4</Data></Cell>
    <Cell ss:StyleID="s63"><Data ss:Type="String">A6</Data></Cell>
    <Cell ss:StyleID="s63"><Data ss:Type="String">XCorr A6</Data></Cell>
    <Cell ss:StyleID="s63"><Data ss:Type="String"># Missed Cleavages</Data></Cell>
   </Row>
   <Row ss:Hidden="1">
    <Cell ss:Index="2" ss:StyleID="s72"><Data ss:Type="String">IQLISITTVGDK</Data></Cell>
    <Cell ss:StyleID="s73"><Data ss:Type="Number">2</Data></Cell>
    <Cell ss:StyleID="s73"><Data ss:Type="Number">1</Data></Cell>
    <Cell ss:StyleID="s72"><Data ss:Type="String">67465045;C4LXZ0</Data></Cell>
    <Cell ss:StyleID="s72"><Data ss:Type="String"></Data></Cell>
    <Cell ss:StyleID="s74"><Data ss:Type="Number">1287.74846067469</Data></Cell>
    <Cell ss:StyleID="s75"><Data ss:Type="Number">5522133.0625</Data></Cell>
    <Cell ss:StyleID="s73"><Data ss:Type="Number">0</Data></Cell>
    <Cell ss:StyleID="s73"><Data ss:Type="Number">4.036E-5</Data></Cell>
    <Cell ss:StyleID="s76"><Data ss:Type="String">High</Data></Cell>
    <Cell ss:StyleID="s77"><Data ss:Type="Number">59.87</Data></Cell>
    <Cell ss:StyleID="s78"><Data ss:Type="Number">4.3018620528437499E-5</Data></Cell>
    <Cell ss:StyleID="s76"><Data ss:Type="String">High</Data></Cell>
    <Cell ss:StyleID="s79"><Data ss:Type="Number">1.9867180585861199</Data></Cell>
    <Cell ss:StyleID="s73"><Data ss:Type="Number">0</Data></Cell>
   </Row>
   <Row ss:Hidden="1">
    <Cell ss:Index="2" ss:StyleID="s72"><Data ss:Type="String">VFAPNYVVAK</Data></Cell>
    <Cell ss:StyleID="s73"><Data ss:Type="Number">1</Data></Cell>
    <Cell ss:StyleID="s73"><Data ss:Type="Number">1</Data></Cell>
    <Cell ss:StyleID="s72"><Data ss:Type="String">67465045;C4LXZ0</Data></Cell>
    <Cell ss:StyleID="s72"><Data ss:Type="String"></Data></Cell>
    <Cell ss:StyleID="s74"><Data ss:Type="Number">1107.61882200281</Data></Cell>
    <Cell ss:StyleID="s75"><Data ss:Type="Number">9016013.25</Data></Cell>
    <Cell ss:StyleID="s73"><Data ss:Type="Number">2E-3</Data></Cell>
    <Cell ss:StyleID="s73"><Data ss:Type="Number">3.6099999999999999E-3</Data></Cell>
    <Cell ss:StyleID="s76"><Data ss:Type="String">High</Data></Cell>
    <Cell ss:StyleID="s77"><Data ss:Type="Number">20.63</Data></Cell>
    <Cell ss:StyleID="s78"><Data ss:Type="Number">0.39918269451498201</Data></Cell>
    <Cell ss:StyleID="s76"/>
    <Cell ss:StyleID="s79"/>
    <Cell ss:StyleID="s73"><Data ss:Type="Number">0</Data></Cell>
   </Row>
   <Row>
    <Cell ss:StyleID="s80"><Data ss:Type="String">67480365;B1N316</Data></Cell>
    <Cell ss:StyleID="s81"><Data ss:Type="String">40S ribosomal protein S16 [Entamoeba histolytica HM-1:IMSS]</Data></Cell>
    <Cell ss:StyleID="s82"><Data ss:Type="Number">14.01</Data></Cell>
    <Cell ss:StyleID="s83"><Data ss:Type="Number">5</Data></Cell>
    <Cell ss:StyleID="s83"><Data ss:Type="Number">2</Data></Cell>
    <Cell ss:StyleID="s83"><Data ss:Type="Number">2</Data></Cell>
    <Cell ss:StyleID="s83"><Data ss:Type="Number">3</Data></Cell>
    <Cell ss:StyleID="s84"><Data ss:Type="Number">3647426.0058593801</Data></Cell>
    <Cell ss:StyleID="s85"><Data ss:Type="Number">14.01</Data></Cell>
    <Cell ss:StyleID="s86"><Data ss:Type="Number">2</Data></Cell>
    <Cell ss:StyleID="s87"><Data ss:Type="Number">8.92</Data></Cell>
    <Cell ss:StyleID="s88"><Data ss:Type="Number">1</Data></Cell>
    <Cell ss:StyleID="s83"><Data ss:Type="Number">157</Data></Cell>
    <Cell ss:StyleID="s89"><Data ss:Type="Number">17.372611524660002</Data></Cell>
    <Cell ss:StyleID="s90"><Data ss:Type="Number">10.02294921875</Data></Cell>
   </Row>
   <Row ss:AutoFitHeight="0" ss:Height="15.75" ss:Hidden="1">
    <Cell ss:Index="2" ss:StyleID="s63"><Data ss:Type="String">Sequence</Data></Cell>
    <Cell ss:StyleID="s63"><Data ss:Type="String"># PSMs</Data></Cell>
    <Cell ss:StyleID="s63"><Data ss:Type="String"># Protein Groups</Data></Cell>
    <Cell ss:StyleID="s63"><Data ss:Type="String">Protein Group Accessions</Data></Cell>
    <Cell ss:StyleID="s63"><Data ss:Type="String">Modifications</Data></Cell>
    <Cell ss:StyleID="s63"><Data ss:Type="String">MH+ [Da]</Data></Cell>
    <Cell ss:StyleID="s63"><Data ss:Type="String">Area</Data></Cell>
    <Cell ss:StyleID="s63"><Data ss:Type="String">q-Value</Data></Cell>
    <Cell ss:StyleID="s63"><Data ss:Type="String">PEP</Data></Cell>
    <Cell ss:StyleID="s63"><Data ss:Type="String">A4</Data></Cell>
    <Cell ss:StyleID="s63"><Data ss:Type="String">IonScore A4</Data></Cell>
    <Cell ss:StyleID="s63"><Data ss:Type="String">Exp Value A4</Data></Cell>
    <Cell ss:StyleID="s63"><Data ss:Type="String">A6</Data></Cell>
    <Cell ss:StyleID="s63"><Data ss:Type="String">XCorr A6</Data></Cell>
    <Cell ss:StyleID="s63"><Data ss:Type="String"># Missed Cleavages</Data></Cell>
   </Row>
   <Row ss:Hidden="1">
    <Cell ss:Index="2" ss:StyleID="s72"><Data ss:Type="String">VTGGGQVAQAYAIR</Data></Cell>
    <Cell ss:StyleID="s73"><Data ss:Type="Number">2</Data></Cell>
    <Cell ss:StyleID="s73"><Data ss:Type="Number">1</Data></Cell>
    <Cell ss:StyleID="s72"><Data ss:Type="String">67480365;B1N316</Data></Cell>
    <Cell ss:StyleID="s72"><Data ss:Type="String"></Data></Cell>
    <Cell ss:StyleID="s74"><Data ss:Type="Number">1390.73698606531</Data></Cell>
    <Cell ss:StyleID="s75"><Data ss:Type="Number">634981.3125</Data></Cell>
    <Cell ss:StyleID="s73"><Data ss:Type="Number">0</Data></Cell>
    <Cell ss:StyleID="s73"><Data ss:Type="Number">3.5240000000000001E-7</Data></Cell>
    <Cell ss:StyleID="s76"><Data ss:Type="String">High</Data></Cell>
    <Cell ss:StyleID="s77"><Data ss:Type="Number">48.42</Data></Cell>
    <Cell ss:StyleID="s78"><Data ss:Type="Number">7.7767063154728403E-4</Data></Cell>
    <Cell ss:StyleID="s76"><Data ss:Type="String">High</Data></Cell>
    <Cell ss:StyleID="s79"><Data ss:Type="Number">2.8220455646514901</Data></Cell>
    <Cell ss:StyleID="s73"><Data ss:Type="Number">0</Data></Cell>
   </Row>
   <Row ss:Hidden="1">
    <Cell ss:Index="2" ss:StyleID="s72"><Data ss:Type="String">ALIAYNQK</Data></Cell>
    <Cell ss:StyleID="s73"><Data ss:Type="Number">1</Data></Cell>
    <Cell ss:StyleID="s73"><Data ss:Type="Number">1</Data></Cell>
    <Cell ss:StyleID="s72"><Data ss:Type="String">67480365;B1N316</Data></Cell>
    <Cell ss:StyleID="s72"><Data ss:Type="String"></Data></Cell>
    <Cell ss:StyleID="s74"><Data ss:Type="Number">920.516343975469</Data></Cell>
    <Cell ss:StyleID="s75"><Data ss:Type="Number">6659870.69921875</Data></Cell>
    <Cell ss:StyleID="s73"><Data ss:Type="Number">6.0000000000000001E-3</Data></Cell>
    <Cell ss:StyleID="s73"><Data ss:Type="Number">6.9949999999999998E-2</Data></Cell>
    <Cell ss:StyleID="s76"><Data ss:Type="String">High</Data></Cell>
    <Cell ss:StyleID="s77"><Data ss:Type="Number">21.83</Data></Cell>
    <Cell ss:StyleID="s78"><Data ss:Type="Number">0.36153604173290099</Data></Cell>
    <Cell ss:StyleID="s76"/>
    <Cell ss:StyleID="s79"/>
    <Cell ss:StyleID="s73"><Data ss:Type="Number">0</Data></Cell>
   </Row>
   <Row>
    <Cell ss:StyleID="s80"><Data ss:Type="String">67482983;Q5NT27</Data></Cell>
    <Cell ss:StyleID="s81"><Data ss:Type="String">Rab family GTPase [Entamoeba histolytica HM-1:IMSS]</Data></Cell>
    <Cell ss:StyleID="s82"><Data ss:Type="Number">7.36</Data></Cell>
    <Cell ss:StyleID="s83"><Data ss:Type="Number">4</Data></Cell>
    <Cell ss:StyleID="s83"><Data ss:Type="Number">2</Data></Cell>
    <Cell ss:StyleID="s83"><Data ss:Type="Number">2</Data></Cell>
    <Cell ss:StyleID="s83"><Data ss:Type="Number">3</Data></Cell>
    <Cell ss:StyleID="s84"><Data ss:Type="Number">2985866.9375</Data></Cell>
    <Cell ss:StyleID="s85"><Data ss:Type="Number">7.36</Data></Cell>
    <Cell ss:StyleID="s86"><Data ss:Type="Number">2</Data></Cell>
    <Cell ss:StyleID="s87"><Data ss:Type="Number">4.76</Data></Cell>
    <Cell ss:StyleID="s88"><Data ss:Type="Number">1</Data></Cell>
    <Cell ss:StyleID="s83"><Data ss:Type="Number">231</Data></Cell>
    <Cell ss:StyleID="s89"><Data ss:Type="Number">25.96224846466</Data></Cell>
    <Cell ss:StyleID="s90"><Data ss:Type="Number">6.99072265625</Data></Cell>
   </Row>
   <Row ss:AutoFitHeight="0" ss:Height="15.75" ss:Hidden="1">
    <Cell ss:Index="2" ss:StyleID="s63"><Data ss:Type="String">Sequence</Data></Cell>
    <Cell ss:StyleID="s63"><Data ss:Type="String"># PSMs</Data></Cell>
    <Cell ss:StyleID="s63"><Data ss:Type="String"># Protein Groups</Data></Cell>
    <Cell ss:StyleID="s63"><Data ss:Type="String">Protein Group Accessions</Data></Cell>
    <Cell ss:StyleID="s63"><Data ss:Type="String">Modifications</Data></Cell>
    <Cell ss:StyleID="s63"><Data ss:Type="String">MH+ [Da]</Data></Cell>
    <Cell ss:StyleID="s63"><Data ss:Type="String">Area</Data></Cell>
    <Cell ss:StyleID="s63"><Data ss:Type="String">q-Value</Data></Cell>
    <Cell ss:StyleID="s63"><Data ss:Type="String">PEP</Data></Cell>
    <Cell ss:StyleID="s63"><Data ss:Type="String">A4</Data></Cell>
    <Cell ss:StyleID="s63"><Data ss:Type="String">IonScore A4</Data></Cell>
    <Cell ss:StyleID="s63"><Data ss:Type="String">Exp Value A4</Data></Cell>
    <Cell ss:StyleID="s63"><Data ss:Type="String">A6</Data></Cell>
    <Cell ss:StyleID="s63"><Data ss:Type="String">XCorr A6</Data></Cell>
    <Cell ss:StyleID="s63"><Data ss:Type="String"># Missed Cleavages</Data></Cell>
   </Row>
   <Row ss:Hidden="1">
    <Cell ss:Index="2" ss:StyleID="s72"><Data ss:Type="String">SEQTQNAQNPK</Data></Cell>
    <Cell ss:StyleID="s73"><Data ss:Type="Number">2</Data></Cell>
    <Cell ss:StyleID="s73"><Data ss:Type="Number">1</Data></Cell>
    <Cell ss:StyleID="s72"><Data ss:Type="String">67482983;Q5NT27</Data></Cell>
    <Cell ss:StyleID="s72"><Data ss:Type="String"></Data></Cell>
    <Cell ss:StyleID="s74"><Data ss:Type="Number">1244.58317747156</Data></Cell>
    <Cell ss:StyleID="s75"><Data ss:Type="Number">1554923.1875</Data></Cell>
    <Cell ss:StyleID="s73"><Data ss:Type="Number">0</Data></Cell>
    <Cell ss:StyleID="s73"><Data ss:Type="Number">4.4920000000000002E-4</Data></Cell>
    <Cell ss:StyleID="s76"><Data ss:Type="String">High</Data></Cell>
    <Cell ss:StyleID="s77"><Data ss:Type="Number">68.08</Data></Cell>
    <Cell ss:StyleID="s78"><Data ss:Type="Number">2.4350862134619401E-6</Data></Cell>
    <Cell ss:StyleID="s76"><Data ss:Type="String">High</Data></Cell>
    <Cell ss:StyleID="s79"><Data ss:Type="Number">2.5547101497650102</Data></Cell>
    <Cell ss:StyleID="s73"><Data ss:Type="Number">0</Data></Cell>
   </Row>
   <Row ss:Hidden="1">
    <Cell ss:Index="2" ss:StyleID="s72"><Data ss:Type="String">CDLPDR</Data></Cell>
    <Cell ss:StyleID="s73"><Data ss:Type="Number">1</Data></Cell>
    <Cell ss:StyleID="s73"><Data ss:Type="Number">1</Data></Cell>
    <Cell ss:StyleID="s72"><Data ss:Type="String">67482983;Q5NT27</Data></Cell>
    <Cell ss:StyleID="s72"><Data ss:Type="String">C1(Carbamidomethyl)</Data></Cell>
    <Cell ss:StyleID="s74"><Data ss:Type="Number">775.33824338953104</Data></Cell>
    <Cell ss:StyleID="s75"><Data ss:Type="Number">4416810.6875</Data></Cell>
    <Cell ss:StyleID="s73"><Data ss:Type="Number">6.0000000000000001E-3</Data></Cell>
    <Cell ss:StyleID="s73"><Data ss:Type="Number">9.196E-2</Data></Cell>
    <Cell ss:StyleID="s76"><Data ss:Type="String">High</Data></Cell>
    <Cell ss:StyleID="s77"><Data ss:Type="Number">34.07</Data></Cell>
    <Cell ss:StyleID="s78"><Data ss:Type="Number">1.2731611006002899E-3</Data></Cell>
    <Cell ss:StyleID="s76"/>
    <Cell ss:StyleID="s79"/>
    <Cell ss:StyleID="s73"><Data ss:Type="Number">0</Data></Cell>
   </Row>
   <Row>
    <Cell ss:StyleID="s80"><Data ss:Type="String">183237610</Data></Cell>
    <Cell ss:StyleID="s81"><Data ss:Type="String">peroxiredoxin [Entamoeba histolytica HM-1:IMSS]</Data></Cell>
    <Cell ss:StyleID="s82"><Data ss:Type="Number">9.3800000000000008</Data></Cell>
    <Cell ss:StyleID="s83"><Data ss:Type="Number">19</Data></Cell>
    <Cell ss:StyleID="s83"><Data ss:Type="Number">2</Data></Cell>
    <Cell ss:StyleID="s83"><Data ss:Type="Number">2</Data></Cell>
    <Cell ss:StyleID="s83"><Data ss:Type="Number">2</Data></Cell>
    <Cell ss:StyleID="s84"><Data ss:Type="Number">13330621.4609375</Data></Cell>
    <Cell ss:StyleID="s85"><Data ss:Type="Number">9.3800000000000008</Data></Cell>
    <Cell ss:StyleID="s86"><Data ss:Type="Number">2</Data></Cell>
    <Cell ss:StyleID="s87"><Data ss:Type="Number">0</Data></Cell>
    <Cell ss:StyleID="s88"/>
    <Cell ss:StyleID="s83"><Data ss:Type="Number">192</Data></Cell>
    <Cell ss:StyleID="s89"><Data ss:Type="Number">21.38781742466</Data></Cell>
    <Cell ss:StyleID="s90"><Data ss:Type="Number">6.34130859375</Data></Cell>
   </Row>
   <Row ss:AutoFitHeight="0" ss:Height="15.75" ss:Hidden="1">
    <Cell ss:Index="2" ss:StyleID="s63"><Data ss:Type="String">Sequence</Data></Cell>
    <Cell ss:StyleID="s63"><Data ss:Type="String"># PSMs</Data></Cell>
    <Cell ss:StyleID="s63"><Data ss:Type="String"># Protein Groups</Data></Cell>
    <Cell ss:StyleID="s63"><Data ss:Type="String">Protein Group Accessions</Data></Cell>
    <Cell ss:StyleID="s63"><Data ss:Type="String">Modifications</Data></Cell>
    <Cell ss:StyleID="s63"><Data ss:Type="String">MH+ [Da]</Data></Cell>
    <Cell ss:StyleID="s63"><Data ss:Type="String">Area</Data></Cell>
    <Cell ss:StyleID="s63"><Data ss:Type="String">q-Value</Data></Cell>
    <Cell ss:StyleID="s63"><Data ss:Type="String">PEP</Data></Cell>
    <Cell ss:StyleID="s63"><Data ss:Type="String">A4</Data></Cell>
    <Cell ss:StyleID="s63"><Data ss:Type="String">IonScore A4</Data></Cell>
    <Cell ss:StyleID="s63"><Data ss:Type="String">Exp Value A4</Data></Cell>
    <Cell ss:StyleID="s63"><Data ss:Type="String">A6</Data></Cell>
    <Cell ss:StyleID="s63"><Data ss:Type="String">XCorr A6</Data></Cell>
    <Cell ss:StyleID="s63"><Data ss:Type="String"># Missed Cleavages</Data></Cell>
   </Row>
   <Row ss:Hidden="1">
    <Cell ss:Index="2" ss:StyleID="s72"><Data ss:Type="String">STEETIR</Data></Cell>
    <Cell ss:StyleID="s73"><Data ss:Type="Number">1</Data></Cell>
    <Cell ss:StyleID="s73"><Data ss:Type="Number">1</Data></Cell>
    <Cell ss:StyleID="s72"><Data ss:Type="String">183237610;B1N623</Data></Cell>
    <Cell ss:StyleID="s72"><Data ss:Type="String"></Data></Cell>
    <Cell ss:StyleID="s74"><Data ss:Type="Number">835.412340069219</Data></Cell>
    <Cell ss:StyleID="s75"><Data ss:Type="Number">26124647.75</Data></Cell>
    <Cell ss:StyleID="s73"><Data ss:Type="Number">2E-3</Data></Cell>
    <Cell ss:StyleID="s73"><Data ss:Type="Number">2.8469999999999999E-2</Data></Cell>
    <Cell ss:StyleID="s76"><Data ss:Type="String">High</Data></Cell>
    <Cell ss:StyleID="s77"><Data ss:Type="Number">20.239999999999998</Data></Cell>
    <Cell ss:StyleID="s78"><Data ss:Type="Number">0.34395720815646602</Data></Cell>
    <Cell ss:StyleID="s76"/>
    <Cell ss:StyleID="s79"/>
    <Cell ss:StyleID="s73"><Data ss:Type="Number">0</Data></Cell>
   </Row>
   <Row ss:Hidden="1">
    <Cell ss:Index="2" ss:StyleID="s72"><Data ss:Type="String">APAYCPCGSIK</Data></Cell>
    <Cell ss:StyleID="s73"><Data ss:Type="Number">1</Data></Cell>
    <Cell ss:StyleID="s73"><Data ss:Type="Number">1</Data></Cell>
    <Cell ss:StyleID="s72"><Data ss:Type="String">183237610;B1N623</Data></Cell>
    <Cell ss:StyleID="s72"><Data ss:Type="String">C5(Carbamidomethyl); C7(Carbamidomethyl)</Data></Cell>
    <Cell ss:StyleID="s74"><Data ss:Type="Number">1223.55351438563</Data></Cell>
    <Cell ss:StyleID="s75"><Data ss:Type="Number">536595.171875</Data></Cell>
    <Cell ss:StyleID="s73"><Data ss:Type="Number">2E-3</Data></Cell>
    <Cell ss:StyleID="s73"><Data ss:Type="Number">1.251E-2</Data></Cell>
    <Cell ss:StyleID="s76"><Data ss:Type="String">High</Data></Cell>
    <Cell ss:StyleID="s77"><Data ss:Type="Number">20.3</Data></Cell>
    <Cell ss:StyleID="s78"><Data ss:Type="Number">0.16565263839146599</Data></Cell>
    <Cell ss:StyleID="s76"/>
    <Cell ss:StyleID="s79"/>
    <Cell ss:StyleID="s73"><Data ss:Type="Number">0</Data></Cell>
   </Row>
   <Row>
    <Cell ss:StyleID="s80"><Data ss:Type="String">449701917</Data></Cell>
    <Cell ss:StyleID="s81"><Data ss:Type="String">heatshock protein hsp70, putative, partial [Entamoeba histolytica KU27]</Data></Cell>
    <Cell ss:StyleID="s82"><Data ss:Type="Number">2.52</Data></Cell>
    <Cell ss:StyleID="s83"><Data ss:Type="Number">13</Data></Cell>
    <Cell ss:StyleID="s83"><Data ss:Type="Number">2</Data></Cell>
    <Cell ss:StyleID="s83"><Data ss:Type="Number">2</Data></Cell>
    <Cell ss:StyleID="s83"><Data ss:Type="Number">2</Data></Cell>
    <Cell ss:StyleID="s84"><Data ss:Type="Number">6903745.9609375</Data></Cell>
    <Cell ss:StyleID="s85"><Data ss:Type="Number">2.52</Data></Cell>
    <Cell ss:StyleID="s86"><Data ss:Type="Number">2</Data></Cell>
    <Cell ss:StyleID="s87"/>
    <Cell ss:StyleID="s88"/>
    <Cell ss:StyleID="s83"><Data ss:Type="Number">556</Data></Cell>
    <Cell ss:StyleID="s89"><Data ss:Type="Number">61.022442404660097</Data></Cell>
    <Cell ss:StyleID="s90"><Data ss:Type="Number">6.40478515625</Data></Cell>
   </Row>
   <Row ss:AutoFitHeight="0" ss:Height="15.75" ss:Hidden="1">
    <Cell ss:Index="2" ss:StyleID="s63"><Data ss:Type="String">Sequence</Data></Cell>
    <Cell ss:StyleID="s63"><Data ss:Type="String"># PSMs</Data></Cell>
    <Cell ss:StyleID="s63"><Data ss:Type="String"># Protein Groups</Data></Cell>
    <Cell ss:StyleID="s63"><Data ss:Type="String">Protein Group Accessions</Data></Cell>
    <Cell ss:StyleID="s63"><Data ss:Type="String">Modifications</Data></Cell>
    <Cell ss:StyleID="s63"><Data ss:Type="String">MH+ [Da]</Data></Cell>
    <Cell ss:StyleID="s63"><Data ss:Type="String">Area</Data></Cell>
    <Cell ss:StyleID="s63"><Data ss:Type="String">q-Value</Data></Cell>
    <Cell ss:StyleID="s63"><Data ss:Type="String">PEP</Data></Cell>
    <Cell ss:StyleID="s63"><Data ss:Type="String">A4</Data></Cell>
    <Cell ss:StyleID="s63"><Data ss:Type="String">IonScore A4</Data></Cell>
    <Cell ss:StyleID="s63"><Data ss:Type="String">Exp Value A4</Data></Cell>
    <Cell ss:StyleID="s63"><Data ss:Type="String">A6</Data></Cell>
    <Cell ss:StyleID="s63"><Data ss:Type="String">XCorr A6</Data></Cell>
    <Cell ss:StyleID="s63"><Data ss:Type="String"># Missed Cleavages</Data></Cell>
   </Row>
   <Row ss:Hidden="1">
    <Cell ss:Index="2" ss:StyleID="s72"><Data ss:Type="String">LIGDAAK</Data></Cell>
    <Cell ss:StyleID="s73"><Data ss:Type="Number">1</Data></Cell>
    <Cell ss:StyleID="s73"><Data ss:Type="Number">1</Data></Cell>
    <Cell ss:StyleID="s72"><Data ss:Type="String">449701917</Data></Cell>
    <Cell ss:StyleID="s72"><Data ss:Type="String"></Data></Cell>
    <Cell ss:StyleID="s74"><Data ss:Type="Number">687.401109600469</Data></Cell>
    <Cell ss:StyleID="s75"><Data ss:Type="Number">5446368.359375</Data></Cell>
    <Cell ss:StyleID="s73"><Data ss:Type="Number">6.0000000000000001E-3</Data></Cell>
    <Cell ss:StyleID="s73"><Data ss:Type="Number">5.935E-2</Data></Cell>
    <Cell ss:StyleID="s76"><Data ss:Type="String">High</Data></Cell>
    <Cell ss:StyleID="s77"><Data ss:Type="Number">31.71</Data></Cell>
    <Cell ss:StyleID="s78"><Data ss:Type="Number">3.91226256064795E-2</Data></Cell>
    <Cell ss:StyleID="s76"/>
    <Cell ss:StyleID="s79"/>
    <Cell ss:StyleID="s73"><Data ss:Type="Number">0</Data></Cell>
   </Row>
   <Row ss:Hidden="1">
    <Cell ss:Index="2" ss:StyleID="s72"><Data ss:Type="String">NTTIPTK</Data></Cell>
    <Cell ss:StyleID="s73"><Data ss:Type="Number">1</Data></Cell>
    <Cell ss:StyleID="s73"><Data ss:Type="Number">1</Data></Cell>
    <Cell ss:StyleID="s72"><Data ss:Type="String">449701917</Data></Cell>
    <Cell ss:StyleID="s72"><Data ss:Type="String"></Data></Cell>
    <Cell ss:StyleID="s74"><Data ss:Type="Number">774.43217649500002</Data></Cell>
    <Cell ss:StyleID="s75"><Data ss:Type="Number">8361123.5625</Data></Cell>
    <Cell ss:StyleID="s73"><Data ss:Type="Number">6.0000000000000001E-3</Data></Cell>
    <Cell ss:StyleID="s73"><Data ss:Type="Number">9.1719999999999996E-2</Data></Cell>
    <Cell ss:StyleID="s76"><Data ss:Type="String">High</Data></Cell>
    <Cell ss:StyleID="s77"><Data ss:Type="Number">21.64</Data></Cell>
    <Cell ss:StyleID="s78"><Data ss:Type="Number">0.54976155761503398</Data></Cell>
    <Cell ss:StyleID="s76"/>
    <Cell ss:StyleID="s79"/>
    <Cell ss:StyleID="s73"><Data ss:Type="Number">0</Data></Cell>
   </Row>
   <Row>
    <Cell ss:StyleID="s80"><Data ss:Type="String">449702349</Data></Cell>
    <Cell ss:StyleID="s81"><Data ss:Type="String">60S ribosomal protein L9, partial [Entamoeba histolytica KU27]</Data></Cell>
    <Cell ss:StyleID="s82"><Data ss:Type="Number">10.47</Data></Cell>
    <Cell ss:StyleID="s83"><Data ss:Type="Number">8</Data></Cell>
    <Cell ss:StyleID="s83"><Data ss:Type="Number">2</Data></Cell>
    <Cell ss:StyleID="s83"><Data ss:Type="Number">2</Data></Cell>
    <Cell ss:StyleID="s83"><Data ss:Type="Number">2</Data></Cell>
    <Cell ss:StyleID="s84"><Data ss:Type="Number">7425834.3203125</Data></Cell>
    <Cell ss:StyleID="s85"><Data ss:Type="Number">10.47</Data></Cell>
    <Cell ss:StyleID="s86"><Data ss:Type="Number">2</Data></Cell>
    <Cell ss:StyleID="s87"/>
    <Cell ss:StyleID="s88"/>
    <Cell ss:StyleID="s83"><Data ss:Type="Number">172</Data></Cell>
    <Cell ss:StyleID="s89"><Data ss:Type="Number">19.395408934660001</Data></Cell>
    <Cell ss:StyleID="s90"><Data ss:Type="Number">9.61279296875</Data></Cell>
   </Row>
   <Row ss:AutoFitHeight="0" ss:Height="15.75" ss:Hidden="1">
    <Cell ss:Index="2" ss:StyleID="s63"><Data ss:Type="String">Sequence</Data></Cell>
    <Cell ss:StyleID="s63"><Data ss:Type="String"># PSMs</Data></Cell>
    <Cell ss:StyleID="s63"><Data ss:Type="String"># Protein Groups</Data></Cell>
    <Cell ss:StyleID="s63"><Data ss:Type="String">Protein Group Accessions</Data></Cell>
    <Cell ss:StyleID="s63"><Data ss:Type="String">Modifications</Data></Cell>
    <Cell ss:StyleID="s63"><Data ss:Type="String">MH+ [Da]</Data></Cell>
    <Cell ss:StyleID="s63"><Data ss:Type="String">Area</Data></Cell>
    <Cell ss:StyleID="s63"><Data ss:Type="String">q-Value</Data></Cell>
    <Cell ss:StyleID="s63"><Data ss:Type="String">PEP</Data></Cell>
    <Cell ss:StyleID="s63"><Data ss:Type="String">A4</Data></Cell>
    <Cell ss:StyleID="s63"><Data ss:Type="String">IonScore A4</Data></Cell>
    <Cell ss:StyleID="s63"><Data ss:Type="String">Exp Value A4</Data></Cell>
    <Cell ss:StyleID="s63"><Data ss:Type="String">A6</Data></Cell>
    <Cell ss:StyleID="s63"><Data ss:Type="String">XCorr A6</Data></Cell>
    <Cell ss:StyleID="s63"><Data ss:Type="String"># Missed Cleavages</Data></Cell>
   </Row>
   <Row ss:Hidden="1">
    <Cell ss:Index="2" ss:StyleID="s72"><Data ss:Type="String">SIQVQNFLGEK</Data></Cell>
    <Cell ss:StyleID="s73"><Data ss:Type="Number">1</Data></Cell>
    <Cell ss:StyleID="s73"><Data ss:Type="Number">1</Data></Cell>
    <Cell ss:StyleID="s72"><Data ss:Type="String">449702349</Data></Cell>
    <Cell ss:StyleID="s72"><Data ss:Type="String"></Data></Cell>
    <Cell ss:StyleID="s74"><Data ss:Type="Number">1262.6694811825</Data></Cell>
    <Cell ss:StyleID="s75"><Data ss:Type="Number">2501902.390625</Data></Cell>
    <Cell ss:StyleID="s73"><Data ss:Type="Number">2E-3</Data></Cell>
    <Cell ss:StyleID="s73"><Data ss:Type="Number">4.4920000000000002E-4</Data></Cell>
    <Cell ss:StyleID="s76"><Data ss:Type="String">High</Data></Cell>
    <Cell ss:StyleID="s77"><Data ss:Type="Number">42.62</Data></Cell>
    <Cell ss:StyleID="s78"><Data ss:Type="Number">2.5655048659727299E-3</Data></Cell>
    <Cell ss:StyleID="s76"/>
    <Cell ss:StyleID="s79"/>
    <Cell ss:StyleID="s73"><Data ss:Type="Number">0</Data></Cell>
   </Row>
   <Row ss:Hidden="1">
    <Cell ss:Index="2" ss:StyleID="s72"><Data ss:Type="String">VDIYASK</Data></Cell>
    <Cell ss:StyleID="s73"><Data ss:Type="Number">1</Data></Cell>
    <Cell ss:StyleID="s73"><Data ss:Type="Number">1</Data></Cell>
    <Cell ss:StyleID="s72"><Data ss:Type="String">449702349</Data></Cell>
    <Cell ss:StyleID="s72"><Data ss:Type="String"></Data></Cell>
    <Cell ss:StyleID="s74"><Data ss:Type="Number">795.42241087000002</Data></Cell>
    <Cell ss:StyleID="s75"><Data ss:Type="Number">12349766.25</Data></Cell>
    <Cell ss:StyleID="s73"><Data ss:Type="Number">6.0000000000000001E-3</Data></Cell>
    <Cell ss:StyleID="s73"><Data ss:Type="Number">4.9230000000000003E-2</Data></Cell>
    <Cell ss:StyleID="s76"><Data ss:Type="String">High</Data></Cell>
    <Cell ss:StyleID="s77"><Data ss:Type="Number">35.36</Data></Cell>
    <Cell ss:StyleID="s78"><Data ss:Type="Number">1.02311706700041E-2</Data></Cell>
    <Cell ss:StyleID="s76"/>
    <Cell ss:StyleID="s79"/>
    <Cell ss:StyleID="s73"><Data ss:Type="Number">0</Data></Cell>
   </Row>
   <Row>
    <Cell ss:StyleID="s80"><Data ss:Type="String">449702720</Data></Cell>
    <Cell ss:StyleID="s81"><Data ss:Type="String">Hypothetical protein EHI5A_052750 [Entamoeba histolytica KU27]</Data></Cell>
    <Cell ss:StyleID="s82"><Data ss:Type="Number">8.33</Data></Cell>
    <Cell ss:StyleID="s83"><Data ss:Type="Number">2</Data></Cell>
    <Cell ss:StyleID="s83"><Data ss:Type="Number">2</Data></Cell>
    <Cell ss:StyleID="s83"><Data ss:Type="Number">2</Data></Cell>
    <Cell ss:StyleID="s83"><Data ss:Type="Number">2</Data></Cell>
    <Cell ss:StyleID="s84"><Data ss:Type="Number">24625648.515625</Data></Cell>
    <Cell ss:StyleID="s85"><Data ss:Type="Number">8.33</Data></Cell>
    <Cell ss:StyleID="s86"><Data ss:Type="Number">2</Data></Cell>
    <Cell ss:StyleID="s87"/>
    <Cell ss:StyleID="s88"/>
    <Cell ss:StyleID="s83"><Data ss:Type="Number">192</Data></Cell>
    <Cell ss:StyleID="s89"><Data ss:Type="Number">21.642431354660001</Data></Cell>
    <Cell ss:StyleID="s90"><Data ss:Type="Number">9.01220703125</Data></Cell>
   </Row>
   <Row ss:AutoFitHeight="0" ss:Height="15.75" ss:Hidden="1">
    <Cell ss:Index="2" ss:StyleID="s63"><Data ss:Type="String">Sequence</Data></Cell>
    <Cell ss:StyleID="s63"><Data ss:Type="String"># PSMs</Data></Cell>
    <Cell ss:StyleID="s63"><Data ss:Type="String"># Protein Groups</Data></Cell>
    <Cell ss:StyleID="s63"><Data ss:Type="String">Protein Group Accessions</Data></Cell>
    <Cell ss:StyleID="s63"><Data ss:Type="String">Modifications</Data></Cell>
    <Cell ss:StyleID="s63"><Data ss:Type="String">MH+ [Da]</Data></Cell>
    <Cell ss:StyleID="s63"><Data ss:Type="String">Area</Data></Cell>
    <Cell ss:StyleID="s63"><Data ss:Type="String">q-Value</Data></Cell>
    <Cell ss:StyleID="s63"><Data ss:Type="String">PEP</Data></Cell>
    <Cell ss:StyleID="s63"><Data ss:Type="String">A4</Data></Cell>
    <Cell ss:StyleID="s63"><Data ss:Type="String">IonScore A4</Data></Cell>
    <Cell ss:StyleID="s63"><Data ss:Type="String">Exp Value A4</Data></Cell>
    <Cell ss:StyleID="s63"><Data ss:Type="String">A6</Data></Cell>
    <Cell ss:StyleID="s63"><Data ss:Type="String">XCorr A6</Data></Cell>
    <Cell ss:StyleID="s63"><Data ss:Type="String"># Missed Cleavages</Data></Cell>
   </Row>
   <Row ss:Hidden="1">
    <Cell ss:Index="2" ss:StyleID="s72"><Data ss:Type="String">ETPVVSSK</Data></Cell>
    <Cell ss:StyleID="s73"><Data ss:Type="Number">1</Data></Cell>
    <Cell ss:StyleID="s73"><Data ss:Type="Number">1</Data></Cell>
    <Cell ss:StyleID="s72"><Data ss:Type="String">449702720</Data></Cell>
    <Cell ss:StyleID="s72"><Data ss:Type="String"></Data></Cell>
    <Cell ss:StyleID="s74"><Data ss:Type="Number">846.454332256719</Data></Cell>
    <Cell ss:StyleID="s75"><Data ss:Type="Number">48341264.1875</Data></Cell>
    <Cell ss:StyleID="s73"><Data ss:Type="Number">2E-3</Data></Cell>
    <Cell ss:StyleID="s73"><Data ss:Type="Number">2.8000000000000001E-2</Data></Cell>
    <Cell ss:StyleID="s76"><Data ss:Type="String">High</Data></Cell>
    <Cell ss:StyleID="s77"><Data ss:Type="Number">15.93</Data></Cell>
    <Cell ss:StyleID="s78"><Data ss:Type="Number">1.54183158680739</Data></Cell>
    <Cell ss:StyleID="s76"/>
    <Cell ss:StyleID="s79"/>
    <Cell ss:StyleID="s73"><Data ss:Type="Number">0</Data></Cell>
   </Row>
   <Row ss:Hidden="1">
    <Cell ss:Index="2" ss:StyleID="s72"><Data ss:Type="String">FGQTVEKK</Data></Cell>
    <Cell ss:StyleID="s73"><Data ss:Type="Number">1</Data></Cell>
    <Cell ss:StyleID="s73"><Data ss:Type="Number">1</Data></Cell>
    <Cell ss:StyleID="s72"><Data ss:Type="String">449702720</Data></Cell>
    <Cell ss:StyleID="s72"><Data ss:Type="String"></Data></Cell>
    <Cell ss:StyleID="s74"><Data ss:Type="Number">936.51140012781298</Data></Cell>
    <Cell ss:StyleID="s75"><Data ss:Type="Number">910032.84375</Data></Cell>
    <Cell ss:StyleID="s73"><Data ss:Type="Number">2E-3</Data></Cell>
    <Cell ss:StyleID="s73"><Data ss:Type="Number">4.4920000000000002E-4</Data></Cell>
    <Cell ss:StyleID="s76"><Data ss:Type="String">High</Data></Cell>
    <Cell ss:StyleID="s77"><Data ss:Type="Number">44.99</Data></Cell>
    <Cell ss:StyleID="s78"><Data ss:Type="Number">1.2171139058087001E-3</Data></Cell>
    <Cell ss:StyleID="s76"/>
    <Cell ss:StyleID="s79"/>
    <Cell ss:StyleID="s73"><Data ss:Type="Number">1</Data></Cell>
   </Row>
  </Table>
  <WorksheetOptions xmlns="urn:schemas-microsoft-com:office:excel">
   <PageSetup>
    <Header x:Margin="0.3"/>
    <Footer x:Margin="0.3"/>
    <PageMargins x:Bottom="0.75" x:Left="0.7" x:Right="0.7" x:Top="0.75"/>
   </PageSetup>
   <NoSummaryRowsBelowDetail/>
   <Print>
    <ValidPrinterInfo/>
    <PaperSizeIndex>9</PaperSizeIndex>
    <HorizontalResolution>600</HorizontalResolution>
    <VerticalResolution>600</VerticalResolution>
   </Print>
   <Selected/>
   <Panes>
    <Pane>
     <Number>3</Number>
     <ActiveRow>4</ActiveRow>
     <ActiveCol>4</ActiveCol>
    </Pane>
   </Panes>
   <ProtectObjects>False</ProtectObjects>
   <ProtectScenarios>False</ProtectScenarios>
  </WorksheetOptions>
 </Worksheet>
</Workbook>
