# Supplementary material for: N-acetyl ornithine deacetylase is a moonlighting protein and is involved in the adaptation of Entamoeba histolytica to nitrosative stress
Source: Sci Rep. 2016 Nov 3;6:36323. doi: 10.1038/srep36323 (PMC5093748; doi:10.1038/srep36323)
Supplement: Supplementary Information [file srep36323-s4.xml]

<?xml version="1.0"?>
<?mso-application progid="Excel.Sheet"?>
<Workbook xmlns="urn:schemas-microsoft-com:office:spreadsheet"
 xmlns:o="urn:schemas-microsoft-com:office:office"
 xmlns:x="urn:schemas-microsoft-com:office:excel"
 xmlns:ss="urn:schemas-microsoft-com:office:spreadsheet"
 xmlns:html="http://www.w3.org/TR/REC-html40">
 <DocumentProperties xmlns="urn:schemas-microsoft-com:office:office">
  <Author>ANKRI</Author>
  <LastAuthor>Serge</LastAuthor>
  <Created>2015-12-22T11:34:30Z</Created>
  <LastSaved>2016-06-27T12:18:55Z</LastSaved>
  <Version>14.00</Version>
 </DocumentProperties>
 <OfficeDocumentSettings xmlns="urn:schemas-microsoft-com:office:office">
  <AllowPNG/>
  <Colors>
   <Color>
    <Index>0</Index>
    <RGB>#F0F0F0</RGB>
   </Color>
   <Color>
    <Index>1</Index>
    <RGB>#F0F8FF</RGB>
   </Color>
   <Color>
    <Index>2</Index>
    <RGB>#D3D3D3</RGB>
   </Color>
   <Color>
    <Index>3</Index>
    <RGB>#FFFFE0</RGB>
   </Color>
   <Color>
    <Index>4</Index>
    <RGB>#FFFFFF</RGB>
   </Color>
  </Colors>
 </OfficeDocumentSettings>
 <ExcelWorkbook xmlns="urn:schemas-microsoft-com:office:excel">
  <WindowHeight>10005</WindowHeight>
  <WindowWidth>15000</WindowWidth>
  <WindowTopX>1005</WindowTopX>
  <WindowTopY>1005</WindowTopY>
  <ProtectStructure>False</ProtectStructure>
  <ProtectWindows>False</ProtectWindows>
 </ExcelWorkbook>
 <Styles>
  <Style ss:ID="Default" ss:Name="Normal">
   <Alignment ss:Vertical="Bottom"/>
   <Borders/>
   <Font ss:FontName="Arial" x:Family="Swiss" ss:Color="#333333"/>
   <Interior/>
   <NumberFormat/>
   <Protection/>
  </Style>
  <Style ss:ID="s62">
   <Alignment ss:Horizontal="Center" ss:Vertical="Center"/>
   <Borders>
    <Border ss:Position="Bottom" ss:LineStyle="Continuous" ss:Weight="1"/>
    <Border ss:Position="Left" ss:LineStyle="Continuous" ss:Weight="1"/>
    <Border ss:Position="Right" ss:LineStyle="Continuous" ss:Weight="1"/>
    <Border ss:Position="Top" ss:LineStyle="Continuous" ss:Weight="1"/>
   </Borders>
   <Font ss:FontName="Tahoma" x:Family="Swiss" ss:Size="8" ss:Color="#333333"/>
   <Interior ss:Color="#F0F0F0" ss:Pattern="Solid"/>
  </Style>
  <Style ss:ID="s63">
   <Alignment ss:Horizontal="Left" ss:Vertical="Top"/>
   <Borders>
    <Border ss:Position="Bottom" ss:LineStyle="Continuous" ss:Weight="1"
     ss:Color="#D3D3D3"/>
    <Border ss:Position="Left" ss:LineStyle="Continuous" ss:Weight="1"
     ss:Color="#D3D3D3"/>
    <Border ss:Position="Right" ss:LineStyle="Continuous" ss:Weight="1"
     ss:Color="#D3D3D3"/>
    <Border ss:Position="Top" ss:LineStyle="Continuous" ss:Weight="1"
     ss:Color="#D3D3D3"/>
   </Borders>
   <Font ss:FontName="Tahoma" x:Family="Swiss" ss:Size="8" ss:Color="#333333"/>
   <Interior ss:Color="#F0F8FF" ss:Pattern="Solid"/>
  </Style>
  <Style ss:ID="s64">
   <Alignment ss:Horizontal="Left" ss:Vertical="Top"/>
   <Borders>
    <Border ss:Position="Bottom" ss:LineStyle="Continuous" ss:Weight="1"/>
    <Border ss:Position="Left" ss:LineStyle="Continuous" ss:Weight="1"
     ss:Color="#D3D3D3"/>
    <Border ss:Position="Right" ss:LineStyle="Continuous" ss:Weight="1"
     ss:Color="#D3D3D3"/>
    <Border ss:Position="Top" ss:LineStyle="Continuous" ss:Weight="1"
     ss:Color="#D3D3D3"/>
   </Borders>
   <Font ss:FontName="Tahoma" x:Family="Swiss" ss:Size="8" ss:Color="#333333"/>
   <Interior ss:Color="#F0F8FF" ss:Pattern="Solid"/>
  </Style>
  <Style ss:ID="s65">
   <Alignment ss:Horizontal="Right" ss:Vertical="Top"/>
   <Borders>
    <Border ss:Position="Bottom" ss:LineStyle="Continuous" ss:Weight="1"/>
    <Border ss:Position="Left" ss:LineStyle="Continuous" ss:Weight="1"
     ss:Color="#D3D3D3"/>
    <Border ss:Position="Right" ss:LineStyle="Continuous" ss:Weight="1"
     ss:Color="#D3D3D3"/>
    <Border ss:Position="Top" ss:LineStyle="Continuous" ss:Weight="1"
     ss:Color="#D3D3D3"/>
   </Borders>
   <Font ss:FontName="Tahoma" x:Family="Swiss" ss:Size="8" ss:Color="#333333"/>
   <Interior ss:Color="#F0F8FF" ss:Pattern="Solid"/>
   <NumberFormat ss:Format="Fixed"/>
  </Style>
  <Style ss:ID="s66">
   <Alignment ss:Horizontal="Center" ss:Vertical="Top"/>
   <Borders>
    <Border ss:Position="Bottom" ss:LineStyle="Continuous" ss:Weight="1"/>
    <Border ss:Position="Left" ss:LineStyle="Continuous" ss:Weight="1"
     ss:Color="#D3D3D3"/>
    <Border ss:Position="Right" ss:LineStyle="Continuous" ss:Weight="1"
     ss:Color="#D3D3D3"/>
    <Border ss:Position="Top" ss:LineStyle="Continuous" ss:Weight="1"
     ss:Color="#D3D3D3"/>
   </Borders>
   <Font ss:FontName="Tahoma" x:Family="Swiss" ss:Size="8" ss:Color="#333333"/>
   <Interior ss:Color="#F0F8FF" ss:Pattern="Solid"/>
   <NumberFormat ss:Format="Fixed"/>
  </Style>
  <Style ss:ID="s67">
   <Alignment ss:Horizontal="Right" ss:Vertical="Top"/>
   <Borders>
    <Border ss:Position="Bottom" ss:LineStyle="Continuous" ss:Weight="1"/>
    <Border ss:Position="Left" ss:LineStyle="Continuous" ss:Weight="1"
     ss:Color="#D3D3D3"/>
    <Border ss:Position="Right" ss:LineStyle="Continuous" ss:Weight="1"
     ss:Color="#D3D3D3"/>
    <Border ss:Position="Top" ss:LineStyle="Continuous" ss:Weight="1"
     ss:Color="#D3D3D3"/>
   </Borders>
   <Font ss:FontName="Tahoma" x:Family="Swiss" ss:Size="8" ss:Color="#333333"/>
   <Interior ss:Color="#F0F8FF" ss:Pattern="Solid"/>
  </Style>
  <Style ss:ID="s68">
   <Alignment ss:Horizontal="Right" ss:Vertical="Top"/>
   <Borders>
    <Border ss:Position="Bottom" ss:LineStyle="Continuous" ss:Weight="1"/>
    <Border ss:Position="Left" ss:LineStyle="Continuous" ss:Weight="1"
     ss:Color="#D3D3D3"/>
    <Border ss:Position="Right" ss:LineStyle="Continuous" ss:Weight="1"
     ss:Color="#D3D3D3"/>
    <Border ss:Position="Top" ss:LineStyle="Continuous" ss:Weight="1"
     ss:Color="#D3D3D3"/>
   </Borders>
   <Font ss:FontName="Tahoma" x:Family="Swiss" ss:Size="8" ss:Color="#333333"/>
   <Interior ss:Color="#F0F8FF" ss:Pattern="Solid"/>
   <NumberFormat ss:Format="0.000E-0"/>
  </Style>
  <Style ss:ID="s69">
   <Alignment ss:Horizontal="Right" ss:Vertical="Top"/>
   <Borders>
    <Border ss:Position="Bottom" ss:LineStyle="Continuous" ss:Weight="1"/>
    <Border ss:Position="Left" ss:LineStyle="Continuous" ss:Weight="1"
     ss:Color="#D3D3D3"/>
    <Border ss:Position="Right" ss:LineStyle="Continuous" ss:Weight="1"
     ss:Color="#D3D3D3"/>
    <Border ss:Position="Top" ss:LineStyle="Continuous" ss:Weight="1"
     ss:Color="#D3D3D3"/>
   </Borders>
   <Font ss:FontName="Tahoma" x:Family="Swiss" ss:Size="8" ss:Color="#333333"/>
   <Interior ss:Color="#F0F8FF" ss:Pattern="Solid"/>
   <NumberFormat ss:Format="0.0"/>
  </Style>
  <Style ss:ID="s70">
   <Alignment ss:Horizontal="Center" ss:Vertical="Top"/>
   <Borders>
    <Border ss:Position="Bottom" ss:LineStyle="Continuous" ss:Weight="1"
     ss:Color="#D3D3D3"/>
    <Border ss:Position="Left" ss:LineStyle="Continuous" ss:Weight="1"
     ss:Color="#D3D3D3"/>
    <Border ss:Position="Right" ss:LineStyle="Continuous" ss:Weight="1"
     ss:Color="#D3D3D3"/>
    <Border ss:Position="Top" ss:LineStyle="Continuous" ss:Weight="1"
     ss:Color="#D3D3D3"/>
   </Borders>
   <Font ss:FontName="Tahoma" x:Family="Swiss" ss:Size="8" ss:Color="#333333"/>
   <Interior ss:Color="#FFFFE0" ss:Pattern="Solid"/>
  </Style>
  <Style ss:ID="s71">
   <Alignment ss:Horizontal="Left" ss:Vertical="Top"/>
   <Borders>
    <Border ss:Position="Bottom" ss:LineStyle="Continuous" ss:Weight="1"
     ss:Color="#D3D3D3"/>
    <Border ss:Position="Left" ss:LineStyle="Continuous" ss:Weight="1"
     ss:Color="#D3D3D3"/>
    <Border ss:Position="Right" ss:LineStyle="Continuous" ss:Weight="1"
     ss:Color="#D3D3D3"/>
    <Border ss:Position="Top" ss:LineStyle="Continuous" ss:Weight="1"
     ss:Color="#D3D3D3"/>
   </Borders>
   <Font ss:FontName="Tahoma" x:Family="Swiss" ss:Size="8" ss:Color="#333333"/>
   <Interior ss:Color="#FFFFE0" ss:Pattern="Solid"/>
  </Style>
  <Style ss:ID="s72">
   <Alignment ss:Horizontal="Right" ss:Vertical="Top"/>
   <Borders>
    <Border ss:Position="Bottom" ss:LineStyle="Continuous" ss:Weight="1"
     ss:Color="#D3D3D3"/>
    <Border ss:Position="Left" ss:LineStyle="Continuous" ss:Weight="1"
     ss:Color="#D3D3D3"/>
    <Border ss:Position="Right" ss:LineStyle="Continuous" ss:Weight="1"
     ss:Color="#D3D3D3"/>
    <Border ss:Position="Top" ss:LineStyle="Continuous" ss:Weight="1"
     ss:Color="#D3D3D3"/>
   </Borders>
   <Font ss:FontName="Tahoma" x:Family="Swiss" ss:Size="8" ss:Color="#333333"/>
   <Interior ss:Color="#FFFFE0" ss:Pattern="Solid"/>
  </Style>
  <Style ss:ID="s73">
   <Alignment ss:Horizontal="Right" ss:Vertical="Top"/>
   <Borders>
    <Border ss:Position="Bottom" ss:LineStyle="Continuous" ss:Weight="1"
     ss:Color="#D3D3D3"/>
    <Border ss:Position="Left" ss:LineStyle="Continuous" ss:Weight="1"
     ss:Color="#D3D3D3"/>
    <Border ss:Position="Right" ss:LineStyle="Continuous" ss:Weight="1"
     ss:Color="#D3D3D3"/>
    <Border ss:Position="Top" ss:LineStyle="Continuous" ss:Weight="1"
     ss:Color="#D3D3D3"/>
   </Borders>
   <Font ss:FontName="Tahoma" x:Family="Swiss" ss:Size="8" ss:Color="#333333"/>
   <Interior ss:Color="#FFFFE0" ss:Pattern="Solid"/>
   <NumberFormat ss:Format="0.0000"/>
  </Style>
  <Style ss:ID="s74">
   <Alignment ss:Horizontal="Right" ss:Vertical="Top"/>
   <Borders>
    <Border ss:Position="Bottom" ss:LineStyle="Continuous" ss:Weight="1"
     ss:Color="#D3D3D3"/>
    <Border ss:Position="Left" ss:LineStyle="Continuous" ss:Weight="1"
     ss:Color="#D3D3D3"/>
    <Border ss:Position="Right" ss:LineStyle="Continuous" ss:Weight="1"
     ss:Color="#D3D3D3"/>
    <Border ss:Position="Top" ss:LineStyle="Continuous" ss:Weight="1"
     ss:Color="#D3D3D3"/>
   </Borders>
   <Font ss:FontName="Tahoma" x:Family="Swiss" ss:Size="8" ss:Color="#333333"/>
   <Interior ss:Color="#FFFFE0" ss:Pattern="Solid"/>
   <NumberFormat ss:Format="0.000E-0"/>
  </Style>
  <Style ss:ID="s75">
   <Alignment ss:Horizontal="Right" ss:Vertical="Top"/>
   <Borders>
    <Border ss:Position="Bottom" ss:LineStyle="Continuous" ss:Weight="1"
     ss:Color="#D3D3D3"/>
    <Border ss:Position="Left" ss:LineStyle="Continuous" ss:Weight="1"
     ss:Color="#D3D3D3"/>
    <Border ss:Position="Right" ss:LineStyle="Continuous" ss:Weight="1"
     ss:Color="#D3D3D3"/>
    <Border ss:Position="Top" ss:LineStyle="Continuous" ss:Weight="1"
     ss:Color="#D3D3D3"/>
   </Borders>
   <Font ss:FontName="Tahoma" x:Family="Swiss" ss:Size="8" ss:Color="#333333"/>
   <Interior ss:Color="#FFFFE0" ss:Pattern="Solid"/>
   <NumberFormat ss:Format="Fixed"/>
  </Style>
  <Style ss:ID="s76">
   <Alignment ss:Horizontal="Right" ss:Vertical="Top"/>
   <Borders>
    <Border ss:Position="Bottom" ss:LineStyle="Continuous" ss:Weight="1"
     ss:Color="#D3D3D3"/>
    <Border ss:Position="Left" ss:LineStyle="Continuous" ss:Weight="1"
     ss:Color="#D3D3D3"/>
    <Border ss:Position="Right" ss:LineStyle="Continuous" ss:Weight="1"
     ss:Color="#D3D3D3"/>
    <Border ss:Position="Top" ss:LineStyle="Continuous" ss:Weight="1"
     ss:Color="#D3D3D3"/>
   </Borders>
   <Font ss:FontName="Tahoma" x:Family="Swiss" ss:Size="8" ss:Color="#333333"/>
   <Interior ss:Color="#FFFFE0" ss:Pattern="Solid"/>
   <NumberFormat ss:Format="0.00000"/>
  </Style>
  <Style ss:ID="s77">
   <Alignment ss:Horizontal="Right" ss:Vertical="Top"/>
   <Borders>
    <Border ss:Position="Bottom" ss:LineStyle="Continuous" ss:Weight="1"
     ss:Color="#D3D3D3"/>
    <Border ss:Position="Left" ss:LineStyle="Continuous" ss:Weight="1"
     ss:Color="#D3D3D3"/>
    <Border ss:Position="Right" ss:LineStyle="Continuous" ss:Weight="1"
     ss:Color="#D3D3D3"/>
    <Border ss:Position="Top" ss:LineStyle="Continuous" ss:Weight="1"
     ss:Color="#D3D3D3"/>
   </Borders>
   <Font ss:FontName="Tahoma" x:Family="Swiss" ss:Size="8" ss:Color="#333333"/>
   <Interior ss:Color="#FFFFE0" ss:Pattern="Solid"/>
   <NumberFormat ss:Format="0.00\ "/>
  </Style>
  <Style ss:ID="s79">
   <Alignment ss:Vertical="Center"/>
   <Font ss:FontName="Times New Roman" x:Family="Roman" ss:Size="12"
    ss:Color="#333333"/>
  </Style>
 </Styles>
 <Worksheet ss:Name="Sheet1">
  <Table ss:ExpandedColumnCount="16" ss:ExpandedRowCount="31" x:FullColumns="1"
   x:FullRows="1">
   <Column ss:AutoFitWidth="0" ss:Width="75"/>
   <Column ss:AutoFitWidth="0" ss:Width="225"/>
   <Column ss:AutoFitWidth="0" ss:Width="112.5"/>
   <Column ss:AutoFitWidth="0" ss:Width="60.75"/>
   <Column ss:AutoFitWidth="0" ss:Width="49.5"/>
   <Column ss:AutoFitWidth="0" ss:Width="79.5"/>
   <Column ss:AutoFitWidth="0" ss:Width="112.5" ss:Span="1"/>
   <Column ss:Index="9" ss:AutoFitWidth="0" ss:Width="45" ss:Span="1"/>
   <Column ss:Index="11" ss:AutoFitWidth="0" ss:Width="60.75" ss:Span="3"/>
   <Column ss:Index="15" ss:AutoFitWidth="0" ss:Width="44.25"/>
   <Column ss:AutoFitWidth="0" ss:Width="84"/>
   <Row ss:Height="15.75">
    <Cell ss:Index="2" ss:StyleID="s79"><Data ss:Type="String">N-acetyl ornithine deacetylase is a moonlighting protein and is involved in the adaptation</Data></Cell>
   </Row>
   <Row ss:Height="15.75">
    <Cell ss:Index="2" ss:StyleID="s79"><ss:Data ss:Type="String"
      xmlns="http://www.w3.org/TR/REC-html40"><Font html:Color="#333333">of </Font><I><Font
        html:Color="#333333">Entamoeba histolytica </Font></I><Font
       html:Color="#333333">to nitrosative stress</Font></ss:Data></Cell>
   </Row>
   <Row ss:Height="15.75">
    <Cell ss:Index="2" ss:StyleID="s79"><Data ss:Type="String">Preeti Shahi, Meirav Trebicz-Geffen, Shruti Nagaraja, Rivka Hertz, Sharon Alterzon-</Data></Cell>
   </Row>
   <Row ss:Height="15.75">
    <Cell ss:Index="2" ss:StyleID="s79"><Data ss:Type="String">Baumel, Karen Methling, Michael Lalk, Mohit Mazumder, Gourinath Samudrala and</Data></Cell>
   </Row>
   <Row ss:Height="15.75">
    <Cell ss:Index="2" ss:StyleID="s79"><Data ss:Type="String">Serge Ankri</Data></Cell>
   </Row>
   <Row ss:Index="9" ss:AutoFitHeight="0" ss:Height="15.75">
    <Cell ss:StyleID="s62"><Data ss:Type="String">Accession</Data></Cell>
    <Cell ss:StyleID="s62"><Data ss:Type="String">Description</Data></Cell>
    <Cell ss:StyleID="s62"><Data ss:Type="String">Score</Data></Cell>
    <Cell ss:StyleID="s62"><Data ss:Type="String">Coverage</Data></Cell>
    <Cell ss:StyleID="s62"><Data ss:Type="String"># Proteins</Data></Cell>
    <Cell ss:StyleID="s62"><Data ss:Type="String"># Unique Peptides</Data></Cell>
    <Cell ss:StyleID="s62"><Data ss:Type="String"># Peptides</Data></Cell>
    <Cell ss:StyleID="s62"><Data ss:Type="String"># PSMs</Data></Cell>
    <Cell ss:StyleID="s62"><Data ss:Type="String">Area</Data></Cell>
    <Cell ss:StyleID="s62"><Data ss:Type="String"># AAs</Data></Cell>
    <Cell ss:StyleID="s62"><Data ss:Type="String">MW [kDa]</Data></Cell>
    <Cell ss:StyleID="s62"><Data ss:Type="String">calc. pI</Data></Cell>
   </Row>
   <Row>
    <Cell ss:StyleID="s63"><Data ss:Type="String">67468656</Data></Cell>
    <Cell ss:StyleID="s64"><Data ss:Type="String">glyceraldehyde-3-phosphate dehydrogenase [Entamoeba histolytica HM-1:IMSS]</Data></Cell>
    <Cell ss:StyleID="s65"><Data ss:Type="Number">48.368716001510599</Data></Cell>
    <Cell ss:StyleID="s66"><Data ss:Type="Number">34.130000000000003</Data></Cell>
    <Cell ss:StyleID="s67"><Data ss:Type="Number">1</Data></Cell>
    <Cell ss:StyleID="s67"><Data ss:Type="Number">12</Data></Cell>
    <Cell ss:StyleID="s67"><Data ss:Type="Number">12</Data></Cell>
    <Cell ss:StyleID="s67"><Data ss:Type="Number">15</Data></Cell>
    <Cell ss:StyleID="s68"><Data ss:Type="Number">538358514.29166698</Data></Cell>
    <Cell ss:StyleID="s67"><Data ss:Type="Number">334</Data></Cell>
    <Cell ss:StyleID="s69"><Data ss:Type="Number">35.99067537466</Data></Cell>
    <Cell ss:StyleID="s65"><Data ss:Type="Number">7.43017578125</Data></Cell>
   </Row>
   <Row ss:AutoFitHeight="0" ss:Height="15.75">
    <Cell ss:Index="2" ss:StyleID="s62"><Data ss:Type="String">A4</Data></Cell>
    <Cell ss:StyleID="s62"><Data ss:Type="String">Sequence</Data></Cell>
    <Cell ss:StyleID="s62"><Data ss:Type="String"># PSMs</Data></Cell>
    <Cell ss:StyleID="s62"><Data ss:Type="String"># Proteins</Data></Cell>
    <Cell ss:StyleID="s62"><Data ss:Type="String"># Protein Groups</Data></Cell>
    <Cell ss:StyleID="s62"><Data ss:Type="String">Protein Group Accessions</Data></Cell>
    <Cell ss:StyleID="s62"><Data ss:Type="String">Modifications</Data></Cell>
    <Cell ss:StyleID="s62"><Data ss:Type="String">ΔCn</Data></Cell>
    <Cell ss:StyleID="s62"><Data ss:Type="String">Area</Data></Cell>
    <Cell ss:StyleID="s62"><Data ss:Type="String">XCorr</Data></Cell>
    <Cell ss:StyleID="s62"><Data ss:Type="String">Charge</Data></Cell>
    <Cell ss:StyleID="s62"><Data ss:Type="String">MH+ [Da]</Data></Cell>
    <Cell ss:StyleID="s62"><Data ss:Type="String">ΔM [ppm]</Data></Cell>
    <Cell ss:StyleID="s62"><Data ss:Type="String">RT [min]</Data></Cell>
    <Cell ss:StyleID="s62"><Data ss:Type="String"># Missed Cleavages</Data></Cell>
   </Row>
   <Row>
    <Cell ss:Index="2" ss:StyleID="s70"><Data ss:Type="String">High</Data></Cell>
    <Cell ss:StyleID="s71"><Data ss:Type="String">VGTPDVScVDLTcRLEK</Data></Cell>
    <Cell ss:StyleID="s72"><Data ss:Type="Number">1</Data></Cell>
    <Cell ss:StyleID="s72"><Data ss:Type="Number">1</Data></Cell>
    <Cell ss:StyleID="s72"><Data ss:Type="Number">1</Data></Cell>
    <Cell ss:StyleID="s71"><Data ss:Type="String">67468656</Data></Cell>
    <Cell ss:StyleID="s71"><Data ss:Type="String">C8(Carbamidomethyl); C13(Carbamidomethyl)</Data></Cell>
    <Cell ss:StyleID="s73"><Data ss:Type="Number">0</Data></Cell>
    <Cell ss:StyleID="s74"><Data ss:Type="Number">159668415.25</Data></Cell>
    <Cell ss:StyleID="s75"><Data ss:Type="Number">4.2356519699096697</Data></Cell>
    <Cell ss:StyleID="s72"><Data ss:Type="Number">3</Data></Cell>
    <Cell ss:StyleID="s76"><Data ss:Type="Number">1948.95590572438</Data></Cell>
    <Cell ss:StyleID="s75"><Data ss:Type="Number">4.6878609968849698</Data></Cell>
    <Cell ss:StyleID="s77"><Data ss:Type="Number">36.072285000000001</Data></Cell>
    <Cell ss:StyleID="s72"><Data ss:Type="Number">1</Data></Cell>
   </Row>
   <Row>
    <Cell ss:Index="2" ss:StyleID="s70"><Data ss:Type="String">High</Data></Cell>
    <Cell ss:StyleID="s71"><Data ss:Type="String">LVSWYDNEWGYSNR</Data></Cell>
    <Cell ss:StyleID="s72"><Data ss:Type="Number">1</Data></Cell>
    <Cell ss:StyleID="s72"><Data ss:Type="Number">1</Data></Cell>
    <Cell ss:StyleID="s72"><Data ss:Type="Number">1</Data></Cell>
    <Cell ss:StyleID="s71"><Data ss:Type="String">67468656</Data></Cell>
    <Cell ss:StyleID="s71"><Data ss:Type="String"></Data></Cell>
    <Cell ss:StyleID="s73"><Data ss:Type="Number">0</Data></Cell>
    <Cell ss:StyleID="s74"><Data ss:Type="Number">31579520.5</Data></Cell>
    <Cell ss:StyleID="s75"><Data ss:Type="Number">4.0316538810729998</Data></Cell>
    <Cell ss:StyleID="s72"><Data ss:Type="Number">2</Data></Cell>
    <Cell ss:StyleID="s76"><Data ss:Type="Number">1788.80302610438</Data></Cell>
    <Cell ss:StyleID="s75"><Data ss:Type="Number">2.99351817777137</Data></Cell>
    <Cell ss:StyleID="s77"><Data ss:Type="Number">42.857019000000001</Data></Cell>
    <Cell ss:StyleID="s72"><Data ss:Type="Number">0</Data></Cell>
   </Row>
   <Row>
    <Cell ss:Index="2" ss:StyleID="s70"><Data ss:Type="String">High</Data></Cell>
    <Cell ss:StyleID="s71"><Data ss:Type="String">cAcANIIPASTGAAK</Data></Cell>
    <Cell ss:StyleID="s72"><Data ss:Type="Number">1</Data></Cell>
    <Cell ss:StyleID="s72"><Data ss:Type="Number">1</Data></Cell>
    <Cell ss:StyleID="s72"><Data ss:Type="Number">1</Data></Cell>
    <Cell ss:StyleID="s71"><Data ss:Type="String">67468656</Data></Cell>
    <Cell ss:StyleID="s71"><Data ss:Type="String">C1(Carbamidomethyl); C3(Carbamidomethyl)</Data></Cell>
    <Cell ss:StyleID="s73"><Data ss:Type="Number">0</Data></Cell>
    <Cell ss:StyleID="s74"><Data ss:Type="Number">121880966</Data></Cell>
    <Cell ss:StyleID="s75"><Data ss:Type="Number">3.6971619129180899</Data></Cell>
    <Cell ss:StyleID="s72"><Data ss:Type="Number">2</Data></Cell>
    <Cell ss:StyleID="s76"><Data ss:Type="Number">1504.72758665125</Data></Cell>
    <Cell ss:StyleID="s75"><Data ss:Type="Number">1.8922768982843901</Data></Cell>
    <Cell ss:StyleID="s77"><Data ss:Type="Number">31.138857999999999</Data></Cell>
    <Cell ss:StyleID="s72"><Data ss:Type="Number">0</Data></Cell>
   </Row>
   <Row>
    <Cell ss:Index="2" ss:StyleID="s70"><Data ss:Type="String">High</Data></Cell>
    <Cell ss:StyleID="s71"><Data ss:Type="String">LVDLIQIISKVH</Data></Cell>
    <Cell ss:StyleID="s72"><Data ss:Type="Number">1</Data></Cell>
    <Cell ss:StyleID="s72"><Data ss:Type="Number">1</Data></Cell>
    <Cell ss:StyleID="s72"><Data ss:Type="Number">1</Data></Cell>
    <Cell ss:StyleID="s71"><Data ss:Type="String">67468656</Data></Cell>
    <Cell ss:StyleID="s71"><Data ss:Type="String"></Data></Cell>
    <Cell ss:StyleID="s73"><Data ss:Type="Number">0</Data></Cell>
    <Cell ss:StyleID="s74"><Data ss:Type="Number">10184433.25</Data></Cell>
    <Cell ss:StyleID="s75"><Data ss:Type="Number">3.55063796043396</Data></Cell>
    <Cell ss:StyleID="s72"><Data ss:Type="Number">3</Data></Cell>
    <Cell ss:StyleID="s76"><Data ss:Type="Number">1377.8489416130501</Data></Cell>
    <Cell ss:StyleID="s75"><Data ss:Type="Number">1.7928838005072101</Data></Cell>
    <Cell ss:StyleID="s77"><Data ss:Type="Number">46.360945999999998</Data></Cell>
    <Cell ss:StyleID="s72"><Data ss:Type="Number">1</Data></Cell>
   </Row>
   <Row>
    <Cell ss:Index="2" ss:StyleID="s70"><Data ss:Type="String">High</Data></Cell>
    <Cell ss:StyleID="s71"><Data ss:Type="String">PKYmVYLLK</Data></Cell>
    <Cell ss:StyleID="s72"><Data ss:Type="Number">1</Data></Cell>
    <Cell ss:StyleID="s72"><Data ss:Type="Number">1</Data></Cell>
    <Cell ss:StyleID="s72"><Data ss:Type="Number">1</Data></Cell>
    <Cell ss:StyleID="s71"><Data ss:Type="String">67468656</Data></Cell>
    <Cell ss:StyleID="s71"><Data ss:Type="String">M4(Oxidation)</Data></Cell>
    <Cell ss:StyleID="s73"><Data ss:Type="Number">0</Data></Cell>
    <Cell ss:StyleID="s74"><Data ss:Type="Number">61151044.75</Data></Cell>
    <Cell ss:StyleID="s75"><Data ss:Type="Number">3.4670441150665301</Data></Cell>
    <Cell ss:StyleID="s72"><Data ss:Type="Number">3</Data></Cell>
    <Cell ss:StyleID="s76"><Data ss:Type="Number">1170.66061763844</Data></Cell>
    <Cell ss:StyleID="s75"><Data ss:Type="Number">1.2397687390041501</Data></Cell>
    <Cell ss:StyleID="s77"><Data ss:Type="Number">34.976711999999999</Data></Cell>
    <Cell ss:StyleID="s72"><Data ss:Type="Number">1</Data></Cell>
   </Row>
   <Row>
    <Cell ss:Index="2" ss:StyleID="s70"><Data ss:Type="String">High</Data></Cell>
    <Cell ss:StyleID="s71"><Data ss:Type="String">KDFELVAIND</Data></Cell>
    <Cell ss:StyleID="s72"><Data ss:Type="Number">1</Data></Cell>
    <Cell ss:StyleID="s72"><Data ss:Type="Number">1</Data></Cell>
    <Cell ss:StyleID="s72"><Data ss:Type="Number">1</Data></Cell>
    <Cell ss:StyleID="s71"><Data ss:Type="String">67468656</Data></Cell>
    <Cell ss:StyleID="s71"><Data ss:Type="String"></Data></Cell>
    <Cell ss:StyleID="s73"><Data ss:Type="Number">0</Data></Cell>
    <Cell ss:StyleID="s74"><Data ss:Type="Number">93932959.375</Data></Cell>
    <Cell ss:StyleID="s75"><Data ss:Type="Number">3.4138731956481898</Data></Cell>
    <Cell ss:StyleID="s72"><Data ss:Type="Number">2</Data></Cell>
    <Cell ss:StyleID="s76"><Data ss:Type="Number">1163.59660520594</Data></Cell>
    <Cell ss:StyleID="s75"><Data ss:Type="Number">1.9456192356680799</Data></Cell>
    <Cell ss:StyleID="s77"><Data ss:Type="Number">39.865667999999999</Data></Cell>
    <Cell ss:StyleID="s72"><Data ss:Type="Number">1</Data></Cell>
   </Row>
   <Row>
    <Cell ss:Index="2" ss:StyleID="s70"><Data ss:Type="String">High</Data></Cell>
    <Cell ss:StyleID="s71"><Data ss:Type="String">TTIHATTATQK</Data></Cell>
    <Cell ss:StyleID="s72"><Data ss:Type="Number">2</Data></Cell>
    <Cell ss:StyleID="s72"><Data ss:Type="Number">1</Data></Cell>
    <Cell ss:StyleID="s72"><Data ss:Type="Number">1</Data></Cell>
    <Cell ss:StyleID="s71"><Data ss:Type="String">67468656</Data></Cell>
    <Cell ss:StyleID="s71"><Data ss:Type="String"></Data></Cell>
    <Cell ss:StyleID="s73"><Data ss:Type="Number">0</Data></Cell>
    <Cell ss:StyleID="s74"><Data ss:Type="Number">225701232.625</Data></Cell>
    <Cell ss:StyleID="s75"><Data ss:Type="Number">3.3238611221313499</Data></Cell>
    <Cell ss:StyleID="s72"><Data ss:Type="Number">3</Data></Cell>
    <Cell ss:StyleID="s76"><Data ss:Type="Number">1172.6283605583601</Data></Cell>
    <Cell ss:StyleID="s75"><Data ss:Type="Number">1.1506359599051601</Data></Cell>
    <Cell ss:StyleID="s77"><Data ss:Type="Number">18.687266000000001</Data></Cell>
    <Cell ss:StyleID="s72"><Data ss:Type="Number">0</Data></Cell>
   </Row>
   <Row>
    <Cell ss:Index="2" ss:StyleID="s70"><Data ss:Type="String">High</Data></Cell>
    <Cell ss:StyleID="s71"><Data ss:Type="String">VGTPDVScVDLTcR</Data></Cell>
    <Cell ss:StyleID="s72"><Data ss:Type="Number">1</Data></Cell>
    <Cell ss:StyleID="s72"><Data ss:Type="Number">1</Data></Cell>
    <Cell ss:StyleID="s72"><Data ss:Type="Number">1</Data></Cell>
    <Cell ss:StyleID="s71"><Data ss:Type="String">67468656</Data></Cell>
    <Cell ss:StyleID="s71"><Data ss:Type="String">C8(Carbamidomethyl); C13(Carbamidomethyl)</Data></Cell>
    <Cell ss:StyleID="s73"><Data ss:Type="Number">0</Data></Cell>
    <Cell ss:StyleID="s74"><Data ss:Type="Number">85714593.25</Data></Cell>
    <Cell ss:StyleID="s75"><Data ss:Type="Number">3.1669726371765101</Data></Cell>
    <Cell ss:StyleID="s72"><Data ss:Type="Number">2</Data></Cell>
    <Cell ss:StyleID="s76"><Data ss:Type="Number">1578.72661008875</Data></Cell>
    <Cell ss:StyleID="s75"><Data ss:Type="Number">0.93797034938719304</Data></Cell>
    <Cell ss:StyleID="s77"><Data ss:Type="Number">34.890799000000001</Data></Cell>
    <Cell ss:StyleID="s72"><Data ss:Type="Number">0</Data></Cell>
   </Row>
   <Row>
    <Cell ss:Index="2" ss:StyleID="s70"><Data ss:Type="String">High</Data></Cell>
    <Cell ss:StyleID="s71"><Data ss:Type="String">KVIISAPSAD</Data></Cell>
    <Cell ss:StyleID="s72"><Data ss:Type="Number">1</Data></Cell>
    <Cell ss:StyleID="s72"><Data ss:Type="Number">1</Data></Cell>
    <Cell ss:StyleID="s72"><Data ss:Type="Number">1</Data></Cell>
    <Cell ss:StyleID="s71"><Data ss:Type="String">67468656</Data></Cell>
    <Cell ss:StyleID="s71"><Data ss:Type="String"></Data></Cell>
    <Cell ss:StyleID="s73"><Data ss:Type="Number">0</Data></Cell>
    <Cell ss:StyleID="s74"><Data ss:Type="Number">83712499.5</Data></Cell>
    <Cell ss:StyleID="s75"><Data ss:Type="Number">2.9952380657196001</Data></Cell>
    <Cell ss:StyleID="s72"><Data ss:Type="Number">2</Data></Cell>
    <Cell ss:StyleID="s76"><Data ss:Type="Number">1000.56865110438</Data></Cell>
    <Cell ss:StyleID="s75"><Data ss:Type="Number">1.25909838740075</Data></Cell>
    <Cell ss:StyleID="s77"><Data ss:Type="Number">30.033753000000001</Data></Cell>
    <Cell ss:StyleID="s72"><Data ss:Type="Number">1</Data></Cell>
   </Row>
   <Row>
    <Cell ss:Index="2" ss:StyleID="s70"><Data ss:Type="String">High</Data></Cell>
    <Cell ss:StyleID="s71"><Data ss:Type="String">LVDLIQIISK</Data></Cell>
    <Cell ss:StyleID="s72"><Data ss:Type="Number">1</Data></Cell>
    <Cell ss:StyleID="s72"><Data ss:Type="Number">1</Data></Cell>
    <Cell ss:StyleID="s72"><Data ss:Type="Number">1</Data></Cell>
    <Cell ss:StyleID="s71"><Data ss:Type="String">67468656</Data></Cell>
    <Cell ss:StyleID="s71"><Data ss:Type="String"></Data></Cell>
    <Cell ss:StyleID="s73"><Data ss:Type="Number">0</Data></Cell>
    <Cell ss:StyleID="s74"><Data ss:Type="Number">572242720</Data></Cell>
    <Cell ss:StyleID="s75"><Data ss:Type="Number">2.9314889907836901</Data></Cell>
    <Cell ss:StyleID="s72"><Data ss:Type="Number">2</Data></Cell>
    <Cell ss:StyleID="s76"><Data ss:Type="Number">1141.72624387781</Data></Cell>
    <Cell ss:StyleID="s75"><Data ss:Type="Number">6.2209201642531902</Data></Cell>
    <Cell ss:StyleID="s77"><Data ss:Type="Number">46.315161000000003</Data></Cell>
    <Cell ss:StyleID="s72"><Data ss:Type="Number">0</Data></Cell>
   </Row>
   <Row>
    <Cell ss:Index="2" ss:StyleID="s70"><Data ss:Type="String">High</Data></Cell>
    <Cell ss:StyleID="s71"><Data ss:Type="String">LEKEVTVESIK</Data></Cell>
    <Cell ss:StyleID="s72"><Data ss:Type="Number">2</Data></Cell>
    <Cell ss:StyleID="s72"><Data ss:Type="Number">1</Data></Cell>
    <Cell ss:StyleID="s72"><Data ss:Type="Number">1</Data></Cell>
    <Cell ss:StyleID="s71"><Data ss:Type="String">67468656</Data></Cell>
    <Cell ss:StyleID="s71"><Data ss:Type="String"></Data></Cell>
    <Cell ss:StyleID="s73"><Data ss:Type="Number">0</Data></Cell>
    <Cell ss:StyleID="s74"><Data ss:Type="Number">212414440.5</Data></Cell>
    <Cell ss:StyleID="s75"><Data ss:Type="Number">2.9118707180023198</Data></Cell>
    <Cell ss:StyleID="s72"><Data ss:Type="Number">3</Data></Cell>
    <Cell ss:StyleID="s76"><Data ss:Type="Number">1274.72229366383</Data></Cell>
    <Cell ss:StyleID="s75"><Data ss:Type="Number">1.58652111006455</Data></Cell>
    <Cell ss:StyleID="s77"><Data ss:Type="Number">28.48096</Data></Cell>
    <Cell ss:StyleID="s72"><Data ss:Type="Number">1</Data></Cell>
   </Row>
   <Row>
    <Cell ss:Index="2" ss:StyleID="s70"><Data ss:Type="String">High</Data></Cell>
    <Cell ss:StyleID="s71"><Data ss:Type="String">PKYMVYLLK</Data></Cell>
    <Cell ss:StyleID="s72"><Data ss:Type="Number">1</Data></Cell>
    <Cell ss:StyleID="s72"><Data ss:Type="Number">1</Data></Cell>
    <Cell ss:StyleID="s72"><Data ss:Type="Number">1</Data></Cell>
    <Cell ss:StyleID="s71"><Data ss:Type="String">67468656</Data></Cell>
    <Cell ss:StyleID="s71"><Data ss:Type="String"></Data></Cell>
    <Cell ss:StyleID="s73"><Data ss:Type="Number">0</Data></Cell>
    <Cell ss:StyleID="s74"><Data ss:Type="Number">17512810.875</Data></Cell>
    <Cell ss:StyleID="s75"><Data ss:Type="Number">2.8041446208953902</Data></Cell>
    <Cell ss:StyleID="s72"><Data ss:Type="Number">3</Data></Cell>
    <Cell ss:StyleID="s76"><Data ss:Type="Number">1154.6660802849201</Data></Cell>
    <Cell ss:StyleID="s75"><Data ss:Type="Number">1.5840033351077301</Data></Cell>
    <Cell ss:StyleID="s77"><Data ss:Type="Number">38.466822000000001</Data></Cell>
    <Cell ss:StyleID="s72"><Data ss:Type="Number">1</Data></Cell>
   </Row>
   <Row>
    <Cell ss:Index="2" ss:StyleID="s70"><Data ss:Type="String">High</Data></Cell>
    <Cell ss:StyleID="s71"><Data ss:Type="String">VGINGFGR</Data></Cell>
    <Cell ss:StyleID="s72"><Data ss:Type="Number">1</Data></Cell>
    <Cell ss:StyleID="s72"><Data ss:Type="Number">1</Data></Cell>
    <Cell ss:StyleID="s72"><Data ss:Type="Number">1</Data></Cell>
    <Cell ss:StyleID="s71"><Data ss:Type="String">67468656</Data></Cell>
    <Cell ss:StyleID="s71"><Data ss:Type="String"></Data></Cell>
    <Cell ss:StyleID="s73"><Data ss:Type="Number">0</Data></Cell>
    <Cell ss:StyleID="s74"><Data ss:Type="Number">817131590.25</Data></Cell>
    <Cell ss:StyleID="s75"><Data ss:Type="Number">2.2389762401580802</Data></Cell>
    <Cell ss:StyleID="s72"><Data ss:Type="Number">2</Data></Cell>
    <Cell ss:StyleID="s76"><Data ss:Type="Number">819.447740459844</Data></Cell>
    <Cell ss:StyleID="s75"><Data ss:Type="Number">0.64576399153100905</Data></Cell>
    <Cell ss:StyleID="s77"><Data ss:Type="Number">32.764375000000001</Data></Cell>
    <Cell ss:StyleID="s72"><Data ss:Type="Number">0</Data></Cell>
   </Row>
   <Row>
    <Cell ss:StyleID="s63"><Data ss:Type="String">183234466</Data></Cell>
    <Cell ss:StyleID="s64"><Data ss:Type="String">acetylornithine deacetylase [Entamoeba histolytica HM-1:IMSS]</Data></Cell>
    <Cell ss:StyleID="s65"><Data ss:Type="Number">16.846520185470599</Data></Cell>
    <Cell ss:StyleID="s66"><Data ss:Type="Number">13.95</Data></Cell>
    <Cell ss:StyleID="s67"><Data ss:Type="Number">1</Data></Cell>
    <Cell ss:StyleID="s67"><Data ss:Type="Number">5</Data></Cell>
    <Cell ss:StyleID="s67"><Data ss:Type="Number">5</Data></Cell>
    <Cell ss:StyleID="s67"><Data ss:Type="Number">6</Data></Cell>
    <Cell ss:StyleID="s68"><Data ss:Type="Number">284489653.75</Data></Cell>
    <Cell ss:StyleID="s67"><Data ss:Type="Number">380</Data></Cell>
    <Cell ss:StyleID="s69"><Data ss:Type="Number">42.490295494660003</Data></Cell>
    <Cell ss:StyleID="s65"><Data ss:Type="Number">5.45263671875</Data></Cell>
   </Row>
   <Row ss:AutoFitHeight="0" ss:Height="15.75">
    <Cell ss:Index="2" ss:StyleID="s62"><Data ss:Type="String">A4</Data></Cell>
    <Cell ss:StyleID="s62"><Data ss:Type="String">Sequence</Data></Cell>
    <Cell ss:StyleID="s62"><Data ss:Type="String"># PSMs</Data></Cell>
    <Cell ss:StyleID="s62"><Data ss:Type="String"># Proteins</Data></Cell>
    <Cell ss:StyleID="s62"><Data ss:Type="String"># Protein Groups</Data></Cell>
    <Cell ss:StyleID="s62"><Data ss:Type="String">Protein Group Accessions</Data></Cell>
    <Cell ss:StyleID="s62"><Data ss:Type="String">Modifications</Data></Cell>
    <Cell ss:StyleID="s62"><Data ss:Type="String">ΔCn</Data></Cell>
    <Cell ss:StyleID="s62"><Data ss:Type="String">Area</Data></Cell>
    <Cell ss:StyleID="s62"><Data ss:Type="String">XCorr</Data></Cell>
    <Cell ss:StyleID="s62"><Data ss:Type="String">Charge</Data></Cell>
    <Cell ss:StyleID="s62"><Data ss:Type="String">MH+ [Da]</Data></Cell>
    <Cell ss:StyleID="s62"><Data ss:Type="String">ΔM [ppm]</Data></Cell>
    <Cell ss:StyleID="s62"><Data ss:Type="String">RT [min]</Data></Cell>
    <Cell ss:StyleID="s62"><Data ss:Type="String"># Missed Cleavages</Data></Cell>
   </Row>
   <Row>
    <Cell ss:Index="2" ss:StyleID="s70"><Data ss:Type="String">High</Data></Cell>
    <Cell ss:StyleID="s71"><Data ss:Type="String">EVSLPYGSDAAVFKK</Data></Cell>
    <Cell ss:StyleID="s72"><Data ss:Type="Number">2</Data></Cell>
    <Cell ss:StyleID="s72"><Data ss:Type="Number">1</Data></Cell>
    <Cell ss:StyleID="s72"><Data ss:Type="Number">1</Data></Cell>
    <Cell ss:StyleID="s71"><Data ss:Type="String">183234466</Data></Cell>
    <Cell ss:StyleID="s71"><Data ss:Type="String"></Data></Cell>
    <Cell ss:StyleID="s73"><Data ss:Type="Number">0</Data></Cell>
    <Cell ss:StyleID="s74"><Data ss:Type="Number">159600928</Data></Cell>
    <Cell ss:StyleID="s75"><Data ss:Type="Number">3.2762889862060498</Data></Cell>
    <Cell ss:StyleID="s72"><Data ss:Type="Number">3</Data></Cell>
    <Cell ss:StyleID="s76"><Data ss:Type="Number">1610.84543209156</Data></Cell>
    <Cell ss:StyleID="s75"><Data ss:Type="Number">1.8070024003568499</Data></Cell>
    <Cell ss:StyleID="s77"><Data ss:Type="Number">36.872556000000003</Data></Cell>
    <Cell ss:StyleID="s72"><Data ss:Type="Number">1</Data></Cell>
   </Row>
   <Row>
    <Cell ss:Index="2" ss:StyleID="s70"><Data ss:Type="String">High</Data></Cell>
    <Cell ss:StyleID="s71"><Data ss:Type="String">GcQDFMVSHR</Data></Cell>
    <Cell ss:StyleID="s72"><Data ss:Type="Number">1</Data></Cell>
    <Cell ss:StyleID="s72"><Data ss:Type="Number">1</Data></Cell>
    <Cell ss:StyleID="s72"><Data ss:Type="Number">1</Data></Cell>
    <Cell ss:StyleID="s71"><Data ss:Type="String">183234466</Data></Cell>
    <Cell ss:StyleID="s71"><Data ss:Type="String">C2(Carbamidomethyl)</Data></Cell>
    <Cell ss:StyleID="s73"><Data ss:Type="Number">0</Data></Cell>
    <Cell ss:StyleID="s74"><Data ss:Type="Number">34787466.75</Data></Cell>
    <Cell ss:StyleID="s75"><Data ss:Type="Number">3.0175857543945299</Data></Cell>
    <Cell ss:StyleID="s72"><Data ss:Type="Number">3</Data></Cell>
    <Cell ss:StyleID="s76"><Data ss:Type="Number">1236.5255773552301</Data></Cell>
    <Cell ss:StyleID="s75"><Data ss:Type="Number">0.55159816094930503</Data></Cell>
    <Cell ss:StyleID="s77"><Data ss:Type="Number">28.233802000000001</Data></Cell>
    <Cell ss:StyleID="s72"><Data ss:Type="Number">0</Data></Cell>
   </Row>
   <Row>
    <Cell ss:Index="2" ss:StyleID="s70"><Data ss:Type="String">High</Data></Cell>
    <Cell ss:StyleID="s71"><Data ss:Type="String">GGNAVIIATLKR</Data></Cell>
    <Cell ss:StyleID="s72"><Data ss:Type="Number">1</Data></Cell>
    <Cell ss:StyleID="s72"><Data ss:Type="Number">1</Data></Cell>
    <Cell ss:StyleID="s72"><Data ss:Type="Number">1</Data></Cell>
    <Cell ss:StyleID="s71"><Data ss:Type="String">183234466</Data></Cell>
    <Cell ss:StyleID="s71"><Data ss:Type="String"></Data></Cell>
    <Cell ss:StyleID="s73"><Data ss:Type="Number">0</Data></Cell>
    <Cell ss:StyleID="s74"><Data ss:Type="Number">40378437.5</Data></Cell>
    <Cell ss:StyleID="s75"><Data ss:Type="Number">2.60113430023193</Data></Cell>
    <Cell ss:StyleID="s72"><Data ss:Type="Number">3</Data></Cell>
    <Cell ss:StyleID="s76"><Data ss:Type="Number">1212.7434728630501</Data></Cell>
    <Cell ss:StyleID="s75"><Data ss:Type="Number">0.92482299185867201</Data></Cell>
    <Cell ss:StyleID="s77"><Data ss:Type="Number">34.182001</Data></Cell>
    <Cell ss:StyleID="s72"><Data ss:Type="Number">1</Data></Cell>
   </Row>
   <Row>
    <Cell ss:Index="2" ss:StyleID="s70"><Data ss:Type="String">High</Data></Cell>
    <Cell ss:StyleID="s71"><Data ss:Type="String">HNIIAYKR</Data></Cell>
    <Cell ss:StyleID="s72"><Data ss:Type="Number">1</Data></Cell>
    <Cell ss:StyleID="s72"><Data ss:Type="Number">1</Data></Cell>
    <Cell ss:StyleID="s72"><Data ss:Type="Number">1</Data></Cell>
    <Cell ss:StyleID="s71"><Data ss:Type="String">183234466</Data></Cell>
    <Cell ss:StyleID="s71"><Data ss:Type="String"></Data></Cell>
    <Cell ss:StyleID="s73"><Data ss:Type="Number">0</Data></Cell>
    <Cell ss:StyleID="s74"><Data ss:Type="Number">97225583.5</Data></Cell>
    <Cell ss:StyleID="s75"><Data ss:Type="Number">2.5439867973327601</Data></Cell>
    <Cell ss:StyleID="s72"><Data ss:Type="Number">3</Data></Cell>
    <Cell ss:StyleID="s76"><Data ss:Type="Number">1014.58545284352</Data></Cell>
    <Cell ss:StyleID="s75"><Data ss:Type="Number">1.0857178293802601</Data></Cell>
    <Cell ss:StyleID="s77"><Data ss:Type="Number">22.537192999999998</Data></Cell>
    <Cell ss:StyleID="s72"><Data ss:Type="Number">1</Data></Cell>
   </Row>
   <Row>
    <Cell ss:Index="2" ss:StyleID="s70"><Data ss:Type="String">High</Data></Cell>
    <Cell ss:StyleID="s71"><Data ss:Type="String">STNVLLNK</Data></Cell>
    <Cell ss:StyleID="s72"><Data ss:Type="Number">1</Data></Cell>
    <Cell ss:StyleID="s72"><Data ss:Type="Number">1</Data></Cell>
    <Cell ss:StyleID="s72"><Data ss:Type="Number">1</Data></Cell>
    <Cell ss:StyleID="s71"><Data ss:Type="String">183234466</Data></Cell>
    <Cell ss:StyleID="s71"><Data ss:Type="String"></Data></Cell>
    <Cell ss:StyleID="s73"><Data ss:Type="Number">0</Data></Cell>
    <Cell ss:StyleID="s74"><Data ss:Type="Number">596642449.75</Data></Cell>
    <Cell ss:StyleID="s75"><Data ss:Type="Number">2.4791114330291699</Data></Cell>
    <Cell ss:StyleID="s72"><Data ss:Type="Number">2</Data></Cell>
    <Cell ss:StyleID="s76"><Data ss:Type="Number">888.51671018640604</Data></Cell>
    <Cell ss:StyleID="s75"><Data ss:Type="Number">1.99084202478286</Data></Cell>
    <Cell ss:StyleID="s77"><Data ss:Type="Number">28.763916999999999</Data></Cell>
    <Cell ss:StyleID="s72"><Data ss:Type="Number">0</Data></Cell>
   </Row>
  </Table>
  <WorksheetOptions xmlns="urn:schemas-microsoft-com:office:excel">
   <PageSetup>
    <Header x:Margin="0.3"/>
    <Footer x:Margin="0.3"/>
    <PageMargins x:Bottom="0.75" x:Left="0.7" x:Right="0.7" x:Top="0.75"/>
   </PageSetup>
   <NoSummaryRowsBelowDetail/>
   <Print>
    <ValidPrinterInfo/>
    <PaperSizeIndex>9</PaperSizeIndex>
    <HorizontalResolution>600</HorizontalResolution>
    <VerticalResolution>600</VerticalResolution>
   </Print>
   <Selected/>
   <Panes>
    <Pane>
     <Number>3</Number>
     <ActiveRow>5</ActiveRow>
     <ActiveCol>1</ActiveCol>
    </Pane>
   </Panes>
   <ProtectObjects>False</ProtectObjects>
   <ProtectScenarios>False</ProtectScenarios>
  </WorksheetOptions>
 </Worksheet>
</Workbook>
